# Supplementary material for: A GPU-accelerated compute framework for pathogen genomic variant identification to aid genomic epidemiology of infectious disease: a malaria case study
Source: Brief Bioinform. 2022 Aug 9;23(5):bbac314. doi: 10.1093/bib/bbac314 (PMC9487672; doi:10.1093/bib/bbac314)
Supplement: Table_S1_bbac314 [file table_s1_bbac314.xlsx]

## Sheet: 979_malaria_samples_Align_SNP
Samples	MEAN_COVERAGE	PCT_EXC_DUPE	TOTAL_READS	PF_READS_ALIGNED	PCT_PF_READS_ALIGNED	PF_MISMATCH_RATE	PF_INDEL_RATE	MEAN_READ_LENGTH	PF_READS_IMPROPER_PAIRS	PCT_PF_READS_IMPROPER_PAIRS	BAD_CYCLES	STRAND_BALANCE	PCT_CHIMERAS	Total_INDEL_Var	true-positive_indels	false-positive_indels	false-negative_indels	sensitivity_indel	precision_indel	Total_SNP_Var	true-positive_snp	false-positive_snp	false-negative_snp	sensitivity_snp	precision_snp
ERR012309.ERR012408.ERR012386.ERR012369.ERR012262	40.0792	0.026436	39041404	29109369	0.745603	0.014692	0.00031	57.7945	3215773	0.110472	0	0.499729	0.052949	19207	19195	11	1	0.999948	0.999427	67387	67269	69	49	0.999272	0.998975
ERR012350.ERR012360.ERR012305	46.233	0.030006	48453780	43775325	0.903445	0.00874	9.7e-05	36	3698247	0.084482	0	0.500017	0.021567	5563	5556	5	2	0.99964	0.999101	32752	32709	25	18	0.99945	0.999236
ERR012367.ERR012286.ERR012299	17.8298	0.020052	21984310	18283630	0.831667	0.010046	0.0001	36	1430636	0.078247	0	0.499941	0.013483	3404	3404	0	0	1	1	21918	21916	2	0	1	0.999909
ERR012461.ERR012502.ERR012410.ERR012463	23.839	0.022877	24734788	19726197	0.797508	0.012791	0.000232	46.6503	1841387	0.093347	0	0.499657	0.052938	7570	7566	3	1	0.999868	0.999604	39310	39283	19	8	0.999796	0.999517
ERR012492.ERR012457.ERR012532	40.7501	0.019909	39392666	35212361	0.893881	0.008593	0.000103	37	1766337	0.050162	0	0.499835	0.012781	5573	5568	5	0	1	0.999103	31475	31451	10	14	0.999555	0.999682
ERR012706.ERR012809.ERR012839.ERR012707.ERR012849.ERR012768.ERR012859	67.574	0.053873	70751526	61020704	0.862465	0.008461	0.000135	36.8342	2903504	0.047582	0	0.499798	0.014876	9493	9489	4	0	1	0.999579	41289	41241	38	10	0.999758	0.999079
ERR012792.ERR012787.ERR012683.ERR012656.ERR012824.ERR012854.ERR012690.ERR012670.ERR012769.ERR012779.ERR012687.ERR012704	84.6027	0.0546	113047638	90290645	0.798696	0.00889	0.00011	36.5456	4764397	0.052767	0	0.499902	0.02096	8244	8238	5	1	0.999879	0.999393	39940	39885	40	15	0.999624	0.998998
ERR013201.ERR013231.ERR013188.ERR013264	9.90107	0.018384	16164798	5413194	0.334875	0.019296	0.000544	76	1290854	0.238464	0	0.499927	0.168968	8533	8529	3	1	0.999883	0.999648	44226	44179	28	19	0.99957	0.999367
ERR013207.ERR013228.ERR013266.ERR013233.ERR013212.ERR013206.ERR013220.ERR013222	15.8883	0.040656	19687358	8991473	0.456713	0.01491	0.000445	76	2759593	0.306912	0	0.49971	0.198548	6920	6917	2	1	0.999855	0.999711	33023	33019	3	1	0.99997	0.999909
ERR013230.ERR013240.ERR013215.ERR013257	72.2413	0.012083	35843994	29552675	0.824481	0.010645	0.000752	76	3832273	0.129676	0	0.499755	0.08635	45024	45021	3	0	1	0.999933	66247	66224	12	11	0.999834	0.999819
ERR013236.ERR013229.ERR013210.ERR013260.ERR013249.ERR013227.ERR015418.ERR015416	17.3562	0.026585	18270758	9087103	0.497358	0.015956	0.000449	76	2646095	0.291192	0	0.499754	0.168124	11676	11673	3	0	1	0.999743	43020	42997	14	9	0.999791	0.999675
ERR013253.ERR013243.ERR013248.ERR013211	12.942	0.025526	14597494	8336995	0.571125	0.017976	0.000567	76	2212331	0.265363	0	0.49987	0.207049	9620	9614	5	1	0.999896	0.99948	40701	40662	28	11	0.99973	0.999312
ERR015316	35.5389	0.018161	17893272	16884304	0.943612	0.00975	0.000331	76	1503964	0.089075	0	0.499905	0.072793	18259	18252	5	2	0.99989	0.999726	64470	64418	36	16	0.999752	0.999441
ERR015325	64.0605	0.014198	27762706	25683791	0.925118	0.006935	0.000289	76	2780039	0.108241	0	0.49966	0.092285	21482	21470	10	2	0.999907	0.999534	55895	55863	21	11	0.999803	0.999624
ERR015328	12.3645	0.019026	5764498	4809370	0.834309	0.008037	0.000348	76	394612	0.082051	0	0.500013	0.066617	14014	14005	5	4	0.999714	0.999643	43234	43221	11	2	0.999954	0.999746
ERR015335.ERR015428.ERR015406.ERR015432	33.1066	0.01109	20194660	13083713	0.64788	0.008993	0.000617	76	1146277	0.087611	0	0.499777	0.059335	35019	35013	4	2	0.999943	0.999886	54594	54572	16	6	0.99989	0.999707
ERR015338	137.925	0.01461	52574880	51226448	0.974352	0.009162	0.000709	76	2965874	0.057897	0	0.500076	0.047566	46125	46107	11	7	0.999848	0.999761	67965	67892	48	25	0.999632	0.999293
ERR015341	149.282	0.030801	56094914	54554263	0.972535	0.005697	0.000756	76	3237105	0.059337	0	0.500027	0.040806	47602	47573	13	16	0.999664	0.999727	69441	69367	58	16	0.999769	0.999165
ERR015349	33.1028	0.018336	17746334	16642738	0.937813	0.010274	0.000338	76	1480180	0.088938	0	0.499928	0.070163	19080	19062	12	6	0.999685	0.999371	66967	66899	45	23	0.999656	0.999328
ERR015351	26.4371	0.014567	14417334	13647203	0.946583	0.009889	0.000315	76	1100747	0.080657	0	0.499886	0.065387	15301	15293	5	3	0.999804	0.999673	54363	54340	13	10	0.999816	0.999761
ERR015356	19.8467	0.023754	11626152	10567892	0.908976	0.011031	0.000442	76	2392452	0.226389	0	0.499797	0.218574	16617	16589	17	11	0.999337	0.998976	64603	64490	77	36	0.999442	0.998807
ERR015357	128.738	0.016174	57897514	55851667	0.964664	0.008984	0.000555	76	10886795	0.194923	0	0.499965	0.184854	47863	47846	12	5	0.999896	0.999749	75374	75313	37	24	0.999681	0.999509
ERR015365	107.97	0.052059	40713586	39879864	0.979522	0.005468	0.000756	76	2012452	0.050463	0	0.500051	0.040613	57494	57462	17	15	0.999739	0.999704	77812	77743	54	15	0.999807	0.999306
ERR015371	119.128	0.016356	44774066	43449359	0.970414	0.00598	0.000367	76	2295877	0.05284	0	0.499948	0.045415	37363	37347	12	4	0.999893	0.999679	65793	65743	32	18	0.999726	0.999513
ERR015377	162.912	0.00957	67359956	66218845	0.98306	0.00605	0.000735	76	2411461	0.036417	0	0.500046	0.03279	48601	48577	15	9	0.999815	0.999691	74990	74896	67	27	0.99964	0.999106
ERR015381	130.27	0.021012	49381786	47422346	0.960321	0.008495	0.000733	76	2835578	0.059794	0	0.500035	0.040453	46766	46747	14	5	0.999893	0.999701	65033	64984	34	15	0.999769	0.999477
ERR015386	6.38351	0.020818	3553226	2757009	0.775917	0.010528	0.00033	76	328577	0.119179	0	0.499797	0.101	8315	8315	0	0	1	1	37965	37951	5	9	0.999763	0.999868
ERR015391	141.578	0.011908	61875200	60540945	0.978436	0.006683	0.000309	76	2308897	0.038138	0	0.499971	0.031266	34748	34737	9	2	0.999942	0.999741	66674	66622	37	15	0.999775	0.999445
ERR015398	112.501	0.024198	42413982	41012340	0.966953	0.007257	0.00072	76	2814014	0.068614	0	0.499981	0.049599	46275	46268	5	2	0.999957	0.999892	62894	62872	18	4	0.999936	0.999714
ERR015408	47.3847	0.021653	23651954	20375805	0.861485	0.005307	0.000745	76	1491373	0.073193	0	0.500044	0.064205	52875	52858	10	7	0.999868	0.999811	73094	73053	25	16	0.999781	0.999658
ERR015415	57.6245	0.016024	28859226	24925848	0.863705	0.006369	0.00071	76	1482182	0.059464	0	0.50005	0.041552	44354	44347	6	1	0.999977	0.999865	61162	61124	27	11	0.99982	0.999558
ERR015419	36.9025	0.087112	15553776	14340263	0.92198	0.005848	0.000717	76	1091107	0.076087	0	0.500048	0.055881	43014	43010	3	1	0.999977	0.99993	53588	53569	16	3	0.999944	0.999701
ERR015429	144.81	0.026749	55640294	53098979	0.954326	0.005704	0.000718	76	4072161	0.07669	0	0.499917	0.043236	45464	45450	8	6	0.999868	0.999824	63112	63064	33	15	0.999762	0.999477
ERR015434	61.3028	0.01696	25988084	24533069	0.944012	0.010385	0.000278	76	2463645	0.100421	0	0.499887	0.083224	24726	24693	20	13	0.999474	0.999191	73905	73772	80	53	0.999282	0.998917
ERR015439	150.57	0.04192	62200208	57984144	0.932218	0.007196	0.000723	76	5878050	0.101373	0	0.499951	0.044574	45729	45716	8	5	0.999891	0.999825	61359	61331	21	7	0.999886	0.999658
ERR018898	56.4909	0.014036	21874896	20396012	0.932394	0.00521	0.000464	76	1001126	0.049084	0	0.500021	0.042284	36661	36657	3	1	0.999973	0.999918	61691	61662	17	12	0.999805	0.999724
ERR018901	109.097	0.013786	42151550	40459787	0.959865	0.007393	0.000382	76	2453715	0.060646	0	0.499923	0.053852	46254	46222	26	6	0.99987	0.999438	91516	91369	95	52	0.999431	0.998961
ERR018919	10.3636	0.018857	6129466	4138022	0.675103	0.007164	0.000393	76	331494	0.080109	0	0.499695	0.071116	15811	15810	1	0	1	0.999937	39778	39767	4	7	0.999824	0.999899
ERR018920	29.5965	0.018151	13924344	11475572	0.824137	0.007843	0.000372	76	1116254	0.097272	0	0.500019	0.085015	27408	27398	4	6	0.999781	0.999854	61938	61893	31	14	0.999774	0.999499
ERR018933	37.1119	0.351927	27297504	26229527	0.960876	0.008846	0.000481	76	3936033	0.150061	0	0.500217	0.110065	30238	30236	1	1	0.999967	0.999967	49239	49228	4	7	0.999858	0.999919
ERR018934	66.283	0.089522	30509798	29188488	0.956692	0.007251	0.000551	76	4917922	0.168488	0	0.500135	0.100088	46586	46573	7	6	0.999871	0.99985	61151	61111	16	24	0.999607	0.999738
ERR018937	52.1106	0.157178	26378200	25041712	0.949334	0.00703	0.000456	76	4435070	0.177107	0	0.499966	0.113438	36311	36309	1	1	0.999972	0.999972	50549	50533	7	9	0.999822	0.999861
ERR018945	115.218	0.025982	43658608	41742345	0.956108	0.005822	0.00073	76	2581013	0.061832	0	0.500077	0.044708	48050	48015	24	11	0.999771	0.9995	70434	70340	59	35	0.999503	0.999162
ERR018949	156.584	0.026289	59233824	57023427	0.962684	0.006068	0.00076	76	3424821	0.06006	0	0.499982	0.043122	48543	48518	11	14	0.999712	0.999773	71882	71759	85	38	0.999471	0.998817
ERR018950	53.6123	0.461528	43477528	40916733	0.941101	0.006156	0.000665	76	3378493	0.08257	0	0.500103	0.073015	48209	48200	6	3	0.999938	0.999876	59722	59706	13	3	0.99995	0.999782
ERR018951	34.3192	0.453051	36863976	30599328	0.83006	0.00748	0.000623	76	3653676	0.119404	0	0.500059	0.106807	41390	41375	14	1	0.999976	0.999662	55722	55691	22	9	0.999838	0.999605
ERR018954	47.6439	0.10481	20423496	19802897	0.969613	0.006885	0.000708	76	1759953	0.088874	0	0.499968	0.076994	46916	46907	7	2	0.999957	0.999851	57492	57467	16	9	0.999843	0.999722
ERR018960	39.4063	0.107975	19064168	18131091	0.951056	0.008447	0.000684	76	2668603	0.147184	0	0.499943	0.124545	52661	52637	20	4	0.999924	0.99962	73248	73160	58	30	0.99959	0.999208
ERR018962	25.7555	0.124145	11307982	10897817	0.963728	0.006436	0.000638	76	965231	0.088571	0	0.50007	0.079717	41084	41064	10	10	0.999757	0.999757	56421	56372	36	13	0.999769	0.999362
ERR018964	60.4362	0.012349	24682230	22061113	0.893806	0.006138	0.00068	76	1414153	0.064102	0	0.499956	0.040514	53154	53139	10	5	0.999906	0.999812	72316	72247	36	33	0.999543	0.999502
ERR018965	46.9309	0.022594	20087942	17300374	0.861232	0.007554	0.00065	76	1378768	0.079696	0	0.499924	0.046118	50245	50219	17	9	0.999821	0.999662	71120	71033	52	35	0.999508	0.999268
ERR018966	144.989	0.024259	57581988	54533423	0.947057	0.007502	0.000669	76	4502371	0.082562	0	0.500028	0.046358	54307	54272	21	14	0.999742	0.999613	79212	79136	43	33	0.999583	0.999457
ERR018967	88.8928	0.015116	36567742	33218352	0.908406	0.008594	0.000669	76	2356906	0.070952	0	0.500064	0.040755	42400	42389	9	2	0.999953	0.999788	61699	61663	20	16	0.999741	0.999676
ERR018968	135.291	0.029689	52261116	50123459	0.959097	0.006025	0.000695	76	3731325	0.074443	0	0.499973	0.045679	55617	55572	27	18	0.999676	0.999514	78550	78442	68	40	0.99949	0.999134
ERR018969	109.517	0.06661	43042530	41673978	0.968205	0.006141	0.000716	76	2823382	0.067749	0	0.50004	0.043934	44606	44602	1	3	0.999933	0.999978	60135	60116	8	11	0.999817	0.999867
ERR018971	79.2852	0.042617	29920680	29210890	0.976278	0.006472	0.000673	76	1688354	0.057799	0	0.500011	0.042976	51750	51730	9	11	0.999787	0.999826	70650	70581	33	36	0.99949	0.999533
ERR018973	128.904	0.027329	50447502	48031196	0.952103	0.006087	0.000649	76	3710604	0.077254	0	0.499965	0.050168	49867	49832	23	12	0.999759	0.999539	77992	77902	67	23	0.999705	0.999141
ERR018974	90.8711	0.020296	36180806	33572059	0.927897	0.005967	0.000514	76	2910271	0.086687	0	0.499984	0.063176	53865	53812	31	22	0.999591	0.999424	91236	91060	102	74	0.999188	0.998881
ERR018977	83.0964	0.056643	34891156	33840457	0.969886	0.006817	0.000732	76	3021129	0.089276	0	0.500025	0.078989	49987	49963	13	11	0.99978	0.99974	74793	74738	41	14	0.999813	0.999452
ERR018978	160.073	0.037001	67260170	65920169	0.980077	0.004946	0.000559	76	2866011	0.043477	0	0.500013	0.0367	52906	52885	15	6	0.999887	0.999716	62495	62454	27	14	0.999776	0.999568
ERR019539	122.928	0.040697	54199910	50883693	0.938815	0.007128	0.000377	76	3851527	0.075693	0	0.500051	0.062799	48200	48184	8	8	0.999834	0.999834	79269	79193	33	43	0.999457	0.999583
ERR019849	115.24	0.051941	46703452	44975346	0.962998	0.005581	0.000607	76	5048720	0.112255	0	0.500067	0.103757	46195	46173	12	10	0.999783	0.99974	68230	68152	50	28	0.999589	0.999267
ERR019934.ERR019935	71.4375	0.017431	47820960	44490738	0.930361	0.010647	0.000297	54	2546508	0.057237	0	0.499986	0.035821	22659	22641	11	7	0.999691	0.999514	54272	54230	23	19	0.99965	0.999576
ERR019936.ERR019937	14.6977	0.017657	11991994	9315421	0.776803	0.010483	0.000306	54	791659	0.084984	0	0.499965	0.054063	9346	9342	2	2	0.999786	0.999786	40233	40218	9	6	0.999851	0.999776
ERR020106	47.2696	0.0401	21143230	18276537	0.864416	0.006383	0.000534	76	1729855	0.094649	0	0.499892	0.081777	44731	44714	10	7	0.999843	0.999776	70891	70780	55	56	0.999209	0.999224
ERR020107	113.835	0.045246	50759990	44586635	0.878381	0.006188	0.000406	76	3406179	0.076395	0	0.500032	0.061335	53543	53506	23	14	0.999738	0.99957	84380	84272	70	38	0.999549	0.99917
ERR020108	116.072	0.054899	62282512	48466809	0.778177	0.006121	0.000364	76	3676525	0.075857	0	0.499877	0.059719	46564	46543	16	5	0.999893	0.999656	75965	75884	50	31	0.999592	0.999342
ERR020109	116.826	0.062374	58032108	46829046	0.806951	0.005402	0.000379	76	2870734	0.061302	0	0.500065	0.047987	44075	44066	6	3	0.999932	0.999864	69439	69387	33	19	0.999726	0.999525
ERR020113	139.738	0.04853	67551598	58370583	0.864089	0.007134	0.000411	76	3183817	0.054545	0	0.499907	0.041536	45479	45465	9	5	0.99989	0.999802	66937	66898	26	13	0.999806	0.999611
ERR020115	65.8872	0.411529	50387026	47453864	0.941787	0.007983	0.000573	76	5397060	0.113733	0	0.499889	0.092809	57194	57150	29	15	0.999738	0.999493	84583	84460	84	39	0.999538	0.999006
ERR020116	179.727	0.020452	81141416	79298937	0.977293	0.006108	0.000584	76	5857771	0.073869	0	0.49996	0.067009	48054	48036	9	9	0.999813	0.999813	70071	70012	39	20	0.999714	0.999443
ERR020118	140.601	0.110624	58830764	57472918	0.976919	0.005024	0.000575	76	25572892	0.444956	0	0.49999	0.409956	47352	47341	9	2	0.999958	0.99981	55641	55626	12	3	0.999946	0.999784
ERR020119	116.168	0.132136	58934872	56689046	0.961893	0.007189	0.000648	76	31928276	0.563218	0	0.499917	0.567108	42924	42897	14	13	0.999697	0.999674	60271	60197	47	27	0.999552	0.99922
ERR020121	127.074	0.141003	65131164	63159762	0.969732	0.00677	0.000543	76	24438904	0.386938	0	0.499968	0.382503	45847	45826	16	5	0.999891	0.999651	68309	68237	46	26	0.999619	0.999326
ERR021977	81.7197	0.050671	38300312	30892877	0.806596	0.005286	0.000422	76	1975343	0.063942	0	0.499902	0.048836	41922	41899	11	12	0.999714	0.999738	62899	62856	28	15	0.999761	0.999555
ERR022521.ERR021979	216.15	0.020198	102778846	100938716	0.982096	0.007286	0.000719	76	8028896	0.079542	0	0.50005	0.072185	48154	48115	27	12	0.999751	0.999439	66405	66334	44	27	0.999593	0.999337
ERR022529	58.0232	0.100702	26321244	24480350	0.930061	0.006685	0.000481	76	2503896	0.102282	0	0.50004	0.090454	39452	39433	9	10	0.999746	0.999772	67635	67572	40	23	0.99966	0.999408
ERR022530	91.0285	0.074199	39584532	37777750	0.954356	0.007632	0.000525	76	3941134	0.104324	0	0.499879	0.088731	43658	43645	9	4	0.999908	0.999794	62762	62718	35	9	0.999857	0.999442
ERR022701	129.833	0.092889	53899936	52775310	0.979135	0.006084	0.000657	76	3186490	0.060378	0	0.500013	0.05378	56746	56717	18	11	0.999806	0.999683	70377	70286	61	30	0.999573	0.999133
ERR022702	63.427	0.152953	49934824	27952041	0.55977	0.008442	0.000697	76	2368055	0.084719	0	0.499931	0.053443	57160	57143	10	7	0.999878	0.999825	101660	101553	53	54	0.999469	0.999478
ERR022703	33.8692	0.109745	14813594	13572595	0.916226	0.005706	0.000682	76	840363	0.061916	0	0.500061	0.054489	45814	45800	7	7	0.999847	0.999847	62270	62203	42	25	0.999598	0.999325
ERR022860	21.4592	0.169259	15553016	13119982	0.843565	0.010766	0.000422	76	2293682	0.174824	0	0.4991	0.154989	18261	18250	6	5	0.999726	0.999671	52878	52826	20	32	0.999395	0.999622
ERR022862	109.383	0.133532	50798934	49524462	0.974911	0.007356	0.000638	76	8493864	0.171508	0	0.499942	0.099061	52199	52187	8	4	0.999923	0.999847	65240	65217	17	6	0.999908	0.999739
ERR022898	103.044	0.075377	42269928	40863828	0.966735	0.007594	0.000551	76	2979214	0.072906	0	0.500056	0.054981	49112	49103	3	6	0.999878	0.999939	62341	62316	17	8	0.999872	0.999727
ERR022910	90.5504	0.095669	36416514	35452262	0.973522	0.00555	0.000805	76	3014060	0.085017	0	0.50018	0.074865	47398	47390	3	5	0.999895	0.999937	64061	64019	27	15	0.999766	0.999578
ERR022912	81.4126	0.315461	49895488	48567584	0.973386	0.006466	0.000629	76	8428842	0.173549	0	0.499917	0.083774	64539	64486	36	17	0.999736	0.999442	87926	87762	89	75	0.999146	0.998987
ERR022913	23.2814	0.051186	9195490	8585467	0.933661	0.005347	0.000741	76	556687	0.064841	0	0.499965	0.046691	38490	38489	1	0	1	0.999974	45196	45184	9	3	0.999934	0.999801
ERR022924	175.6	0.029249	66675036	65297867	0.979345	0.007079	0.000753	76	3271089	0.050095	0	0.500037	0.042514	49036	49004	18	14	0.999714	0.999633	72376	72309	42	25	0.999654	0.999419
ERR022927	118.697	0.053383	46582698	44950955	0.964971	0.005803	0.000729	76	2824899	0.062844	0	0.499997	0.052263	47689	47674	7	8	0.999832	0.999853	67737	67687	30	20	0.999705	0.999557
ERR022928	52.718	0.056395	20298058	19727112	0.971872	0.007173	0.000743	76	1464554	0.074241	0	0.500089	0.052427	48813	48802	7	4	0.999918	0.999857	65105	65056	34	15	0.999769	0.999478
ERR022930	129.893	0.050645	49119286	48258223	0.98247	0.005745	0.0007	76	3036179	0.062915	0	0.500121	0.058088	46599	46589	5	5	0.999893	0.999893	66612	66582	20	10	0.99985	0.9997
ERR023029	81.4869	0.074649	31571456	30943529	0.980111	0.00549	0.000659	76	2203639	0.071215	0	0.499949	0.06065	44517	44504	7	6	0.999865	0.999843	60537	60523	10	4	0.999934	0.999835
ERR023036	125.822	0.081977	49525230	48582565	0.980966	0.005635	0.000729	76	3866171	0.079579	0	0.50004	0.062438	53699	53683	8	8	0.999851	0.999851	62612	62587	20	5	0.99992	0.999681
ERR023038	127.018	0.11025	50758374	49739561	0.979928	0.005132	0.000736	76	3395547	0.068267	0	0.500066	0.056084	54132	54104	17	11	0.999797	0.999686	60106	60073	24	9	0.99985	0.999601
ERR023155	58.8503	0.1631	28854244	27355964	0.948074	0.006783	0.000432	76	2778266	0.10156	0	0.499988	0.088942	35813	35775	18	20	0.999441	0.999497	77051	76884	109	58	0.999246	0.998584
ERR023156	49.3286	0.136586	24600164	23191169	0.942724	0.007936	0.00044	76	3091243	0.133294	0	0.499941	0.118058	34692	34634	36	22	0.999365	0.998962	77304	77061	154	89	0.998846	0.998006
ERR023157	107.531	0.111734	51732738	50223307	0.970823	0.006458	0.000492	76	5023283	0.100019	0	0.499976	0.087841	51203	51180	18	5	0.999902	0.999648	78827	78693	91	43	0.999454	0.998845
ERR023158	98.0366	0.145929	44290128	43074824	0.97256	0.005863	0.000545	76	4088602	0.094919	0	0.49994	0.077196	53827	53797	22	8	0.999851	0.999591	75395	75266	87	42	0.999442	0.998845
ERR023159	96.6971	0.098476	42374598	40866025	0.964399	0.006156	0.00055	76	3883251	0.095024	0	0.499998	0.084037	47622	47605	12	5	0.999895	0.999748	65335	65296	28	11	0.999832	0.999571
ERR023472	8.80955	0.034215	3646350	3230182	0.885867	0.006206	0.000637	80	343960	0.106483	0	0.499829	0.048731	16886	16886	0	0	1	1	29498	29496	2	0	1	0.999932
ERR023476	11.1821	0.030139	4485628	4064597	0.906138	0.005541	0.000325	80	408361	0.100468	0	0.50017	0.052905	10906	10906	0	0	1	1	29083	29077	1	5	0.999828	0.999966
ERR023660	5.31038	0.099654	3057826	2204120	0.720813	0.00618	0.000658	80	137214	0.062253	0	0.499647	0.046167	12891	12891	0	0	1	1	22181	22181	0	0	1	1
ERR023676	6.06207	0.124285	2612722	2461091	0.941964	0.005542	0.000655	80	162489	0.066023	0	0.499903	0.052866	12316	12316	0	0	1	1	20886	20886	0	0	1	1
ERR023677	5.2835	0.102609	3143776	2161033	0.6874	0.005878	0.000636	80	123067	0.056948	0	0.499602	0.043708	11466	11466	0	0	1	1	21653	21652	1	0	1	0.999954
ERR023680	11.7153	0.132424	5542870	4984224	0.899214	0.005888	0.000634	80	409070	0.082073	0	0.500141	0.066511	21366	21366	0	0	1	1	30376	30367	5	4	0.999868	0.999835
ERR023681	6.30344	0.07986	6430196	2556732	0.397613	0.006027	0.000659	80	167574	0.065542	0	0.498892	0.036618	12912	12912	0	0	1	1	23060	23060	0	0	1	1
ERR023682	8.11517	0.093797	3874982	3288333	0.848606	0.005836	0.000696	80	207713	0.063167	0	0.499879	0.047753	19895	19895	0	0	1	1	28012	28009	1	2	0.999929	0.999964
ERR027089	115.019	0.103584	46882256	45913997	0.979347	0.005257	0.000501	76	5045257	0.109885	0	0.500016	0.068184	47260	47251	7	2	0.999958	0.999852	64223	64151	42	30	0.999533	0.999346
ERR027095	104.609	0.273884	64206848	60885823	0.948276	0.008956	0.000628	76	9079907	0.14913	0	0.500045	0.134181	68307	68232	37	38	0.999443	0.999458	93780	93593	115	72	0.999231	0.998773
ERR027097	34.4078	0.624792	47221774	44723978	0.947105	0.006324	0.000623	76	6526986	0.145939	0	0.499877	0.101456	52289	52259	18	12	0.99977	0.999656	68150	68051	60	39	0.999427	0.999119
ERR029957	141.984	0.157759	61978696	60765281	0.980422	0.005876	0.000682	76	5246253	0.086336	0	0.499916	0.052931	54031	54011	13	7	0.99987	0.999759	61895	61831	41	23	0.999628	0.999337
ERR029958	141.791	0.070902	68669712	59007401	0.859293	0.007051	0.000618	76	5880155	0.099651	0	0.499954	0.06805	52149	52116	18	15	0.999712	0.999655	67051	66975	55	21	0.999687	0.999179
ERR029960	155.708	0.124072	71229998	69655184	0.977891	0.005824	0.000633	76	6542684	0.09393	0	0.499897	0.060918	69770	69623	79	68	0.999024	0.998867	95120	94858	151	111	0.998831	0.998411
ERR029962	114.681	0.083617	50903682	45042127	0.88485	0.008598	0.000606	76	3640645	0.080828	0	0.499958	0.058032	49308	49288	11	9	0.999817	0.999777	68907	68812	60	35	0.999492	0.999129
ERR029965	137.084	0.096422	61124716	58863363	0.963004	0.005554	0.000491	76	3743781	0.063601	0	0.499806	0.052286	51021	50990	16	15	0.999706	0.999686	72008	71887	76	45	0.999374	0.998944
ERR029966	103.664	0.113202	44219814	41563221	0.939923	0.005581	0.000519	76	2677123	0.064411	0	0.499912	0.054121	52522	52500	14	8	0.999848	0.999733	78551	78453	57	41	0.999478	0.999274
ERR029967	124.737	0.143879	55040824	52324266	0.950645	0.005475	0.000498	76	3118610	0.059602	0	0.499905	0.048011	56357	56277	52	28	0.999503	0.999077	91280	91029	162	89	0.999023	0.998224
ERR033026	96.3375	0.277811	48917008	48044653	0.982167	0.00595	0.000583	76	5577601	0.116092	0	0.500072	0.099779	49064	49051	9	4	0.999918	0.999817	58662	58633	18	11	0.999812	0.999693
ERR034093	191.197	0.005059	73724680	72462874	0.982885	0.006352	0.000773	76	2639920	0.036431	0	0.500051	0.030571	58944	58851	38	55	0.999066	0.999355	70969	70875	48	46	0.999351	0.999323
ERR034094	175.972	0.042318	81486920	77119189	0.9464	0.006076	0.000671	76	6029811	0.078188	0	0.500054	0.056137	54395	54367	14	14	0.999743	0.999743	64824	64786	25	13	0.999799	0.999614
ERR035359	218.893	0.215737	204999300	196940174	0.960687	0.006764	0.00058	75	22036328	0.111894	0	0.499918	0.103035	47874	47842	17	15	0.999687	0.999645	68707	68644	37	26	0.999621	0.999461
ERR035360	227.992	0.026088	186528578	181105971	0.970929	0.006339	0.000644	75	13330005	0.073603	0	0.500016	0.058078	49019	49001	11	7	0.999857	0.999776	69068	69009	40	19	0.999725	0.999421
ERR035362	226.023	0.026571	172899216	168931423	0.977051	0.006369	0.00063	75	14014153	0.082958	0	0.499975	0.067942	47733	47708	17	8	0.999832	0.999644	62438	62405	22	11	0.999824	0.999648
ERR035363	228.279	0.023708	176167116	170355142	0.967009	0.006841	0.00064	75	14491590	0.085067	0	0.4999	0.066735	50830	50795	18	17	0.999665	0.999646	74691	74613	55	23	0.999692	0.999263
ERR036144	187.243	0.03067	94646678	86283684	0.91164	0.007148	0.000617	75	15802240	0.183143	0	0.499759	0.160429	46373	46355	12	6	0.999871	0.999741	63823	63773	39	11	0.999828	0.999389
ERR036145	211.195	0.026431	97015428	94332935	0.97235	0.006725	0.000677	75	5636383	0.05975	0	0.50002	0.051175	47868	47840	21	7	0.999854	0.999561	69097	69044	28	25	0.999638	0.999595
ERR036146	170.14	0.032186	68581506	65850460	0.960178	0.006487	0.000657	75	4431846	0.067302	0	0.499978	0.055754	59083	59032	34	17	0.999712	0.999424	83694	83570	89	35	0.999581	0.998936
ERR036148	228.579	0.033493	201821024	194150707	0.961994	0.006634	0.000643	75	17980991	0.092614	0	0.499939	0.071962	48117	48087	13	17	0.999647	0.99973	64938	64878	39	21	0.999676	0.999399
ERR036151	231.881	0.015529	211510842	203546013	0.962343	0.006825	0.000689	75	16215261	0.079664	0	0.499998	0.057271	57473	57415	31	27	0.99953	0.99946	82219	82115	75	29	0.999647	0.999087
ERR036152	219.705	0.017091	120771844	116892161	0.967876	0.006774	0.000692	75	19628933	0.167923	0	0.499934	0.088374	48957	48926	19	12	0.999755	0.999612	69294	69246	32	16	0.999769	0.999538
ERR037383	170.576	0.024508	67231370	63667716	0.946994	0.005298	0.000656	75	4013764	0.063042	0	0.499999	0.052692	47933	47919	8	6	0.999875	0.999833	65642	65599	29	14	0.999787	0.999558
ERR039175	43.1828	0.009606	15609360	15318147	0.981344	0.005032	0.000859	75	799443	0.052189	0	0.500073	0.046896	48456	48442	8	6	0.999876	0.999835	56853	56819	17	17	0.999701	0.999701
ERR039178	40.2281	0.013333	14906052	14502230	0.972909	0.005507	0.000859	75	825734	0.056938	0	0.500091	0.050156	48720	48711	4	5	0.999897	0.999918	61244	61196	28	20	0.999673	0.999543
ERR039179	26.3966	0.014579	9967330	9530289	0.956153	0.005451	0.000847	75	475833	0.049928	0	0.500019	0.043258	42033	42016	10	7	0.999833	0.999762	52823	52788	14	21	0.999602	0.999735
ERR039181	24.8447	0.011606	9356246	8995696	0.961464	0.005536	0.000799	75	474982	0.052801	0	0.500045	0.046903	39719	39715	1	3	0.999924	0.999975	53106	53088	10	8	0.999849	0.999812
ERR039182	48.4004	0.024048	18742852	17974971	0.959031	0.005903	0.000843	75	1111111	0.061814	0	0.500096	0.054651	50005	49991	11	3	0.99994	0.99978	64143	64092	36	15	0.999766	0.999439
ERR039185	78.2242	0.017638	29318866	28803000	0.982405	0.006386	0.000863	75	1558740	0.054117	0	0.500008	0.047858	59899	59835	36	28	0.999532	0.999399	76505	76388	75	42	0.99945	0.999019
ERR039190	53.7325	0.017675	19960084	19626562	0.983291	0.006191	0.000839	75	895180	0.045611	0	0.50011	0.039713	49411	49388	17	6	0.999879	0.999656	60143	60095	35	13	0.999784	0.999418
ERR039195	49.0758	0.024488	18301022	17985863	0.982779	0.005539	0.000853	75	818563	0.045511	0	0.500008	0.040673	55178	55144	18	16	0.99971	0.999674	68080	68008	48	24	0.999647	0.999295
ERR039196	44.4388	0.020559	16391294	16122828	0.983621	0.0056	0.000851	75	837122	0.051922	0	0.500005	0.046709	47862	47844	9	9	0.999812	0.999812	59791	59751	27	13	0.999782	0.999548
ERR039198	44.2982	0.022574	16183252	15959665	0.986184	0.005332	0.000859	75	663147	0.041551	0	0.500029	0.03724	48169	48147	7	15	0.999689	0.999855	57157	57106	30	21	0.999632	0.999475
ERR039200	43.6341	0.022111	16245394	15956779	0.982234	0.005831	0.000861	75	849505	0.053238	0	0.500053	0.047057	48136	48115	13	8	0.999834	0.99973	59251	59217	16	18	0.999696	0.99973
ERR039201	8.35479	0.035772	3400536	3072040	0.903399	0.005717	0.000823	75	134330	0.043727	0	0.50018	0.037883	24337	24336	1	0	1	0.999959	33708	33706	2	0	1	0.999941
ERR039206	49.6634	0.017592	18489872	18216740	0.985228	0.006928	0.000827	75	753304	0.041352	0	0.5	0.036902	46719	46703	9	7	0.99985	0.999807	58168	58130	22	16	0.999725	0.999622
ERR039207	72.4829	0.041589	27816826	27377788	0.984217	0.007145	0.000837	75	1072576	0.039177	0	0.500063	0.033705	51856	51825	22	9	0.999826	0.999576	64683	64604	54	25	0.999613	0.999165
ERR039208	59.2436	0.020882	22342916	21981831	0.983839	0.007213	0.000823	75	943545	0.042924	0	0.500034	0.037608	48780	48768	9	3	0.999938	0.999815	61073	61033	28	12	0.999803	0.999541
ERR039216	41.742	0.021506	15348428	15023158	0.978808	0.005292	0.000832	75	622786	0.041455	0	0.500009	0.036466	50193	50183	7	3	0.99994	0.999861	60710	60677	17	16	0.999736	0.99972
ERR039218	35.2159	0.039979	13647546	13037750	0.955318	0.005628	0.000845	75	550084	0.042192	0	0.500049	0.037505	52633	52619	6	8	0.999848	0.999886	67835	67803	23	9	0.999867	0.999661
ERR039221	40.2598	0.021013	14740580	14516710	0.984813	0.005588	0.0008	75	672218	0.046306	0	0.500079	0.041229	48292	48282	6	4	0.999917	0.999876	62272	62235	31	6	0.999904	0.999502
ERR039222	71.4337	0.037212	26684858	26087701	0.977622	0.005225	0.000828	75	945791	0.036254	0	0.500021	0.031983	52586	52570	11	5	0.999905	0.999791	61818	61766	21	31	0.999498	0.99966
ERR039225	52.7824	0.017665	19388958	19055361	0.982794	0.005463	0.000844	75	951073	0.049911	0	0.500003	0.044496	49824	49809	11	4	0.99992	0.999779	60224	60194	16	14	0.999767	0.999734
ERR039226	42.7716	0.017078	15776464	15474789	0.980878	0.005563	0.000834	75	755513	0.048822	0	0.499986	0.042974	49831	49808	18	5	0.9999	0.999639	63014	62954	43	17	0.99973	0.999317
ERR039231	38.2021	0.022583	14283768	13898942	0.973059	0.00538	0.000787	75	638472	0.045937	0	0.500076	0.040862	44317	44304	10	3	0.999932	0.999774	55502	55474	16	12	0.999784	0.999712
ERR039236	55.1929	0.009303	20428798	20122885	0.985025	0.007644	0.000788	75	998539	0.049622	0	0.500027	0.043571	45821	45809	8	4	0.999913	0.999825	56806	56768	26	12	0.999789	0.999542
ERR039237	172.971	0.017597	66271342	65237773	0.984404	0.007838	0.000813	75	3999683	0.061309	0	0.500082	0.055716	57673	57613	35	25	0.999566	0.999393	67946	67896	37	13	0.999809	0.999455
ERR039241	43.6415	0.008378	16198784	15930085	0.983412	0.007835	0.000759	75	900183	0.056508	0	0.500055	0.050478	41631	41619	4	8	0.999808	0.999904	54004	53984	11	9	0.999833	0.999796
ERR039243	46.5513	0.009066	17326316	17047618	0.983915	0.007939	0.000793	75	1031732	0.060521	0	0.499985	0.054441	43127	43118	8	1	0.999977	0.999814	55293	55276	11	6	0.999891	0.999801
ERR039857	59.7844	0.008329	22188210	21792760	0.982177	0.006631	0.000784	75	1060090	0.048644	0	0.500007	0.043286	50342	50330	9	3	0.99994	0.999821	63668	63621	28	19	0.999701	0.99956
ERR039858	68.3389	0.008377	25084932	24672220	0.983547	0.006343	0.000771	75	1176120	0.04767	0	0.500028	0.041607	52183	52166	11	6	0.999885	0.999789	65079	65026	34	19	0.999708	0.999477
ERR039861	62.8571	0.007784	23202094	22847047	0.984698	0.006517	0.000762	75	1013879	0.044377	0	0.500035	0.038873	52198	52176	12	10	0.999808	0.99977	66295	66224	46	25	0.999623	0.999306
ERR039863	82.2978	0.009651	30486318	30023975	0.984834	0.006615	0.000787	75	1718035	0.057222	0	0.500055	0.051832	52031	52009	9	13	0.99975	0.999827	65753	65692	43	18	0.999726	0.999346
ERR039865	55.0363	0.007183	20142536	19851092	0.985531	0.006345	0.00079	75	900630	0.045369	0	0.500024	0.039822	47368	47360	7	1	0.999979	0.999852	56215	56196	12	7	0.999875	0.999787
ERR039866	57.6462	0.008493	21271282	20937433	0.984305	0.006565	0.000808	75	1070835	0.051145	0	0.500049	0.046045	49222	49199	10	13	0.999736	0.999797	59704	59643	33	28	0.999531	0.999447
ERR039872	58.5748	0.008436	21885452	21491893	0.982017	0.006822	0.000748	75	1188265	0.055289	0	0.500022	0.049094	47311	47306	3	2	0.999958	0.999937	59792	59768	17	7	0.999883	0.999716
ERR039877	67.8033	0.007904	24850228	24531602	0.987178	0.006166	0.000769	75	1489152	0.060703	0	0.500101	0.056234	49277	49261	5	11	0.999777	0.999899	59361	59319	15	27	0.999545	0.999747
ERR039880	54.4727	0.006072	20194348	19840195	0.982463	0.006559	0.000765	75	1291539	0.065097	0	0.500045	0.059077	46931	46923	5	3	0.999936	0.999893	61016	60970	34	12	0.999803	0.999443
ERR039902	48.7937	0.044347	18754534	18433658	0.982891	0.005677	0.000764	75	989414	0.053674	0	0.500017	0.046604	52229	52204	18	7	0.999866	0.999655	67463	67402	43	18	0.999733	0.999362
ERR039916	59.0111	0.015064	21961728	21599636	0.983513	0.006506	0.000766	75	848164	0.039268	0	0.500046	0.034505	48148	48136	7	5	0.999896	0.999855	61171	61113	45	13	0.999787	0.999264
ERR039919	57.4114	0.011837	21191546	20909968	0.986713	0.006377	0.000772	75	831980	0.039789	0	0.499981	0.035294	48227	48214	7	6	0.999876	0.999855	59187	59150	24	13	0.99978	0.999594
ERR039923	45.4922	0.00951	17410272	16655283	0.956635	0.006337	0.00075	75	675257	0.040543	0	0.499999	0.034758	46119	46097	13	9	0.999805	0.999718	57704	57679	11	14	0.999757	0.999809
ERR039924	62.399	0.015447	23285724	22915905	0.984118	0.006296	0.000778	75	906913	0.039576	0	0.500025	0.035108	49508	49486	14	8	0.999838	0.999717	60017	59963	42	12	0.9998	0.9993
ERR039934	228.331	0.029019	191123648	186328551	0.974911	0.006887	0.000646	75	14646707	0.078607	0	0.500014	0.062722	50545	50508	25	12	0.999762	0.999505	73275	73227	33	15	0.999795	0.99955
ERR039935	56.2024	0.006907	20303662	19939328	0.982056	0.005598	0.000835	75	1049268	0.052623	0	0.500065	0.046979	50526	50501	20	5	0.999901	0.999604	59023	58987	18	18	0.999695	0.999695
ERR039938	45.0805	0.016854	16788632	16287846	0.970171	0.005708	0.000846	75	724728	0.044495	0	0.500011	0.039468	48775	48755	10	10	0.999795	0.999795	59283	59227	35	21	0.999646	0.999409
ERR039939	9.0769	0.010947	3798352	3242685	0.853708	0.005531	0.000837	75	137033	0.042259	0	0.500162	0.035677	24644	24643	1	0	1	0.999959	31047	31037	9	1	0.999968	0.99971
ERR039941	59.8169	0.009601	21802768	21432692	0.983026	0.005737	0.00082	75	1102472	0.051439	0	0.500028	0.045676	50811	50795	11	5	0.999902	0.999783	61882	61838	26	18	0.999709	0.99958
ERR039944	59.3146	0.009964	22021242	21086044	0.957532	0.005544	0.000848	75	832276	0.03947	0	0.499977	0.033481	52132	52100	18	14	0.999731	0.999655	62211	62150	35	26	0.999582	0.999437
ERR039971	49.4094	0.075055	18907410	18655241	0.986663	0.004769	0.000851	75	780677	0.041848	0	0.500109	0.037033	50544	50529	10	5	0.999901	0.999802	56792	56751	29	12	0.999789	0.999489
ERR039972	65.4921	0.071913	25464414	25045519	0.98355	0.005144	0.0008	75	1455675	0.058121	0	0.500044	0.052032	54038	53998	16	24	0.999556	0.999704	66155	66063	71	21	0.999682	0.998926
ERR039974	34.6343	0.076933	13263954	13082451	0.986316	0.004794	0.000777	75	642327	0.049098	0	0.500049	0.04378	46475	46462	12	1	0.999978	0.999742	54692	54662	19	11	0.999799	0.999653
ERR039975	6.2703	0.08715	2453802	2406900	0.980886	0.004908	0.00082	75	102314	0.042509	0	0.499951	0.037536	20176	20174	1	1	0.99995	0.99995	27980	27978	0	2	0.999929	1
ERR039976	3.71271	0.084283	1741756	1424438	0.817817	0.004888	0.000814	75	59410	0.041708	0	0.500124	0.034423	12202	12202	0	0	1	1	18697	18693	4	0	1	0.999786
ERR039977	49.0659	0.088302	19511258	19099829	0.978913	0.005019	0.000654	75	913005	0.047802	0	0.500025	0.04115	45203	45195	4	4	0.999912	0.999912	60586	60566	16	4	0.999934	0.999736
ERR039978	34.0227	0.064415	13006130	12784800	0.982983	0.005024	0.000706	75	674750	0.052778	0	0.500083	0.045522	45866	45848	9	9	0.999804	0.999804	62037	61986	30	21	0.999661	0.999516
ERR039981	20.7157	0.082582	8266232	7930186	0.959347	0.004891	0.000724	75	375982	0.047411	0	0.500018	0.041183	35870	35864	2	4	0.999888	0.999944	45469	45448	14	7	0.999846	0.999692
ERR039982	15.592	0.055655	6366772	5810734	0.912666	0.00489	0.000538	75	264516	0.045522	0	0.500023	0.038303	25890	25889	0	1	0.999961	1	49288	49267	11	10	0.999797	0.999777
ERR039994	48.4879	0.008389	17426532	17162937	0.984874	0.004923	0.000824	75	924379	0.053859	0	0.500017	0.047938	55461	55431	19	11	0.999802	0.999657	67299	67187	85	27	0.999598	0.998736
ERR042211	49.3964	0.013458	18061100	17770722	0.983922	0.006296	0.000871	75	822816	0.046302	0	0.500037	0.040117	49042	49020	15	7	0.999857	0.999694	57287	57250	23	14	0.999756	0.999598
ERR042213	51.4866	0.013839	18698736	18443428	0.986346	0.006195	0.000865	75	793204	0.043007	0	0.500119	0.038254	52406	52396	5	5	0.999905	0.999905	62294	62261	17	16	0.999743	0.999727
ERR042214	69.107	0.017432	25166908	24824775	0.986405	0.00612	0.000829	75	991265	0.03993	0	0.500119	0.034808	51568	51555	9	4	0.999922	0.999825	59364	59336	19	9	0.999848	0.99968
ERR042215	68.7477	0.015041	25296568	24894578	0.984109	0.006358	0.000835	75	1269184	0.050982	0	0.50003	0.04503	52274	52253	13	8	0.999847	0.999751	61225	61189	19	17	0.999722	0.99969
ERR042216	69.519	0.012688	25129306	24806350	0.987148	0.006194	0.000836	75	1546416	0.06234	0	0.500144	0.056677	51302	51291	5	6	0.999883	0.999903	58736	58704	21	11	0.999813	0.999642
ERR042236	25.5314	0.010337	9494114	9312039	0.980822	0.006849	0.00071	75	523783	0.056248	0	0.500021	0.047468	44168	44162	2	4	0.999909	0.999955	61087	61038	31	18	0.999705	0.999492
ERR042633	1.70129	0.006688	1334850	617331	0.462472	0.005342	0.000943	75	30845	0.049965	0	0.499732	0.033089	3895	3895	0	0	1	1	6934	6934	0	0	1	1
ERR042635	33.7195	0.008423	12451644	12014229	0.964871	0.005327	0.000878	75	612373	0.050971	0	0.499994	0.044736	55101	55067	21	13	0.999764	0.999619	66739	66629	61	49	0.999265	0.999085
ERR042642	55.6625	0.008303	20020810	19718057	0.984878	0.005275	0.000892	75	1043123	0.052902	0	0.499975	0.047546	59889	59847	19	23	0.999616	0.999683	69374	69290	47	37	0.999466	0.999322
ERR042643	10.4398	0.006752	4581962	3707448	0.80914	0.005202	0.000856	75	158206	0.042672	0	0.500061	0.033788	27643	27643	0	0	1	1	33214	33199	12	3	0.99991	0.999639
ERR042645	23.1122	0.007252	8672238	8118879	0.936192	0.004973	0.000885	75	340941	0.041994	0	0.500005	0.035005	41035	41023	6	6	0.999854	0.999854	45575	45550	13	12	0.999737	0.999715
ERR042652	50.9787	0.009378	18234856	17940224	0.983842	0.00515	0.000856	75	926180	0.051626	0	0.499988	0.044521	54251	54230	12	9	0.999834	0.999779	65489	65411	47	31	0.999526	0.999282
ERR042658	37.8092	0.007667	13622954	13422269	0.985269	0.006159	0.000826	75	600967	0.044774	0	0.499993	0.03928	43735	43730	3	2	0.999954	0.999931	53134	53111	16	7	0.999868	0.999699
ERR042664	16.3202	0.006657	5862416	5768090	0.98391	0.00612	0.000816	75	327206	0.056727	0	0.500055	0.049749	31513	31513	0	0	1	1	39422	39413	4	5	0.999873	0.999899
ERR042667	139.109	0.014873	50807554	50050403	0.985098	0.006346	0.000826	75	2693693	0.05382	0	0.500067	0.045405	60194	60117	52	25	0.999584	0.999136	72245	72168	47	30	0.999584	0.999349
ERR042682	20.3023	0.00734	7368462	7219312	0.979758	0.007104	0.00077	75	701646	0.09719	0	0.500107	0.091366	33569	33564	4	1	0.99997	0.999881	44959	44945	11	3	0.999933	0.999755
ERR042683	27.1021	0.007734	9810408	9633150	0.981932	0.007006	0.000818	75	1088092	0.112953	0	0.499957	0.11059	35565	35562	3	0	1	0.999916	42835	42810	16	9	0.99979	0.999626
ERR042684	3.68676	0.009038	1424884	1397350	0.980676	0.008586	0.000963	75	131112	0.093829	0	0.500344	0.241135	8798	8798	0	0	1	1	13095	13094	0	1	0.999924	1
ERR042686	25.4123	0.007329	9155890	8968951	0.979583	0.00695	0.000764	75	986907	0.110036	0	0.499935	0.103429	32761	32757	1	3	0.999908	0.999969	39026	39019	3	4	0.999897	0.999923
ERR042692	198.351	0.027222	126570580	124722581	0.985399	0.006498	0.000738	75	9710529	0.077857	0	0.49996	0.070195	69503	69104	203	196	0.997172	0.997071	80497	80270	143	84	0.998955	0.998222
ERR042700	37.4543	0.010148	13662998	13366732	0.978316	0.00584	0.000717	75	632494	0.047319	0	0.499982	0.037834	46009	45988	15	6	0.99987	0.999674	62598	62501	61	36	0.999424	0.999025
ERR042703	9.77449	0.01787	5666266	3486167	0.615249	0.005624	0.000716	75	138125	0.039621	0	0.499959	0.030486	20420	20420	0	0	1	1	32556	32551	1	4	0.999877	0.999969
ERR042704	16.1774	0.008139	7108694	5879124	0.827033	0.006185	0.000747	75	338338	0.057549	0	0.500007	0.042968	31447	31437	7	3	0.999905	0.999777	46204	46182	15	7	0.999848	0.999675
ERR042705	30.3055	0.008769	10940652	10751750	0.982734	0.005654	0.000797	75	577092	0.053674	0	0.500081	0.045091	43572	43568	2	2	0.999954	0.999954	52736	52694	21	21	0.999602	0.999602
ERR042706	28.3773	0.008808	10211872	10028546	0.982048	0.005588	0.000764	75	488570	0.048718	0	0.500087	0.040758	38434	38433	0	1	0.999974	1	45259	45244	8	7	0.999845	0.999823
ERR042710	1.01674	0.006337	887152	374765	0.422436	0.006069	0.000785	75	24401	0.06511	0	0.499614	0.035702	1086	1086	0	0	1	1	3366	3366	0	0	1	1
ERR042714	17.1731	0.007843	6555260	6104759	0.931276	0.005737	0.000726	75	288473	0.047254	0	0.500025	0.038119	30420	30416	2	2	0.999934	0.999934	40263	40245	9	9	0.999776	0.999776
ERR042716	38.2145	0.009191	13908852	13647152	0.981185	0.005809	0.000749	75	763012	0.05591	0	0.499965	0.047911	48244	48224	9	11	0.999772	0.999813	62218	62156	51	11	0.999823	0.99918
ERR042719	37.9781	0.008713	13782002	13518028	0.980846	0.005715	0.000772	75	659862	0.048813	0	0.500048	0.040698	45363	45341	14	8	0.999824	0.999691	57627	57573	44	10	0.999826	0.999236
ERR042720	12.3112	0.007446	4984524	4389177	0.880561	0.005689	0.000752	75	215455	0.049088	0	0.499982	0.037611	26032	26029	3	0	1	0.999885	37716	37699	3	14	0.999629	0.99992
ERR042721	30.177	0.008033	10873856	10705940	0.984558	0.00565	0.000765	75	523920	0.048937	0	0.499971	0.041504	39000	38988	9	3	0.999923	0.999769	49175	49152	19	4	0.999919	0.999614
ERR042722	29.5135	0.008508	10636478	10441480	0.981667	0.005572	0.000777	75	439996	0.042139	0	0.499993	0.034162	39230	39219	6	5	0.999873	0.999847	47734	47698	25	11	0.999769	0.999476
ERR042723	8.26278	0.005768	3374260	2909244	0.862187	0.005426	0.000679	75	115780	0.039797	0	0.500062	0.029732	17773	17772	1	0	1	0.999944	31214	31206	3	5	0.99984	0.999904
ERR042725	8.65919	0.005819	3442382	3037401	0.882354	0.00534	0.000714	75	121925	0.040141	0	0.500031	0.030413	19773	19771	2	0	1	0.999899	29224	29221	1	2	0.999932	0.999966
ERR042726	4.16961	0.006011	1929162	1489122	0.771901	0.005749	0.000683	75	73394	0.049287	0	0.499988	0.036348	7808	7808	0	0	1	1	17760	17757	1	2	0.999887	0.999944
ERR042728	0.974407	0.006619	1382926	368805	0.266685	0.005948	0.00072	75	28985	0.078592	0	0.49957	0.03496	1262	1262	0	0	1	1	3951	3951	0	0	1	1
ERR043312	43.8342	0.008801	15955520	15671333	0.982189	0.008165	0.000787	75	1326461	0.084643	0	0.499816	0.074416	46618	46609	6	3	0.999936	0.999871	51710	51679	24	7	0.999865	0.999536
ERR043324	61.8959	0.008674	21707332	21447776	0.988043	0.006118	0.000811	75	1616056	0.075348	0	0.499963	0.070235	45396	45382	11	3	0.999934	0.999758	43698	43685	9	4	0.999908	0.999794
ERR043326	35.2674	0.007418	12353012	12212780	0.988648	0.005993	0.000818	75	864792	0.07081	0	0.499974	0.066649	39017	39015	2	0	1	0.999949	35178	35174	4	0	1	0.999886
ERR043327	37.0043	0.007038	13075114	12891973	0.985993	0.006237	0.000806	75	1057073	0.081995	0	0.499949	0.076135	39130	39130	0	0	1	1	40537	40535	1	1	0.999975	0.999975
ERR043328	37.5783	0.006911	13177834	13001873	0.986647	0.006179	0.00076	75	1035281	0.079626	0	0.500067	0.069689	40017	40013	3	1	0.999975	0.999925	43131	43116	9	6	0.999861	0.999791
ERR043330	41.3674	0.00717	14556254	14351033	0.985902	0.006098	0.000808	75	985595	0.068678	0	0.500015	0.06447	44430	44423	7	0	1	0.999842	46029	46016	8	5	0.999891	0.999826
ERR043331	26.0521	0.012568	9177392	9052254	0.986365	0.006181	0.000825	75	620264	0.06852	0	0.500045	0.062142	35952	35948	2	2	0.999944	0.999944	35735	35728	4	3	0.999916	0.999888
ERR043333	47.2138	0.007005	16609010	16393936	0.987051	0.006211	0.000813	75	1239034	0.075579	0	0.499995	0.067776	42971	42963	4	4	0.999907	0.999907	43572	43556	9	7	0.999839	0.999793
ERR045580	69.2795	0.016703	26980076	26536388	0.983555	0.010084	0.000822	75	1098964	0.041413	0	0.500032	0.034753	59299	59269	20	10	0.999831	0.999663	72160	72063	64	33	0.999542	0.999113
ERR045582	77.6303	0.012216	30365070	29579343	0.974124	0.010077	0.000866	75	1120047	0.037866	0	0.500039	0.032323	52730	52705	11	14	0.999734	0.999791	61248	61178	36	34	0.999445	0.999412
ERR045583	105.225	0.012574	42275270	40176371	0.950352	0.010148	0.000863	75	1609377	0.040058	0	0.500078	0.035206	55149	55105	22	22	0.999601	0.999601	61700	61613	58	29	0.99953	0.99906
ERR045586	74.6877	0.018412	29122886	28559412	0.980652	0.006857	0.000887	75	1168232	0.040905	0	0.500034	0.035104	57666	57630	14	22	0.999618	0.999757	67392	67312	48	32	0.999525	0.999287
ERR045588	76.9567	0.013279	29776864	29269578	0.982964	0.006784	0.00086	75	1236156	0.042233	0	0.499991	0.03657	68716	68546	99	71	0.998965	0.998558	88376	88090	190	96	0.998911	0.997848
ERR045589	71.5252	0.016443	27539476	27127335	0.985035	0.006644	0.000851	75	1044029	0.038486	0	0.50001	0.032956	53016	52979	23	14	0.999736	0.999566	60851	60763	40	48	0.999211	0.999342
ERR045591	78.8971	0.014667	30547638	29883950	0.978274	0.006686	0.00085	75	1192384	0.0399	0	0.500052	0.034698	55131	55101	17	13	0.999764	0.999692	63939	63888	34	17	0.999734	0.999468
ERR045592	87.8504	0.017333	33949602	33401123	0.983844	0.006725	0.000875	75	1325295	0.039678	0	0.500014	0.034591	55638	55592	28	18	0.999676	0.999497	62675	62582	62	31	0.999505	0.99901
ERR045597	68.5876	0.014979	24851124	24396333	0.981699	0.005915	0.00089	75	890125	0.036486	0	0.500022	0.030978	59064	59033	19	12	0.999797	0.999678	66491	66443	32	16	0.999759	0.999519
ERR045602	68.282	0.012007	25489368	24647422	0.966969	0.006253	0.00087	75	1156978	0.046941	0	0.49997	0.040489	56089	56025	33	31	0.999447	0.999411	67031	66905	65	61	0.999089	0.999029
ERR045605	74.2832	0.017444	27278712	26791618	0.982144	0.006467	0.000889	75	1032448	0.038536	0	0.500037	0.033686	61351	61323	12	16	0.999739	0.999804	73305	73228	57	20	0.999727	0.999222
ERR045607	64.1525	0.010053	23183580	22728189	0.980357	0.005947	0.000859	75	848595	0.037337	0	0.500051	0.032774	50336	50317	16	3	0.99994	0.999682	55644	55608	27	9	0.999838	0.999515
ERR045608	82.4331	0.013322	30219764	29575433	0.978678	0.006268	0.000848	75	1247003	0.042163	0	0.500084	0.036559	53360	53337	13	10	0.999813	0.999756	61098	61052	34	12	0.999803	0.999443
ERR045610	68.6885	0.010779	24906546	24483377	0.98301	0.006256	0.000856	75	972777	0.039732	0	0.499983	0.034133	50529	50518	5	6	0.999881	0.999901	55588	55560	21	7	0.999874	0.999622
ERR045612	40.4184	0.010133	15332382	14564759	0.949935	0.006496	0.000881	75	635091	0.043605	0	0.500076	0.037052	46221	46209	7	5	0.999892	0.999849	54123	54100	19	4	0.999926	0.999649
ERR045613	211.243	0.024999	93385940	91710458	0.982059	0.007667	0.000865	75	4317816	0.047081	0	0.500027	0.040996	79696	78963	359	374	0.995286	0.995474	107399	106822	339	238	0.997777	0.996837
ERR045616	116.92	0.015645	45790558	44892068	0.980378	0.007767	0.000861	75	1970884	0.043903	0	0.500059	0.038404	57255	57177	42	36	0.999371	0.999266	66968	66902	41	25	0.999626	0.999388
ERR045620	109.534	0.017199	42401828	41756954	0.984791	0.00733	0.000832	75	1710062	0.040953	0	0.500029	0.035813	55966	55930	18	18	0.999678	0.999678	63541	63479	41	21	0.999669	0.999355
ERR045622	149.512	0.013885	57741202	56928818	0.985931	0.007203	0.000865	75	2358602	0.041431	0	0.500029	0.037508	57919	57833	49	37	0.999361	0.999153	62731	62613	89	29	0.999537	0.998581
ERR045623	127.589	0.014616	49405416	48596918	0.983635	0.007416	0.000871	75	2367330	0.048714	0	0.499999	0.042499	58094	58032	37	25	0.999569	0.999363	66018	65966	31	21	0.999682	0.99953
ERR045649	97.8287	0.011263	36598792	35908792	0.981147	0.007144	0.000852	75	2150110	0.059877	0	0.50004	0.052686	54874	54850	15	9	0.999836	0.999727	66405	66370	26	9	0.999864	0.999608
ERR045651	136.355	0.013561	50177106	49187437	0.980276	0.006674	0.000827	75	2261715	0.045982	0	0.500007	0.039756	63021	62921	53	47	0.999254	0.999158	77063	76917	95	51	0.999337	0.998766
ERR045653	146.493	0.015288	54461500	53378612	0.980116	0.006525	0.000813	75	2550386	0.047779	0	0.500047	0.042071	60268	60203	40	25	0.999585	0.999336	73193	73106	55	32	0.999562	0.999248
ERR045656	60.3865	0.010544	21702268	21347284	0.983643	0.006399	0.000902	75	2432182	0.113934	0	0.500166	0.110237	50587	50569	8	10	0.999802	0.999842	56412	56384	19	9	0.99984	0.999663
ERR045659	52.8734	0.009261	19494530	18852926	0.967088	0.006536	0.000902	75	2606962	0.138279	0	0.499896	0.143265	48682	48649	19	14	0.999712	0.99961	54214	54167	34	13	0.99976	0.999373
ERR045661	36.2595	0.007684	13048790	12643500	0.96894	0.006066	0.000848	75	1456578	0.115204	0	0.500005	0.111542	41537	41532	2	3	0.999928	0.999952	44913	44886	18	9	0.9998	0.999599
ERR045662	62.2316	0.009882	22496910	22015454	0.978599	0.00646	0.000782	75	2379674	0.108091	0	0.499973	0.09893	48047	48023	7	17	0.999646	0.999854	56922	56868	35	19	0.999666	0.999385
ERR045667	46.5048	0.007673	16618396	16294425	0.980505	0.006279	0.000872	75	1995257	0.12245	0	0.500043	0.118219	51786	51759	18	9	0.999826	0.999652	57939	57869	58	12	0.999793	0.998999
ERR054069	54.8904	0.030522	23302710	21675485	0.93017	0.010353	0.000862	75	2076831	0.095815	0	0.499964	0.038436	58366	58340	12	14	0.99976	0.999794	70739	70648	68	23	0.999675	0.999038
ERR054070	56.9639	0.033486	24669704	22814097	0.924782	0.010622	0.000861	75	2319899	0.101687	0	0.500004	0.042494	49316	49290	15	11	0.999777	0.999696	58462	58412	32	18	0.999692	0.999452
ERR054071	31.5808	0.023084	14192032	12795588	0.901604	0.010772	0.000846	75	1387342	0.108423	0	0.499949	0.047892	43300	43291	8	1	0.999977	0.999815	51900	51862	21	17	0.999672	0.999595
ERR054072	12.7678	0.01341	6104888	5085134	0.832961	0.010637	0.000845	75	527248	0.103684	0	0.499804	0.041893	31349	31349	0	0	1	1	38408	38401	4	3	0.999922	0.999896
ERR054074	48.7121	0.0281	20686062	19323291	0.934121	0.010396	0.00083	75	1996971	0.103345	0	0.499989	0.046536	46987	46970	10	7	0.999851	0.999787	55009	54965	28	16	0.999709	0.999491
ERR054076	84.8385	0.037979	36109968	33672155	0.932489	0.010431	0.00084	75	3472321	0.103121	0	0.499993	0.045167	60747	60714	15	18	0.999704	0.999753	74879	74763	72	44	0.999412	0.999038
ERR054078	48.1487	0.027794	20631514	19181069	0.929698	0.010457	0.000833	75	1969099	0.102658	0	0.499974	0.044237	47857	47850	4	3	0.999937	0.999916	54986	54965	14	7	0.999873	0.999745
ERR055469	42.1216	0.046371	12229256	12012778	0.982298	0.006376	0.000988	100	676940	0.056352	0	0.500091	0.056301	62851	62769	54	28	0.999554	0.99914	82232	82061	95	76	0.999075	0.998844
ERR055470	36.6321	0.027976	10592156	10314909	0.973825	0.006267	0.000967	100	555309	0.053836	0	0.500098	0.054643	58856	58804	25	27	0.999541	0.999575	76952	76784	95	73	0.99905	0.998764
ERR055471	38.164	0.026411	10896486	10706229	0.98254	0.006451	0.000985	100	627329	0.058595	0	0.500133	0.058522	60884	60830	31	23	0.999622	0.999491	81508	81357	82	69	0.999153	0.998993
ERR055472	38.6072	0.035542	11700256	10960794	0.9368	0.006656	0.000944	100	685286	0.062522	0	0.500088	0.060426	59159	59076	48	35	0.999408	0.999188	82348	82131	110	107	0.998699	0.998662
ERR055476	25.9079	0.076729	7886494	7539710	0.956028	0.006097	0.001119	100	370220	0.049103	0	0.500145	0.049474	48690	48675	5	10	0.999795	0.999897	53195	53147	22	26	0.999511	0.999586
ERR055477	28.2161	0.011364	7897372	7716325	0.977075	0.00609	0.000906	100	433561	0.056187	0	0.50009	0.055839	49305	49294	7	4	0.999919	0.999858	65102	65061	28	13	0.9998	0.99957
ERR055481	13.6819	0.029737	4322246	3885236	0.898893	0.006774	0.001016	100	255722	0.065819	0	0.500049	0.064325	34816	34803	8	5	0.999856	0.99977	51278	51219	28	31	0.999395	0.999454
ERR055482	36.0668	0.013805	10104188	9923928	0.98216	0.005843	0.000967	100	515778	0.051973	0	0.500181	0.051243	48203	48185	10	8	0.999834	0.999793	56393	56338	22	33	0.999415	0.99961
ERR055484	41.2564	0.015916	11382110	11257127	0.989019	0.005944	0.000922	100	629631	0.055932	0	0.500168	0.054905	47889	47877	8	4	0.999916	0.999833	53407	53392	8	7	0.999869	0.99985
ERR055487	37.1609	0.016941	10429994	10274757	0.985116	0.006118	0.000911	100	573837	0.055849	0	0.500158	0.054351	47708	47689	15	4	0.999916	0.999686	59692	59649	26	17	0.999715	0.999564
ERR055488	36.0682	0.024196	10138118	9988914	0.985283	0.005993	0.000955	100	519146	0.051972	0	0.500081	0.05118	49399	49379	17	3	0.999939	0.999656	59440	59395	33	12	0.999798	0.999445
ERR055491	15.2502	0.017814	4709616	4192683	0.890239	0.006035	0.000933	100	239513	0.057126	0	0.499995	0.053102	33662	33660	1	1	0.99997	0.99997	43757	43745	4	8	0.999817	0.999909
ERR055495	31.5999	0.02194	9002202	8729538	0.969711	0.006133	0.001	100	468736	0.053695	0	0.50016	0.053211	53363	53338	14	11	0.999794	0.999738	66639	66574	38	27	0.999595	0.99943
ERR055497	19.045	0.010158	5293266	5217198	0.985629	0.006364	0.000907	100	361888	0.069364	0	0.500123	0.066383	37210	37199	5	6	0.999839	0.999866	49660	49627	15	18	0.999637	0.999698
ERR059377	30.0244	0.027649	10064962	8868652	0.881141	0.008327	0.000954	100	493702	0.055668	0	0.500096	0.05325	53510	53474	25	11	0.999794	0.999533	74126	74005	75	46	0.999379	0.998988
ERR059378	131.67	0.002717	38261806	37643233	0.983833	0.008079	0.000865	100	2088807	0.05549	0	0.500021	0.052271	59804	59728	43	33	0.999448	0.999281	72075	72013	42	20	0.999722	0.999417
ERR059381	101.297	0.068417	31823100	31066079	0.976212	0.008134	0.000824	100	1734993	0.055848	0	0.49998	0.053423	56421	56397	13	11	0.999805	0.99977	68390	68349	27	14	0.999795	0.999605
ERR059382	123.919	0.01598	36628982	36125607	0.986257	0.008306	0.000868	100	2112477	0.058476	0	0.500029	0.055978	59456	59405	29	22	0.99963	0.999512	73784	73704	56	24	0.999674	0.999241
ERR059385	108.472	0.058952	34043344	33083312	0.9718	0.008195	0.000845	100	1742686	0.052676	0	0.500053	0.050602	59338	59304	23	11	0.999815	0.999612	73296	73218	58	20	0.999727	0.999208
ERR059387	124.033	0.018709	36161416	35763225	0.988989	0.007522	0.000819	100	1605827	0.044902	0	0.500019	0.043913	56394	56366	18	10	0.999823	0.999681	64644	64603	29	12	0.999814	0.999551
ERR059388	58.9799	0.144833	20791310	19662498	0.945708	0.008392	0.001115	100	998504	0.050782	0	0.50004	0.050706	68742	68644	58	40	0.999418	0.999156	78053	77919	90	44	0.999436	0.998846
ERR059392	58.9136	0.029223	18088178	17146706	0.947951	0.007268	0.000893	100	839194	0.048942	0	0.500102	0.047387	52214	52199	7	8	0.999847	0.999866	63898	63838	43	17	0.999734	0.999327
ERR059398	144.538	0.019538	41916820	41358356	0.986677	0.007299	0.000965	100	1979072	0.047852	0	0.500069	0.047546	65446	65272	101	73	0.998883	0.998455	77034	76925	75	34	0.999558	0.999026
ERR059403	133.994	0.017141	39508770	38956905	0.986032	0.008447	0.000892	100	1955699	0.050202	0	0.500038	0.04914	60118	60055	41	22	0.999634	0.999318	71665	71611	32	22	0.999693	0.999553
ERR059405	51.6012	0.060792	16700632	15850173	0.949076	0.008929	0.001119	100	895061	0.05647	0	0.500076	0.054809	71032	70918	61	53	0.999253	0.999141	86682	86510	81	91	0.998949	0.999065
ERR059407	112.851	0.017712	33655132	33148051	0.984933	0.008344	0.000831	100	1746165	0.052678	0	0.500051	0.049544	57793	57747	24	22	0.999619	0.999585	71150	71063	50	37	0.99948	0.999297
ERR059408	67.3433	0.029307	20520750	19849819	0.967305	0.009087	0.001129	100	1022841	0.051529	0	0.500087	0.051586	72568	72430	77	61	0.999159	0.998938	83700	83541	92	67	0.999199	0.9989
ERR059410	101.969	0.011387	29880042	29482354	0.986691	0.008521	0.000898	100	1547390	0.052485	0	0.499998	0.050839	73359	73231	71	57	0.999222	0.999031	94989	94815	106	68	0.999283	0.998883
ERR059411	108.944	0.047218	33449010	32850636	0.982111	0.008208	0.000946	100	1502044	0.045723	0	0.500071	0.044702	60156	60081	47	28	0.999534	0.999218	68677	68595	51	31	0.999548	0.999257
ERR063524	27.0594	0.049363	7899444	7592484	0.961142	0.005758	0.001017	100	453196	0.05969	0	0.500114	0.058208	51585	51549	23	13	0.999748	0.999554	64045	63947	62	36	0.999437	0.999031
ERR063527	23.1066	0.021527	10185596	6851107	0.672627	0.007785	0.001083	100	514873	0.075152	0	0.50013	0.055356	47580	47572	3	5	0.999895	0.999937	95877	95845	21	11	0.999885	0.999781
ERR063529	41.8617	0.020458	11703072	11458470	0.979099	0.005489	0.000952	100	528396	0.046114	0	0.500222	0.045818	51351	51339	7	5	0.999903	0.999864	57579	57552	19	8	0.999861	0.99967
ERR063531	39.9734	0.022818	11352088	10965608	0.965955	0.005732	0.001	100	558934	0.050972	0	0.500127	0.050853	52377	52363	6	8	0.999847	0.999885	58809	58777	19	13	0.999779	0.999677
ERR063532	35.3296	0.040787	10316026	9942727	0.963814	0.005756	0.001003	100	499431	0.050231	0	0.500022	0.050509	53248	53237	2	9	0.999831	0.999962	61924	61876	30	18	0.999709	0.999515
ERR063533	52.9612	0.020095	14867038	14481533	0.97407	0.005757	0.000915	100	806593	0.055698	0	0.500087	0.053571	54324	54306	9	9	0.999834	0.999834	63582	63536	24	22	0.999654	0.999622
ERR063536	40.3676	0.018682	11203620	10999711	0.9818	0.005923	0.001086	100	636335	0.05785	0	0.500163	0.058041	61374	61330	31	13	0.999788	0.999495	71832	71730	60	42	0.999415	0.999164
ERR063543	57.9198	0.032041	16414650	16097684	0.98069	0.005898	0.000872	100	970690	0.0603	0	0.500158	0.058082	55373	55350	12	11	0.999801	0.999783	66638	66580	42	16	0.99976	0.99937
ERR063548	34.777	0.062988	10666864	9989341	0.936483	0.005646	0.001086	100	520189	0.052074	0	0.500181	0.051055	64363	64319	24	20	0.999689	0.999627	75936	75799	83	54	0.999288	0.998906
ERR063554	42.4439	0.019355	11812296	11586572	0.980891	0.005673	0.000955	100	689672	0.059523	0	0.500204	0.057637	51621	51604	9	8	0.999845	0.999826	59579	59535	40	4	0.999933	0.999329
ERR063563	56.7875	0.010373	15795786	15591368	0.987059	0.007135	0.000898	100	947576	0.060776	0	0.500024	0.058434	57092	57063	16	13	0.999772	0.99972	73581	73494	56	31	0.999578	0.999239
ERR063564	59.6048	0.009535	16618420	16391927	0.986371	0.007262	0.000911	100	1021947	0.062345	0	0.500073	0.061243	50741	50719	15	7	0.999862	0.999704	66001	65957	33	11	0.999833	0.9995
ERR063565	72.993	0.010227	20197362	19876121	0.984095	0.007041	0.000858	100	1173519	0.059042	0	0.499992	0.056141	50489	50476	7	6	0.999881	0.999861	64653	64611	25	17	0.999737	0.999613
ERR063570	67.618	0.010366	18611384	18389875	0.988098	0.006725	0.000778	100	996123	0.054167	0	0.499958	0.053511	47906	47906	0	0	1	1	58750	58737	7	6	0.999898	0.999881
ERR063584	121.396	0.012534	33483224	33090876	0.988282	0.007422	0.000975	100	3258470	0.09847	0	0.500168	0.109174	56360	56304	29	27	0.999521	0.999485	66116	66061	37	18	0.999728	0.99944
ERR063586	97.6655	0.014233	26696498	26376867	0.988027	0.007256	0.000906	100	2132409	0.080844	0	0.500089	0.089849	53694	53656	25	13	0.999758	0.999534	64523	64439	61	23	0.999643	0.999054
ERR063587	69.2026	0.01354	18872142	18666869	0.989123	0.007501	0.00102	100	1501215	0.080421	0	0.50013	0.083759	52629	52609	12	8	0.999848	0.999772	62387	62354	23	10	0.99984	0.999631
ERR063589	93.7652	0.01103	25563546	25225545	0.986778	0.007368	0.000859	100	2108147	0.083572	0	0.500092	0.089322	51944	51925	15	4	0.999923	0.999711	63450	63422	18	10	0.999842	0.999716
ERR063596	94.17	0.026464	27127394	26634949	0.981847	0.006846	0.001014	100	1476341	0.055429	0	0.500138	0.054995	62672	62596	48	28	0.999553	0.999234	71616	71525	62	29	0.999595	0.999134
ERR063598	69.7278	0.046291	20298434	19990962	0.984852	0.006509	0.000967	100	987734	0.049409	0	0.500144	0.050015	57108	57064	18	26	0.999545	0.999685	65570	65519	26	25	0.999619	0.999603
ERR063606	89.9739	0.077651	27223096	26757276	0.982889	0.006413	0.001063	100	1213026	0.045334	0	0.500052	0.047764	61631	61573	32	26	0.999578	0.999481	64243	64207	23	13	0.999798	0.999642
ERR063612	81.6381	0.071945	24470866	24045088	0.982601	0.006365	0.000937	100	1127258	0.046881	0	0.500066	0.047252	62109	62040	41	28	0.999549	0.99934	75208	75081	81	46	0.999388	0.998922
ERR063613	74.5029	0.081419	22624492	22138863	0.978535	0.006279	0.000942	100	1011941	0.045709	0	0.500129	0.046555	56825	56804	12	9	0.999842	0.999789	64748	64690	44	14	0.999784	0.99932
ERR063615	65.6836	0.076145	20116550	19471110	0.967915	0.006323	0.000912	100	909240	0.046697	0	0.500026	0.046996	66921	66853	40	28	0.999581	0.999402	83151	83043	79	29	0.999651	0.99905
ERR063618	13.2568	0.008319	4145644	3715031	0.896129	0.007052	0.000893	100	254801	0.068587	0	0.50007	0.065934	32430	32425	2	3	0.999907	0.999938	45571	45567	3	1	0.999978	0.999934
ERR063622	118.811	0.011053	33411538	32841586	0.982941	0.00653	0.000798	100	2096378	0.063833	0	0.499995	0.061786	53422	53401	14	7	0.999869	0.999738	68955	68914	28	13	0.999811	0.999594
ERR063626	36.2092	0.007788	10401510	10001329	0.961527	0.006794	0.000888	100	639563	0.063948	0	0.499975	0.063081	48213	48203	7	3	0.999938	0.999855	67485	67440	30	15	0.999778	0.999555
ERR063627	21.5702	0.007294	7065344	5986612	0.847321	0.006571	0.00081	100	384570	0.064238	0	0.49997	0.0607	42365	42341	13	11	0.99974	0.999693	61060	61003	38	19	0.999689	0.999377
ERR063631	27.8935	0.010041	8325740	7747894	0.930595	0.006951	0.000972	100	455048	0.058732	0	0.500119	0.058932	42628	42624	3	1	0.999977	0.99993	51627	51608	10	9	0.999826	0.999806
ERR063632	53.8537	0.010505	15310808	14715032	0.961088	0.006661	0.000812	100	805410	0.054734	0	0.500031	0.053293	46485	46477	5	3	0.999935	0.999892	62327	62304	9	14	0.999775	0.999856
ERR063635	44.6691	0.010802	13217662	12330835	0.932906	0.0068	0.000902	100	677065	0.054908	0	0.500012	0.053829	46185	46182	2	1	0.999978	0.999957	57930	57920	7	3	0.999948	0.999879
ERR063637	82.9462	0.002152	22935316	22685019	0.989087	0.006798	0.000915	100	1252791	0.055225	0	0.500076	0.056049	52198	52177	14	7	0.999866	0.999732	65961	65922	32	7	0.999894	0.999515
ERR063638	68.1521	0.013371	19306710	18984186	0.983295	0.00676	0.000818	100	1151222	0.060641	0	0.500039	0.060044	51539	51516	15	8	0.999845	0.999709	70351	70309	29	13	0.999815	0.999588
ERR063639	42.309	0.012652	11913952	11655459	0.978303	0.00712	0.000974	100	658799	0.056523	0	0.500073	0.05442	48020	48006	4	10	0.999792	0.999917	61394	61358	21	15	0.999756	0.999658
ERR067564	26.9671	0.011022	7954734	7535216	0.947262	0.006453	0.000975	100	422832	0.056114	0	0.5001	0.055837	45247	45238	6	3	0.999934	0.999867	52844	52833	10	1	0.999981	0.999811
ERR067569	15.565	0.007228	4821844	4219071	0.874991	0.006676	0.00077	100	263143	0.06237	0	0.500031	0.057957	32671	32661	7	3	0.999908	0.999786	47146	47136	8	2	0.999958	0.99983
ERR067572	59.0494	0.009457	16237582	15937026	0.98149	0.006448	0.000911	100	914362	0.057373	0	0.500139	0.055806	51053	51037	8	8	0.999843	0.999843	61767	61743	11	13	0.999789	0.999822
ERR069564	78.7932	0.024861	22176890	21914386	0.988163	0.007159	0.001008	100	1356300	0.061891	0	0.50005	0.060637	58818	58757	36	25	0.999575	0.999388	74723	74616	77	30	0.999598	0.998969
ERR069565	4.2367	0.013778	1935534	1168570	0.603746	0.006803	0.000995	100	64024	0.054788	0	0.499818	0.049973	17337	17337	0	0	1	1	23254	23254	0	0	1	1
ERR069567	69.1433	0.001559	18954194	18575662	0.980029	0.006964	0.000983	100	1071456	0.057681	0	0.500062	0.056225	66338	66270	33	35	0.999472	0.999502	86561	86416	87	58	0.999329	0.998994
ERR069569	49.4192	0.033052	13984488	13743074	0.982737	0.007359	0.00103	100	823564	0.059926	0	0.500112	0.058712	56356	56328	20	8	0.999858	0.999645	68489	68423	52	14	0.999795	0.999241
ERR069571	135.215	0.026859	42055358	39816134	0.946755	0.007343	0.000959	100	2801332	0.070357	0	0.500151	0.074663	77091	76909	103	79	0.998974	0.998663	103213	102993	139	81	0.999214	0.998652
ERR069575	151.561	0.021819	45813334	44392089	0.968977	0.00674	0.000792	100	2637821	0.059421	0	0.500089	0.062497	64402	64286	73	43	0.999332	0.998866	79841	79665	120	56	0.999298	0.998496
ERR072001	47.5715	0.010673	14194274	13991950	0.985746	0.010935	0.000941	100	919750	0.065734	0	0.500166	0.067569	62165	62128	19	18	0.99971	0.999694	85528	85410	68	50	0.999415	0.999204
ERR072004	36.5937	0.009166	10743046	10588535	0.985618	0.01108	0.000869	100	822059	0.077637	0	0.500126	0.077889	53699	53678	14	7	0.99987	0.999739	76128	76048	42	38	0.999501	0.999448
ERR072005	40.6697	0.009334	11806680	11648912	0.986637	0.010796	0.000827	100	834036	0.071598	0	0.500113	0.071027	44110	44093	7	10	0.999773	0.999841	58486	58451	18	17	0.999709	0.999692
ERR072007	45.1788	0.010228	13289204	13062162	0.982915	0.011091	0.000803	100	963140	0.073735	0	0.50012	0.07236	52654	52627	16	11	0.999791	0.999696	73657	73569	47	41	0.999443	0.999362
ERR072009	38.2348	0.010479	11396510	11102650	0.974215	0.011183	0.000774	100	799064	0.071971	0	0.500015	0.070279	53205	53165	20	20	0.999624	0.999624	80573	80438	78	57	0.999292	0.999031
ERR072011	44.3583	0.009854	13033364	12840409	0.985195	0.011328	0.000929	100	939497	0.073167	0	0.500143	0.074217	55920	55899	15	6	0.999893	0.999732	75371	75293	48	30	0.999602	0.999363
ERR108408	114.266	0.010833	33692606	32793576	0.973317	0.007068	0.000763	100	3067228	0.093531	0	0.499989	0.089926	77606	77442	91	73	0.999058	0.998826	113378	112999	247	132	0.998833	0.997819
ERR108411	76.9332	0.009242	21925294	21561392	0.983403	0.006588	0.000662	100	2072914	0.09614	0	0.499953	0.093148	53483	53465	13	5	0.999906	0.999757	76479	76423	37	19	0.999751	0.999516
ERR108412	61.9207	0.010762	17815440	17382135	0.975678	0.006549	0.000679	100	1282683	0.073793	0	0.500116	0.070634	58168	58124	29	15	0.999742	0.999501	85698	85559	100	39	0.999544	0.998833
ERR108414	87.5822	0.002649	25538146	24941041	0.976619	0.006784	0.000719	100	2199481	0.088187	0	0.500025	0.084764	65258	65166	62	30	0.99954	0.999049	90739	90563	85	91	0.998996	0.999062
ERR108418	60.8649	0.008382	17565620	17201617	0.979278	0.006779	0.000696	100	1620739	0.09422	0	0.500077	0.090935	59564	59528	26	10	0.999832	0.999563	88597	88475	70	52	0.999413	0.999209
ERR114342	10.9243	0.115483	5650532	3469972	0.614097	0.006552	0.000984	100	187532	0.054044	0	0.500216	0.051071	34086	34084	1	1	0.999971	0.999971	41836	41829	6	1	0.999976	0.999857
ERR114350	27.5524	0.062511	10265320	8025279	0.781786	0.006879	0.001009	100	403639	0.050296	0	0.500089	0.048949	44848	44845	3	0	1	0.999933	55206	55185	19	2	0.999964	0.999656
ERR114352	102.706	0.007868	29604844	29035490	0.980768	0.008137	0.001007	100	1973134	0.067956	0	0.500063	0.066791	64460	64381	37	42	0.999348	0.999426	80942	80793	92	57	0.999295	0.998863
ERR114353	77.6651	0.008323	22518070	22016864	0.977742	0.008083	0.00098	100	1448128	0.065774	0	0.500059	0.066592	55478	55449	18	11	0.999802	0.999675	69439	69383	33	23	0.999669	0.999525
ERR114355	114.345	0.007113	32241796	31829025	0.987198	0.008058	0.000965	100	2543285	0.079905	0	0.500104	0.080335	75343	75195	83	65	0.999136	0.998897	100084	99820	167	97	0.999029	0.99833
ERR114357	90.6553	0.007435	25880698	25522134	0.986146	0.008261	0.000979	100	1672358	0.065526	0	0.500058	0.065414	72338	72249	55	34	0.99953	0.999239	96742	96543	129	70	0.999275	0.998666
ERR114358	98.9545	0.007845	28275772	27861970	0.985365	0.008545	0.001001	100	2273984	0.081616	0	0.50001	0.080687	57081	57037	23	21	0.999632	0.999597	73796	73705	47	44	0.999403	0.999363
ERR114359	103.6	0.007698	29738048	29350158	0.986956	0.00827	0.001023	100	2193872	0.074748	0	0.50007	0.075134	66958	66894	40	24	0.999641	0.999402	85210	85093	71	46	0.99946	0.999166
ERR114361	98.8868	0.007272	28316960	27837651	0.983073	0.008123	0.001025	100	2198001	0.078958	0	0.500041	0.07916	66219	66135	50	34	0.999486	0.999245	85758	85604	97	57	0.999335	0.998868
ERR114362	73.4672	0.006481	20855584	20528700	0.984326	0.00833	0.000999	100	1403072	0.068347	0	0.499991	0.068811	55066	55053	6	7	0.999873	0.999891	70041	69977	42	22	0.999686	0.9994
ERR114364	81.7887	0.007877	23802348	23361214	0.981467	0.008497	0.00101	100	1855284	0.079417	0	0.500092	0.079342	70162	70072	58	32	0.999544	0.999173	90803	90678	78	47	0.999482	0.999141
ERR114365	76.4277	0.007412	22460916	22018098	0.980285	0.009206	0.000979	100	2563862	0.116443	0	0.500099	0.115323	59063	59028	19	16	0.999729	0.999678	79114	78986	81	47	0.999405	0.998976
ERR114366	51.1488	0.006327	14693586	14460197	0.984116	0.008712	0.000978	100	1370891	0.094804	0	0.500139	0.094556	51473	51445	22	6	0.999883	0.999573	66687	66620	45	22	0.99967	0.999325
ERR114367	75.7838	0.008009	22208476	21635070	0.974181	0.008493	0.000981	100	1769592	0.081793	0	0.500131	0.081847	54472	54452	15	5	0.999908	0.999725	66957	66915	31	11	0.999836	0.999537
ERR114368	82.5235	0.009239	24146404	23681503	0.980747	0.008357	0.000903	100	1987215	0.083914	0	0.500057	0.084167	56297	56264	15	18	0.99968	0.999733	72301	72221	44	36	0.999502	0.999391
ERR114369	129.388	0.008444	36613994	36097798	0.985902	0.008252	0.000893	100	2472304	0.068489	0	0.499984	0.068667	69786	69681	60	45	0.999355	0.99914	91017	90878	84	55	0.999395	0.999077
ERR114370	53.664	0.005952	15451442	15096501	0.977029	0.008501	0.000997	100	1159617	0.076814	0	0.5001	0.076632	59772	59738	19	15	0.999749	0.999682	77956	77813	87	56	0.999281	0.998883
ERR114373	103.81	0.008429	30022998	29539076	0.983882	0.008516	0.000997	100	2631778	0.089095	0	0.500135	0.088518	65220	65168	31	21	0.999678	0.999525	85516	85443	42	31	0.999637	0.999509
ERR114374	55.1658	0.006248	15816830	15584704	0.985324	0.008566	0.001006	100	1412200	0.090614	0	0.500168	0.091147	55461	55417	25	19	0.999657	0.999549	69253	69185	41	27	0.99961	0.999408
ERR114377	76.2767	0.009176	22138262	21764619	0.983122	0.008066	0.00093	100	1796923	0.082562	0	0.500116	0.082599	63485	63444	28	13	0.999795	0.999559	83213	83075	78	60	0.999278	0.999062
ERR114378	80.0514	0.007443	23056368	22697920	0.984453	0.007988	0.000862	100	2067292	0.091078	0	0.500133	0.090153	60795	60752	33	10	0.999835	0.999457	81762	81668	77	17	0.999792	0.999058
ERR114384	66.259	0.007339	19254762	18957640	0.984569	0.008353	0.000874	100	2090616	0.110278	0	0.500029	0.110007	51200	51184	8	8	0.999844	0.999844	68299	68251	33	15	0.99978	0.999517
ERR114392	62.7936	0.00637	18041194	17767219	0.984814	0.008761	0.000969	100	1475219	0.08303	0	0.500209	0.082731	52705	52693	6	6	0.999886	0.999886	66847	66788	41	18	0.999731	0.999386
ERR114395	102.691	0.008476	29826552	29372624	0.984781	0.008994	0.000962	100	2545106	0.086649	0	0.500138	0.086997	57438	57402	23	13	0.999774	0.999599	73745	73664	60	21	0.999715	0.999186
ERR114398	58.4465	0.005793	16897544	16649335	0.985311	0.009108	0.001015	100	1415033	0.08499	0	0.500153	0.086012	69175	69076	67	32	0.999537	0.999031	95696	95480	157	59	0.999382	0.998358
ERR114401	82.3523	0.007587	23879146	23538638	0.98574	0.007932	0.000885	100	1659930	0.070519	0	0.500057	0.070116	67894	67849	20	25	0.999632	0.999705	91589	91407	95	87	0.999049	0.998962
ERR114402	103.691	0.009647	31743958	31125593	0.98052	0.009362	0.000886	100	3289901	0.105698	0	0.500128	0.101969	57620	57574	32	14	0.999757	0.999445	78762	78681	53	28	0.999644	0.999327
ERR114404	106.051	0.008729	31603256	30327774	0.959641	0.008043	0.000755	100	2903046	0.095722	0	0.500117	0.093768	54595	54550	29	16	0.999707	0.999469	74881	74794	52	35	0.999532	0.999305
ERR114410	133.294	0.00899	38482702	38021390	0.988012	0.007887	0.00095	100	2386430	0.062765	0	0.500132	0.063556	79308	79094	117	97	0.998775	0.998523	109752	109452	184	116	0.998941	0.998322
ERR123810	47.4452	0.024685	14360134	13731011	0.95619	0.008629	0.000918	100	892737	0.065016	0	0.500097	0.063767	51028	51007	13	8	0.999843	0.999745	64491	64432	41	18	0.999721	0.999364
ERR123819	67.9178	0.024956	19853160	19416852	0.978023	0.008449	0.000785	100	1296646	0.066779	0	0.500151	0.065236	53325	53298	20	7	0.999869	0.999625	68395	68309	58	28	0.99959	0.999152
ERR123821	63.3642	0.016923	18657072	18307417	0.981259	0.007216	0.000949	100	1219813	0.066629	0	0.500087	0.066331	56883	56851	19	13	0.999771	0.999666	69897	69846	32	19	0.999728	0.999542
ERR123824	25.1263	0.02214	7469864	7131901	0.954756	0.006897	0.000833	100	424037	0.059456	0	0.499993	0.057913	39943	39939	3	1	0.999975	0.999925	55923	55905	12	6	0.999893	0.999785
ERR123829	64.7739	0.012073	18372004	18114047	0.985959	0.006631	0.000784	100	1062757	0.05867	0	0.500114	0.057244	52216	52211	3	2	0.999962	0.999943	65862	65839	15	8	0.999879	0.999772
ERR123830	68.1235	0.013042	19459224	19203923	0.98688	0.006633	0.000892	100	1067137	0.055569	0	0.500089	0.056168	58457	58436	15	6	0.999897	0.999743	73734	73669	39	26	0.999647	0.999471
ERR123833	4.94371	0.002233	1932172	1379653	0.714043	0.0068	0.000753	100	100851	0.073099	0	0.500103	0.066293	14621	14620	0	1	0.999932	1	30156	30151	1	4	0.999867	0.999967
ERR123837	5.2911	0.00952	1922580	1461046	0.75994	0.006473	0.000764	100	93234	0.063813	0	0.500014	0.056992	14534	14533	1	0	1	0.999931	28009	28005	3	1	0.999964	0.999893
ERR123845	23.0466	0.01882	7284288	6606174	0.906907	0.006976	0.00086	100	416760	0.063086	0	0.500123	0.060806	40302	40282	14	6	0.999851	0.999653	50996	50971	22	3	0.999941	0.999569
ERR123848	58.695	0.015514	16935652	16564492	0.978084	0.006696	0.000799	100	1077466	0.065047	0	0.500061	0.06295	56743	56720	11	12	0.999788	0.999806	77669	77614	37	18	0.999768	0.999524
ERR123849	34.7618	0.017474	15086588	10194142	0.675709	0.006841	0.000806	100	600308	0.058888	0	0.500116	0.048808	41314	41308	5	1	0.999976	0.999879	59205	59191	12	2	0.999966	0.999797
ERR123853	70.4304	0.011883	19972302	19608317	0.981776	0.006388	0.000906	100	1032839	0.052674	0	0.50015	0.05223	61775	61743	16	16	0.999741	0.999741	78032	77939	68	25	0.999679	0.999128
ERR123855	56.2878	0.013291	16464124	15829423	0.961449	0.006597	0.000981	100	855475	0.054043	0	0.500117	0.054304	55869	55846	10	13	0.999767	0.999821	66386	66341	28	17	0.999744	0.999578
ERR123856	56.9767	0.015986	16667618	16104720	0.966228	0.006253	0.000975	100	877020	0.054457	0	0.500141	0.054	56707	56691	10	6	0.999894	0.999824	66532	66497	26	9	0.999865	0.999609
ERR123859	59.801	0.019009	17515138	17004758	0.970861	0.006596	0.000718	100	1302936	0.076622	0	0.500148	0.073362	49315	49301	7	7	0.999858	0.999858	63591	63558	23	10	0.999843	0.999638
ERR123863	8.83745	0.003773	2892752	2445952	0.845545	0.006512	0.000804	100	162620	0.066485	0	0.500078	0.063334	22514	22512	1	1	0.999956	0.999956	37082	37078	2	2	0.999946	0.999946
ERR123866	7.51126	0.009696	2555104	2079518	0.813868	0.005989	0.000854	100	109518	0.052665	0	0.500031	0.051935	22705	22704	1	0	1	0.999956	32184	32182	0	2	0.999938	1
ERR123871	13.7815	0.010928	4403316	3896642	0.884934	0.005971	0.000876	100	231944	0.059524	0	0.500093	0.058086	33688	33686	1	1	0.99997	0.99997	46342	46329	4	9	0.999806	0.999914
ERR123873	38.5373	0.011778	11002628	10600214	0.963426	0.005459	0.000761	100	561738	0.052993	0	0.500145	0.051489	44077	44048	26	3	0.999932	0.99941	59773	59734	27	12	0.999799	0.999548
ERR123874	4.65695	0.015435	1753140	1319422	0.752605	0.006147	0.000802	100	88424	0.067017	0	0.500315	0.063197	14286	14284	1	1	0.99993	0.99993	28638	28633	1	4	0.99986	0.999965
ERR123877	28.3317	0.012658	8435348	7997702	0.948118	0.006076	0.000745	100	609560	0.076217	0	0.50017	0.073083	40941	40936	3	2	0.999951	0.999927	54918	54895	10	13	0.999763	0.999818
ERR123878	43.1402	0.011383	12207232	11931926	0.977447	0.005428	0.000754	100	669358	0.056098	0	0.500075	0.054833	47086	47081	2	3	0.999936	0.999958	58327	58309	13	5	0.999914	0.999777
ERR123881	53.2138	0.019896	15857302	15255953	0.962077	0.006474	0.000967	100	939193	0.061562	0	0.500009	0.06062	61272	61232	25	15	0.999755	0.999592	78771	78711	33	27	0.999657	0.999581
ERR123883	44.1037	0.011169	12615638	12385465	0.981755	0.006177	0.000876	100	707001	0.057083	0	0.500003	0.056099	49236	49216	17	3	0.999939	0.999655	60754	60713	24	17	0.99972	0.999605
ERR123884	40.1967	0.011564	11415350	11222972	0.983147	0.006419	0.000805	100	767910	0.068423	0	0.500161	0.066432	46334	46322	8	4	0.999914	0.999827	60987	60950	23	14	0.99977	0.999623
ERR123885	49.4875	0.02673	14768106	14053042	0.951581	0.00589	0.00083	100	734266	0.05225	0	0.500049	0.050925	51824	51801	16	7	0.999865	0.999691	65498	65442	27	29	0.999557	0.999588
ERR123886	62.3543	0.009818	17831414	17527971	0.982983	0.00646	0.000938	100	1124639	0.064163	0	0.50011	0.064157	59187	59156	22	9	0.999848	0.999628	76141	76076	50	15	0.999803	0.999343
ERR123888	46.8936	0.011668	13432338	13221312	0.98429	0.006307	0.000829	100	868090	0.065658	0	0.50022	0.064129	49296	49285	6	5	0.999899	0.999878	62255	62221	23	11	0.999823	0.99963
ERR123889	49.7825	0.02911	15136752	14463671	0.955533	0.006396	0.00094	100	850815	0.058824	0	0.50006	0.058846	52212	52196	12	4	0.999923	0.99977	63051	63019	17	15	0.999762	0.99973
ERR123890	50.0984	0.01046	14402008	14185532	0.984969	0.006129	0.000946	100	807666	0.056936	0	0.50012	0.058007	53091	53079	8	4	0.999925	0.999849	62184	62151	9	24	0.999614	0.999855
ERR123892	28.3445	0.013717	8270238	8033246	0.971344	0.006323	0.000964	100	560738	0.069802	0	0.50004	0.069532	47268	47254	8	6	0.999873	0.999831	57588	57561	16	11	0.999809	0.999722
ERR123893	60.4192	0.014212	17617702	17292769	0.981556	0.00636	0.000963	100	1432231	0.082823	0	0.500082	0.083413	65233	65179	32	22	0.999663	0.999509	84911	84805	68	38	0.999552	0.999199
ERR123894	55.3428	0.01951	16342964	15775171	0.965258	0.005868	0.000831	100	990409	0.062783	0	0.500088	0.061551	58623	58593	19	11	0.999812	0.999676	78159	78095	39	25	0.99968	0.999501
ERR123895	47.289	0.011872	14033844	13682223	0.974945	0.007159	0.001016	100	1760907	0.1287	0	0.500221	0.13473	52391	52375	9	7	0.999866	0.999828	66025	65969	37	19	0.999712	0.999439
ERR123898	53.477	0.021484	15552100	15230348	0.979311	0.006054	0.000868	100	1027156	0.067441	0	0.500039	0.066316	52533	52508	20	5	0.999905	0.999619	65681	65633	36	12	0.999817	0.999452
ERR123899	17.5365	0.009725	5417232	4977176	0.918767	0.006015	0.000854	100	308798	0.062043	0	0.500038	0.060234	38836	38827	5	4	0.999897	0.999871	57367	57352	9	6	0.999895	0.999843
ERR126016	23.9788	0.009018	6942500	6692806	0.964034	0.008075	0.001017	100	374656	0.055979	0	0.500068	0.056063	42274	42261	5	8	0.999811	0.999882	53964	53943	11	10	0.999815	0.999796
ERR126017	31.4126	0.009877	9094892	8819203	0.969687	0.007754	0.000992	100	441747	0.050089	0	0.500119	0.0513	45144	45131	10	3	0.999934	0.999778	56628	56602	18	8	0.999859	0.999682
ERR126018	24.7635	0.008307	7256914	7052985	0.971899	0.008722	0.00104	100	561703	0.07964	0	0.500086	0.078512	43970	43966	2	2	0.999955	0.999955	57951	57931	12	8	0.999862	0.999793
ERR126019	44.0236	0.010571	12591880	12409139	0.985487	0.008163	0.001072	100	755341	0.06087	0	0.500164	0.062562	52852	52816	19	17	0.999678	0.99964	65960	65905	42	13	0.999803	0.999363
ERR164693	103.234	0.014642	29743700	29105552	0.978545	0.008154	0.000863	100	1791762	0.061561	0	0.500037	0.058823	54394	54377	8	9	0.999835	0.999853	67242	67198	23	21	0.999688	0.999658
ERR164694	119.202	0.018831	36417754	33539577	0.920968	0.007935	0.000846	100	1702175	0.050751	0	0.500013	0.048246	56264	56212	40	12	0.999787	0.999289	69830	69762	49	19	0.999728	0.999298
ERR164695	98.4706	0.030338	31086102	28086256	0.903499	0.008056	0.000833	100	1524810	0.05429	0	0.50003	0.050037	57292	57260	26	6	0.999895	0.999546	74434	74360	38	36	0.999516	0.999489
ERR164696	102.865	0.01744	30744116	29041282	0.944613	0.008345	0.000821	100	1679002	0.057814	0	0.500035	0.054123	53678	53650	23	5	0.999907	0.999571	68598	68534	42	22	0.999679	0.999388
ERR164697	76.9609	0.013357	24179940	21638830	0.894908	0.008126	0.000835	100	1192440	0.055106	0	0.500049	0.051661	51265	51236	18	11	0.999785	0.999649	66261	66198	36	27	0.999592	0.999456
ERR164698	113.037	0.017878	32565394	31943125	0.980892	0.008255	0.000813	100	1947817	0.060978	0	0.500023	0.056652	53358	53329	18	11	0.999794	0.999663	67227	67194	22	11	0.999836	0.999673
ERR164700	114.355	0.020127	33422808	32824848	0.982109	0.008215	0.000751	100	2161648	0.065854	0	0.500057	0.062659	61270	61216	31	23	0.999624	0.999494	83836	83745	61	30	0.999642	0.999272
ERR164701	92.9452	0.012101	26479402	26056259	0.98402	0.008105	0.000785	100	1599817	0.061399	0	0.499961	0.057569	52043	52004	21	18	0.999654	0.999596	67915	67858	41	16	0.999764	0.999396
ERR164703	144.199	0.016573	42069160	41431614	0.984845	0.008193	0.000786	100	2687742	0.064872	0	0.500127	0.062274	63199	63145	29	25	0.999604	0.999541	85906	85803	53	50	0.999418	0.999383
ERR164705	169.162	0.015698	50374158	49479597	0.982242	0.007555	0.000877	100	3140767	0.063476	0	0.500033	0.060638	68379	68238	79	62	0.999092	0.998844	90265	90065	109	91	0.998991	0.998791
ERR164706	133.557	0.013502	37875878	37163317	0.981187	0.007271	0.000842	100	2224403	0.059855	0	0.500037	0.057183	61232	61150	46	36	0.999412	0.999248	78276	78144	81	51	0.999348	0.998965
ERR164707	30.2839	0.009816	9245276	8327810	0.900764	0.007395	0.000859	100	478214	0.057424	0	0.499979	0.054135	44062	44045	12	5	0.999886	0.999728	60774	60713	44	17	0.99972	0.999276
ERR164708	96.2975	0.01613	27610862	26944334	0.97586	0.007533	0.000844	100	1706444	0.063332	0	0.500005	0.06021	59221	59188	21	12	0.999797	0.999645	77226	77135	58	33	0.999572	0.999249
ERR164711	119.723	0.015371	36121498	35275356	0.976575	0.008621	0.000848	100	3315392	0.093986	0	0.499999	0.088866	55357	55305	26	26	0.99953	0.99953	71961	71888	47	26	0.999638	0.999347
ERR164713	88.793	0.012258	24965888	24545408	0.983158	0.007383	0.000824	100	1505240	0.061325	0	0.500062	0.057969	53089	53066	18	5	0.999906	0.999661	67925	67864	36	25	0.999632	0.99947
ERR164715	105.754	0.013424	30072788	29359087	0.976268	0.007467	0.000836	100	1932951	0.065838	0	0.500082	0.062454	55026	55001	17	8	0.999855	0.999691	69763	69715	30	18	0.999742	0.99957
ERR164718	124.06	0.013839	34182732	33728804	0.986721	0.006247	0.000853	100	2083978	0.061786	0	0.50003	0.05907	57996	57949	28	19	0.999672	0.999517	73320	73247	62	11	0.99985	0.999154
ERR164719	83.3695	0.012096	22961710	22507400	0.980214	0.006189	0.000867	100	1370884	0.060908	0	0.500099	0.057589	54230	54206	19	5	0.999908	0.99965	68092	68053	24	15	0.99978	0.999647
ERR164728	59.0015	0.011459	17084832	16084097	0.941426	0.006363	0.000854	100	1035723	0.064394	0	0.500012	0.060592	58896	58864	15	17	0.999711	0.999745	78308	78249	30	29	0.99963	0.999617
ERR164729	28.3815	0.01123	9317188	7822354	0.839562	0.006841	0.000877	100	506340	0.06473	0	0.500003	0.060717	42642	42634	6	2	0.999953	0.999859	55274	55252	11	11	0.999801	0.999801
ERR164731	31.7524	0.010447	9162818	8531842	0.931137	0.006301	0.000809	100	477432	0.055959	0	0.500133	0.053245	42062	42043	19	0	1	0.999548	51955	51900	42	13	0.99975	0.999191
ERR164732	23.3261	0.01068	6964244	6247250	0.897046	0.006342	0.000848	100	331340	0.053038	0	0.500036	0.049659	38385	38377	6	2	0.999948	0.999844	48266	48242	18	6	0.999876	0.999627
ERR164734	37.0618	0.011414	11427374	10300631	0.9014	0.007103	0.000826	100	738497	0.071694	0	0.500026	0.066441	44172	44167	5	0	1	0.999887	58309	58286	19	4	0.999931	0.999674
ERR164735	36.0809	0.013334	10727420	9899222	0.922796	0.006561	0.000802	100	592576	0.059861	0	0.500072	0.056384	42998	42978	11	9	0.999791	0.999744	55858	55837	11	10	0.999821	0.999803
ERR164736	50.7994	0.012169	15524850	14072315	0.906438	0.006989	0.000813	100	982733	0.069834	0	0.499946	0.065334	49743	49715	21	7	0.999859	0.999578	68684	68598	55	31	0.999548	0.999199
ERR164738	18.5906	0.009714	5849526	5052561	0.863756	0.006427	0.000821	100	290711	0.057537	0	0.500052	0.053447	35766	35764	1	1	0.999972	0.999972	47307	47300	3	4	0.999915	0.999937
ERR164739	18.9659	0.009962	6393720	5191241	0.811928	0.006581	0.000845	100	314039	0.060494	0	0.500063	0.055824	38860	38850	6	4	0.999897	0.999846	52570	52530	25	15	0.999715	0.999524
ERR171563	53.0067	0.015345	14763586	14383720	0.97427	0.007095	0.000808	100	942484	0.065524	0	0.500059	0.062606	55616	55600	10	6	0.999892	0.99982	73277	73212	37	28	0.999618	0.999495
ERR171565	36.411	0.014767	10482870	10040994	0.957848	0.007528	0.000818	100	671144	0.06684	0	0.500067	0.062428	43351	43338	8	5	0.999885	0.999815	56986	56958	22	6	0.999895	0.999614
ERR171566	33.7935	0.015546	9719116	9299367	0.956812	0.007502	0.000805	100	709397	0.076284	0	0.500058	0.071648	42603	42601	2	0	1	0.999953	57977	57952	17	8	0.999862	0.999707
ERR171567	36.8223	0.015554	10746208	10308376	0.959257	0.007643	0.000801	100	752312	0.072981	0	0.500091	0.069588	43422	43413	7	2	0.999954	0.999839	58919	58892	21	6	0.999898	0.999644
ERR171578	23.8743	0.014292	7325486	6562744	0.895878	0.006754	0.000816	100	414634	0.06318	0	0.500076	0.059608	37780	37771	6	3	0.999921	0.999841	50697	50669	11	17	0.999665	0.999783
ERR171585	51.512	0.015374	14497360	14211955	0.980313	0.007367	0.000853	100	1123729	0.079069	0	0.500109	0.076011	49009	48996	11	2	0.999959	0.999776	63463	63384	46	33	0.99948	0.999275
ERR171587	25.1626	0.014289	7383634	7024214	0.951322	0.007697	0.0008	100	565996	0.080578	0	0.500092	0.076685	40456	40446	7	3	0.999926	0.999827	58474	58450	11	13	0.999778	0.999812
ERR171591	7.17144	0.014538	2563928	2063201	0.804703	0.008069	0.000894	100	177235	0.085903	0	0.49999	0.079657	22262	22258	1	3	0.999865	0.999955	38505	38495	4	6	0.999844	0.999896
ERR171592	17.1771	0.014149	5133744	4722988	0.919989	0.007259	0.000862	100	315942	0.066895	0	0.500054	0.06339	34818	34813	3	2	0.999943	0.999914	47520	47513	3	4	0.999916	0.999937
ERR171595	20.75	0.015636	6187458	5695220	0.920446	0.007137	0.000803	100	407574	0.071564	0	0.499951	0.068489	35483	35479	3	1	0.999972	0.999915	46906	46885	5	16	0.999659	0.999893
ERR171597	8.15659	0.013707	2614678	2258186	0.863657	0.007607	0.00084	100	158944	0.070386	0	0.500202	0.066437	23627	23623	1	3	0.999873	0.999958	36467	36448	9	10	0.999726	0.999753
ERR171598	6.17128	0.014293	2015440	1696133	0.84157	0.007327	0.000817	100	107859	0.063591	0	0.500087	0.058882	19034	19034	0	0	1	1	30790	30788	2	0	1	0.999935
ERR171601	41.8793	0.014416	11653846	11385958	0.977013	0.007337	0.000786	100	785798	0.069015	0	0.500133	0.066022	47068	47061	4	3	0.999936	0.999915	63629	63594	21	14	0.99978	0.99967
ERR171604	46.3768	0.015101	12864706	12596970	0.979188	0.007319	0.000791	100	833606	0.066175	0	0.500058	0.062732	52716	52702	6	8	0.999848	0.999886	72524	72488	12	24	0.999669	0.999834
ERR171607	8.14821	0.014228	2561016	2181951	0.851986	0.007021	0.000832	100	118317	0.054225	0	0.500057	0.050711	22828	22827	1	0	1	0.999956	32107	32107	0	0	1	1
ERR171608	9.22114	0.014515	2864914	2520306	0.879714	0.007233	0.000877	100	143890	0.057092	0	0.500119	0.054707	26062	26062	0	0	1	1	36652	36647	3	2	0.999945	0.999918
ERR171610	7.26161	0.013241	2354492	1961581	0.833123	0.006926	0.000821	100	112935	0.057573	0	0.500009	0.054254	21375	21375	0	0	1	1	31755	31755	0	0	1	1
ERR171614	14.1622	0.013397	4184008	3813870	0.911535	0.006802	0.000771	100	218322	0.057244	0	0.500162	0.053975	29770	29770	0	0	1	1	41386	41381	2	3	0.999928	0.999952
ERR171617	36.8428	0.015303	10269188	9972498	0.971109	0.007102	0.000767	100	665926	0.066776	0	0.500069	0.063405	46084	46078	6	0	1	0.99987	64644	64598	31	15	0.999768	0.99952
ERR171619	9.45579	0.013433	3557150	2615538	0.73529	0.007575	0.000808	100	196900	0.075281	0	0.500098	0.06985	25243	25241	1	1	0.99996	0.99996	40002	40000	1	1	0.999975	0.999975
ERR171620	8.16158	0.013877	2645394	2268996	0.857716	0.008045	0.000828	100	197800	0.087175	0	0.500117	0.081951	23280	23275	5	0	1	0.999785	41062	41054	6	2	0.999951	0.999854
ERR171622	18.7659	0.013368	5493134	5072980	0.923513	0.005741	0.000765	100	334064	0.065852	0	0.500134	0.061197	36350	36349	1	0	1	0.999972	53998	53971	16	11	0.999796	0.999704
ERR171623	11.1022	0.013448	3476556	2996187	0.861826	0.005435	0.000762	100	187049	0.062429	0	0.50016	0.056943	27071	27070	1	0	1	0.999963	38398	38387	5	6	0.999844	0.99987
ERR171624	25.6462	0.013511	7497450	6976853	0.930563	0.005889	0.000798	100	490015	0.070234	0	0.500177	0.066212	40364	40359	3	2	0.99995	0.999926	54009	53995	6	8	0.999852	0.999889
ERR171625	15.76	0.012986	4727852	4286637	0.906677	0.005853	0.000774	100	288735	0.067357	0	0.500064	0.062913	33446	33443	2	1	0.99997	0.99994	49582	49569	8	5	0.999899	0.999839
ERR171627	10.3032	0.013545	3315026	2810119	0.847691	0.0058	0.000736	100	185363	0.065963	0	0.500023	0.060109	25490	25489	1	0	1	0.999961	44290	44271	16	3	0.999932	0.999639
ERR171628	50.5884	0.014503	13967910	13644946	0.976878	0.005369	0.000768	100	825644	0.060509	0	0.500119	0.057965	47202	47197	4	1	0.999979	0.999915	59939	59909	22	8	0.999866	0.999633
ERR171630	12.3914	0.014189	3784238	3346041	0.884205	0.005715	0.000778	100	228771	0.068371	0	0.500004	0.064925	28930	28929	0	1	0.999965	1	41279	41275	3	1	0.999976	0.999927
ERR171631	17.311	0.013632	5417000	4717506	0.870871	0.005849	0.000814	100	310562	0.065832	0	0.500059	0.061671	35472	35468	3	1	0.999972	0.999915	49479	49464	10	5	0.999899	0.999798
ERR171635	22.163	0.014799	6282148	6012813	0.957127	0.005325	0.000818	100	320395	0.053285	0	0.50022	0.05204	38831	38826	4	1	0.999974	0.999897	50069	50056	9	4	0.99992	0.99982
ERR171637	13.7665	0.001011	4032100	3672988	0.910937	0.005457	0.000793	100	209362	0.057	0	0.499986	0.054248	31259	31257	2	0	1	0.999936	43894	43885	1	8	0.999818	0.999977
ERR171638	40.814	0.014598	11686768	11371692	0.97304	0.006461	0.00083	100	944742	0.083078	0	0.499946	0.078603	50885	50832	33	20	0.999607	0.999351	71240	71132	61	47	0.99934	0.999143
ERR171639	8.49864	0.013539	2697836	2301265	0.853004	0.00562	0.000835	100	142377	0.061869	0	0.500178	0.058181	25128	25128	0	0	1	1	36927	36927	0	0	1	1
ERR171643	12.8587	0.01373	4052610	3510428	0.866214	0.005719	0.00084	100	234570	0.066821	0	0.500025	0.063284	31695	31684	9	2	0.999937	0.999716	42544	42520	23	1	0.999976	0.999459
ERR171644	45.4945	0.014207	12408392	12193607	0.98269	0.005197	0.000808	100	692979	0.056831	0	0.500184	0.055295	51782	51768	8	6	0.999884	0.999845	67675	67640	25	10	0.999852	0.999631
ERR171650	12.1036	0.013202	3788760	3294164	0.869457	0.005974	0.000815	100	186260	0.056542	0	0.500146	0.05318	29304	29303	1	0	1	0.999966	40672	40666	4	2	0.999951	0.999902
ERR171651	33.7807	0.015908	10300364	9857298	0.956985	0.00787	0.000859	100	1019892	0.103466	0	0.500092	0.097332	44463	44441	14	8	0.99982	0.999685	63297	63262	29	6	0.999905	0.999542
ERR171652	51.643	0.014764	14223518	13997334	0.984098	0.005789	0.000822	100	812074	0.058016	0	0.500102	0.05591	48559	48548	10	1	0.999979	0.999794	61545	61510	25	10	0.999837	0.999594
ERR175475	10.5573	0.009121	3346940	2919196	0.872198	0.006591	0.000839	100	229962	0.078776	0	0.500099	0.073943	28296	28290	3	3	0.999894	0.999894	43367	43361	2	4	0.999908	0.999954
ERR175476	31.676	0.011187	8662100	8496985	0.980938	0.005656	0.000828	100	514573	0.060559	0	0.500115	0.059066	42309	42292	13	4	0.999905	0.999693	55012	54982	24	6	0.999891	0.999564
ERR175481	14.322	0.010097	4292402	3872303	0.90213	0.005826	0.000803	100	240573	0.062127	0	0.499977	0.057821	31169	31168	0	1	0.999968	1	42876	42873	3	0	1	0.99993
ERR175483	8.01322	0.009088	2584540	2185878	0.845751	0.005977	0.000753	100	155876	0.07131	0	0.500122	0.066849	21512	21510	0	2	0.999907	1	35847	35839	6	2	0.999944	0.999833
ERR175484	35.8033	0.01058	9791132	9518275	0.972132	0.005413	0.000778	100	551369	0.057927	0	0.50014	0.054987	42065	42062	2	1	0.999976	0.999952	53362	53348	7	7	0.999869	0.999869
ERR175485	20.7735	0.010911	5974392	5703451	0.95465	0.006542	0.000762	100	474855	0.083257	0	0.500031	0.078379	36483	36469	3	11	0.999698	0.999918	53660	53634	12	14	0.999739	0.999776
ERR175486	42.5405	0.01211	11805210	11596244	0.982299	0.006296	0.000837	100	711674	0.061371	0	0.500097	0.059734	53401	53371	14	16	0.9997	0.999738	75493	75405	56	32	0.999576	0.999258
ERR175487	32.0657	0.011915	9340016	9039695	0.967846	0.006511	0.000823	100	589019	0.065159	0	0.500076	0.061887	43485	43477	4	4	0.999908	0.999908	59504	59491	9	4	0.999933	0.999849
ERR175490	63.2646	0.011814	17426720	17173801	0.985487	0.006173	0.000826	100	1105633	0.064379	0	0.500186	0.062203	49430	49420	5	5	0.999899	0.999899	62902	62848	30	24	0.999618	0.999523
ERR175495	91.0384	0.002014	25097632	24663519	0.982703	0.006394	0.000827	100	1633723	0.06624	0	0.500163	0.06469	53020	52985	26	9	0.99983	0.99951	67425	67376	31	18	0.999733	0.99954
ERR175502	53.2356	0.011592	15074934	14743758	0.978031	0.006784	0.00083	100	1121318	0.076054	0	0.500174	0.072301	47515	47509	5	1	0.999979	0.999895	63476	63449	20	7	0.99989	0.999685
ERR175506	43.3195	0.010904	11985262	11673532	0.973991	0.006023	0.000785	100	723428	0.061972	0	0.50009	0.058827	44429	44415	13	1	0.999977	0.999707	58010	57982	24	4	0.999931	0.999586
ERR175511	31.4995	0.010374	8757942	8583107	0.980037	0.006462	0.000801	100	531475	0.061921	0	0.500101	0.059008	41046	41035	4	7	0.999829	0.999903	54547	54534	8	5	0.999908	0.999853
ERR175515	80.116	0.012565	22353270	21977728	0.9832	0.006592	0.000793	100	1535576	0.06987	0	0.500084	0.066915	59179	59142	26	11	0.999814	0.999561	82284	82169	67	48	0.999416	0.999185
ERR175519	31.1585	0.012557	8887318	8511393	0.957701	0.006624	0.0008	100	525409	0.06173	0	0.500046	0.058841	40998	40988	7	3	0.999927	0.999829	54434	54420	9	5	0.999908	0.999835
ERR180048	21.4002	0.013302	6453034	5862959	0.908559	0.006191	0.000823	100	416271	0.071	0	0.500092	0.067855	38055	38046	4	5	0.999869	0.999895	53048	53018	23	7	0.999868	0.999566
ERR180051	53.9138	0.014159	15174164	14802885	0.975532	0.006187	0.000768	100	1062493	0.071776	0	0.500025	0.067384	47614	47605	8	1	0.999979	0.999832	62053	62029	16	8	0.999871	0.999742
ERR180054	36.4429	0.012835	10271494	10051992	0.97863	0.006344	0.000765	100	787256	0.078318	0	0.500005	0.073904	44071	44062	6	3	0.999932	0.999864	63055	63015	23	17	0.99973	0.999635
ERR180058	65.422	0.015961	19090276	18604436	0.97455	0.006839	0.000835	100	1524072	0.08192	0	0.500023	0.078261	52017	51995	11	11	0.999788	0.999788	69568	69524	27	17	0.999756	0.999612
ERR180059	62.9612	0.001904	17106674	16719038	0.97734	0.005365	0.000714	100	1037030	0.062027	0	0.500136	0.058767	47558	47551	3	4	0.999916	0.999937	57830	57803	18	9	0.999844	0.999689
ERR180066	81.8299	0.01529	23430728	22648350	0.966609	0.006448	0.000762	100	1835742	0.081054	0	0.500112	0.076356	53428	53409	12	7	0.999869	0.999775	71914	71854	44	16	0.999777	0.999388
ERR180081	59.1435	0.015273	17102910	16291613	0.952564	0.006165	0.000794	100	1067481	0.065523	0	0.500073	0.061805	49196	49182	6	8	0.999837	0.999878	62998	62956	26	16	0.999746	0.999587
ERR180090	31.567	0.012958	9323888	8754856	0.938971	0.006812	0.000768	100	832288	0.095066	0	0.500091	0.086641	42316	42300	10	6	0.999858	0.999764	63048	63007	25	16	0.999746	0.999603
ERR199971	33.5928	0.007238	9636456	9140680	0.948552	0.006832	0.000675	100	651484	0.071273	0	0.500032	0.066241	43257	43232	18	7	0.999838	0.999584	70403	70320	54	29	0.999588	0.999233
ERR199972	40.3722	0.007361	11529436	10900316	0.945434	0.006529	0.000634	100	747138	0.068543	0	0.500028	0.063717	35876	35865	9	2	0.999944	0.999749	57582	57556	13	13	0.999774	0.999774
ERR199977	45.7023	0.007689	12916088	12388221	0.959131	0.006431	0.000511	100	810311	0.06541	0	0.500033	0.059843	37957	37931	18	8	0.999789	0.999526	81818	81716	50	52	0.999364	0.999388
ERR199985	7.8768	0.006011	3109832	2287990	0.735728	0.00764	0.000574	100	234420	0.102457	0	0.500049	0.091701	14074	14071	2	1	0.999929	0.999858	41063	41034	16	13	0.999683	0.99961
ERR199986	13.1195	0.005747	4447280	3565383	0.8017	0.005964	0.000529	100	256375	0.071907	0	0.500016	0.063905	18102	18091	2	9	0.999503	0.999889	42322	42304	13	5	0.999882	0.999693
ERR199987	4.80033	0.00533	2167852	1305740	0.60232	0.005695	0.000521	100	88302	0.067626	0	0.500072	0.058912	8372	8372	0	0	1	1	25534	25530	1	3	0.999883	0.999961
ERR199988	7.41136	0.005581	2772456	2010402	0.725134	0.005741	0.000477	100	135204	0.067252	0	0.500024	0.058978	11208	11207	1	0	1	0.999911	33704	33698	3	3	0.999911	0.999911
ERR199990	20.7132	0.005949	6324082	5638129	0.891533	0.0056	0.000518	100	366639	0.065028	0	0.500079	0.058949	26602	26594	6	2	0.999925	0.999774	64258	64204	19	35	0.999455	0.999704
ERR199991	14.6692	0.005618	4559146	3955813	0.867665	0.006013	0.00055	100	284971	0.072039	0	0.500015	0.064497	20878	20872	6	0	1	0.999713	47832	47808	12	12	0.999749	0.999749
ERR199993	20.7352	0.006304	6548488	5564139	0.849683	0.005715	0.000652	100	365805	0.065743	0	0.50011	0.0601	30308	30299	3	6	0.999802	0.999901	47526	47510	7	9	0.999811	0.999853
ERR205940	45.8947	0.028108	13389882	12736194	0.95118	0.006671	0.001007	100	850246	0.066758	0	0.500071	0.066317	51243	51223	12	8	0.999844	0.999766	62355	62291	40	24	0.999615	0.999358
ERR205943	26.5046	0.027288	7985930	7263823	0.909578	0.006375	0.000995	100	427037	0.05879	0	0.500002	0.058579	43149	43146	2	1	0.999977	0.999954	49332	49324	6	2	0.999959	0.999878
ERR205945	10.5658	0.027168	3781224	2923276	0.773103	0.006535	0.001043	100	189884	0.064956	0	0.50005	0.062762	33360	33357	3	0	1	0.99991	38968	38947	18	3	0.999923	0.999538
ERR205950	6.75921	0.024174	3000612	1877459	0.625692	0.006699	0.001065	100	132515	0.070582	0	0.500132	0.065976	26075	26073	1	1	0.999962	0.999962	31472	31471	1	0	1	0.999968
ERR205968	42.7733	0.037447	18611916	15232429	0.818423	0.009589	0.00147	100	4329811	0.28425	0	0.500472	0.34021	52583	52489	44	50	0.999048	0.999162	59835	59791	23	21	0.999649	0.999615
ERR205972	33.3314	0.033692	14760034	11521846	0.780611	0.008835	0.00143	100	3977704	0.345231	0	0.500396	0.409515	45475	45434	22	19	0.999582	0.999516	44941	44926	10	5	0.999889	0.999777
ERR211451	11.6051	0.010885	3861832	3281011	0.8496	0.006406	0.000707	100	187997	0.057298	0	0.500098	0.052902	25665	25664	1	0	1	0.999961	42246	42240	3	3	0.999929	0.999929
ERR211452	159.227	0.017254	49213772	48227302	0.979955	0.006609	0.000706	100	3174922	0.065832	0	0.500037	0.062613	62537	62485	30	22	0.999648	0.99952	87176	87045	90	41	0.999529	0.998967
ERR211453	137.565	0.019777	41156312	40316896	0.979604	0.006692	0.000688	100	2584670	0.064109	0	0.500094	0.060825	55407	55373	20	14	0.999747	0.999639	78633	78574	34	25	0.999682	0.999567
ERR211460	67.8973	0.013764	19971988	19503395	0.976537	0.006479	0.000772	100	1180395	0.060523	0	0.50001	0.056635	59115	59084	17	14	0.999763	0.999712	84457	84353	58	46	0.999455	0.999313
ERR211461	181.411	0.01794	62289966	61051622	0.98012	0.006554	0.000767	100	4081696	0.066856	0	0.500064	0.064086	71449	71313	82	54	0.999243	0.998851	95295	95134	104	57	0.999401	0.998908
ERR211462	144.662	0.015554	42688066	42043659	0.984904	0.006439	0.000762	100	2836227	0.067459	0	0.500036	0.064095	56825	56790	25	10	0.999824	0.99956	72557	72510	26	21	0.99971	0.999642
ERR211463	158.612	0.015512	49011606	48324028	0.985971	0.006471	0.000708	100	3040178	0.062912	0	0.500027	0.059667	56122	56084	22	16	0.999715	0.999608	74431	74333	68	30	0.999597	0.999086
ERR211466	58.7073	0.012719	16698004	16420280	0.983368	0.006187	0.000719	100	946124	0.057619	0	0.500056	0.054788	55496	55475	14	7	0.999874	0.999748	77014	76949	43	22	0.999714	0.999442
ERR211468	51.0265	0.011554	14710568	14490606	0.985047	0.00625	0.000756	100	855664	0.05905	0	0.500071	0.05713	45855	45850	3	2	0.999956	0.999935	60620	60587	25	8	0.999868	0.999588
ERR211470	94.1274	0.015676	27992162	26889926	0.960623	0.006671	0.000755	100	1643260	0.061111	0	0.499922	0.057575	52939	52900	27	12	0.999773	0.99949	72297	72214	52	31	0.999571	0.99928
ERR211474	60.8897	0.015085	18043644	17370355	0.962686	0.006008	0.000626	100	1082331	0.062309	0	0.500129	0.05814	51273	51261	6	6	0.999883	0.999883	75456	75380	40	36	0.999523	0.99947
ERR211476	80.6486	0.014529	23066590	22741926	0.985925	0.005872	0.000689	100	1380050	0.060683	0	0.50009	0.058473	58221	58185	23	13	0.999777	0.999605	83199	83074	75	50	0.999398	0.999098
ERR211477	77.5324	0.014666	22159156	21780194	0.982898	0.006261	0.000644	100	1481072	0.068001	0	0.500032	0.062315	48661	48652	3	6	0.999877	0.999938	70477	70438	21	18	0.999745	0.999702
ERR211478	77.2927	0.015515	22181090	21771125	0.981517	0.00578	0.000659	100	1310497	0.060194	0	0.500058	0.057126	62270	62225	26	19	0.999695	0.999582	92933	92795	79	59	0.999365	0.999149
ERR211487	41.9711	0.006414	13260288	11475655	0.865415	0.006183	0.000473	100	908633	0.079179	0	0.499923	0.069302	33357	33337	12	8	0.99976	0.99964	75070	74951	70	49	0.999347	0.999067
ERR211495	9.39008	0.004245	3295302	2572408	0.780629	0.006386	0.000546	100	198060	0.076994	0	0.5001	0.067238	16785	16783	2	0	1	0.999881	38077	38065	3	9	0.999764	0.999921
ERR211497	98.5307	0.009328	27373720	26924724	0.983598	0.005956	0.000497	100	1933368	0.071806	0	0.500086	0.065208	50487	50437	38	12	0.999762	0.999247	88293	88163	79	51	0.999422	0.999105
ERR211499	83.6471	0.002241	22902780	22582189	0.986002	0.005781	0.000495	100	1531787	0.067832	0	0.500078	0.061891	36168	36149	12	7	0.999806	0.999668	63927	63857	47	23	0.99964	0.999265
ERR211502	71.3064	0.009796	21024304	20039164	0.953143	0.006628	0.00045	100	1770808	0.088367	0	0.499834	0.078717	29931	29905	20	6	0.999799	0.999332	62234	62153	61	20	0.999678	0.99902
ERR211511	77.1702	0.008476	21492164	21119253	0.982649	0.006096	0.000486	100	1473947	0.069792	0	0.49993	0.06379	41832	41798	20	14	0.999665	0.999522	80149	80049	63	37	0.999538	0.999214
ERR211512	10.5895	0.004361	3593866	2871025	0.798868	0.006152	0.000459	100	197571	0.068815	0	0.50018	0.060413	13445	13445	0	0	1	1	35866	35856	3	7	0.999805	0.999916
ERR211513	1.74873	0.004911	1549906	499470	0.322258	0.006312	0.000472	100	37456	0.074991	0	0.499664	0.058449	2815	2815	0	0	1	1	13057	13056	0	1	0.999923	1
ERR211517	24.8912	0.005761	8040522	6803054	0.846096	0.006382	0.000496	100	489458	0.071947	0	0.500013	0.063699	24406	24406	0	0	1	1	48413	48401	5	7	0.999855	0.999897
ERR211523	20.8199	0.004887	6299910	5713571	0.906929	0.006584	0.000454	100	429047	0.075093	0	0.499978	0.065792	21368	21353	10	5	0.999766	0.999532	57552	57451	60	41	0.999287	0.998957
ERR211524	54.5663	0.007365	15220296	14949019	0.982177	0.006231	0.000457	100	1048075	0.07011	0	0.500101	0.063247	35478	35445	17	16	0.999549	0.999521	74360	74248	58	54	0.999273	0.999219
ERR211530	142.277	0.014008	54003326	52845821	0.978566	0.00712	0.00049	100	4834787	0.091489	0	0.499954	0.083038	47188	47129	37	22	0.999533	0.999216	71805	71739	48	18	0.999749	0.999331
ERR211540	14.9758	0.015503	5174522	4187148	0.809185	0.00551	0.000699	100	225034	0.053744	0	0.500103	0.050071	27507	27495	6	6	0.999782	0.999782	45597	45582	4	11	0.999759	0.999912
ERR211541	89.4807	0.017458	25429260	24864342	0.977785	0.005632	0.000772	100	1454320	0.05849	0	0.500072	0.055935	61390	61352	19	19	0.99969	0.99969	86016	85920	62	34	0.999604	0.999279
ERR211542	15.3473	0.014246	5299234	4314214	0.81412	0.005894	0.000765	100	287462	0.066631	0	0.500103	0.06237	31443	31439	1	3	0.999905	0.999968	49496	49470	15	11	0.999778	0.999697
ERR211546	20.0256	0.014205	6480436	5589538	0.862525	0.005559	0.000755	100	294610	0.052707	0	0.500018	0.048899	33877	33872	1	4	0.999882	0.99997	50043	50028	7	8	0.99984	0.99986
ERR211556	27.9255	0.00894	9465772	8213588	0.867715	0.008121	0.000722	100	414108	0.050417	0	0.50006	0.04584	42341	42324	14	3	0.999929	0.999669	66416	66350	40	26	0.999608	0.999397
ERR211562	92.2682	0.012009	27943174	27032040	0.967393	0.00811	0.000626	100	1573888	0.058223	0	0.499981	0.054651	55690	55651	21	18	0.999677	0.999623	88653	88522	88	43	0.999514	0.999007
ERR216455	32.2052	0.021097	31300752	9185989	0.293475	0.006155	0.00076	100	570531	0.062109	0	0.500021	0.052567	49063	49045	10	8	0.999837	0.999796	71857	71793	32	32	0.999554	0.999554
ERR216457	119.705	0.019636	35463112	34427159	0.970788	0.006206	0.000748	100	2106257	0.06118	0	0.50005	0.057533	56609	56574	22	13	0.99977	0.999611	73372	73282	50	40	0.999454	0.999318
ERR216458	100.341	0.019738	29505370	28792053	0.975824	0.006161	0.000743	100	1844149	0.064051	0	0.50003	0.061195	54875	54847	19	9	0.999836	0.999654	71600	71527	57	16	0.999776	0.999204
ERR216462	115.662	0.018946	33591254	32970112	0.981509	0.006077	0.000743	100	1954580	0.059283	0	0.500069	0.057567	63763	63707	26	30	0.999529	0.999592	83717	83627	49	41	0.99951	0.999414
ERR216481	84.4453	0.013953	24846452	24499683	0.986044	0.006644	0.000695	100	1586153	0.064742	0	0.500064	0.06298	62617	62583	20	14	0.999776	0.999681	89627	89508	75	44	0.999509	0.999163
ERR216485	103.356	0.015854	31612446	31046345	0.982092	0.007218	0.000671	100	2321693	0.074782	0	0.500103	0.071419	51678	51654	19	5	0.999903	0.999632	73665	73594	46	25	0.99966	0.999375
ERR216486	124.16	0.015918	37636262	36965870	0.982188	0.007211	0.000692	100	2739246	0.074102	0	0.500022	0.07156	72797	72700	52	45	0.999381	0.999285	110095	109830	166	99	0.999099	0.998491
ERR216488	84.3662	0.01508	31471336	25082570	0.796997	0.006932	0.000722	100	1678206	0.066907	0	0.500042	0.062684	51116	51078	18	20	0.999609	0.999648	72141	72097	21	23	0.999681	0.999709
ERR216490	132.331	0.01779	39588558	39089847	0.987403	0.006544	0.000679	100	2441183	0.062451	0	0.500019	0.061296	55732	55700	15	17	0.999695	0.999731	78096	78029	43	24	0.999693	0.999449
ERR216491	50.6332	0.017793	14924206	14344337	0.961146	0.005692	0.000847	100	747835	0.052135	0	0.500042	0.050587	49492	49485	6	1	0.99998	0.999879	61891	61872	14	5	0.999919	0.999774
ERR216495	70.5884	0.019403	20614800	20273303	0.983434	0.006416	0.000851	100	1315143	0.064871	0	0.500039	0.063227	61390	61346	24	20	0.999674	0.999609	85262	85103	108	51	0.999401	0.998733
ERR216496	82.5637	0.019293	23496268	23105883	0.983385	0.005712	0.000837	100	1312299	0.056795	0	0.500172	0.055402	58767	58736	15	16	0.999728	0.999745	76806	76735	45	26	0.999661	0.999414
ERR216497	40.7362	0.017166	11598576	11375965	0.980807	0.005807	0.000812	100	680401	0.05981	0	0.500052	0.058106	52899	52863	20	16	0.999697	0.999622	73105	73027	44	34	0.999535	0.999398
ERR216500	42.1289	0.016813	12026234	11794407	0.980723	0.005933	0.000824	100	695037	0.058929	0	0.500073	0.056301	53461	53427	13	21	0.999607	0.999757	75684	75597	46	41	0.999458	0.999392
ERR216501	79.5693	0.0178	23052054	22606874	0.980688	0.006218	0.000863	100	1369732	0.060589	0	0.500022	0.059091	55167	55155	4	8	0.999855	0.999927	72274	72213	43	18	0.999751	0.999405
ERR216503	82.3899	0.019808	25889094	23961568	0.925547	0.006098	0.000927	100	1291674	0.053906	0	0.500056	0.053982	56366	56335	19	12	0.999787	0.999663	70680	70587	72	21	0.999703	0.998981
ERR216505	92.0108	0.017542	26594108	25971857	0.976602	0.005829	0.000894	100	1365651	0.052582	0	0.500105	0.052121	56282	56257	15	10	0.999822	0.999733	70097	70038	40	19	0.999729	0.999429
ERR216508	52.813	0.016436	15109156	14764700	0.977202	0.005764	0.00089	100	761402	0.051569	0	0.500127	0.051883	50033	50025	7	1	0.99998	0.99986	62785	62755	23	7	0.999888	0.999634
ERR216511	94.4269	0.019001	27852394	26672499	0.957638	0.005997	0.000899	100	1567255	0.058759	0	0.500149	0.058955	59125	59081	25	19	0.999679	0.999577	77302	77210	52	40	0.999482	0.999327
ERR216514	100.665	0.019842	28656164	28087855	0.980168	0.005643	0.000853	100	1482633	0.052786	0	0.500089	0.052806	55559	55530	18	11	0.999802	0.999676	68650	68603	39	8	0.999883	0.999432
ERR216516	102.552	0.020663	30971812	30347382	0.979839	0.006998	0.00086	100	2272342	0.074878	0	0.500057	0.072718	56058	56004	40	14	0.99975	0.999286	72862	72783	64	15	0.999794	0.999121
ERR216517	54.5805	0.017266	15922388	15685933	0.98515	0.006283	0.000859	100	866997	0.055272	0	0.500077	0.054527	50024	50003	18	3	0.99994	0.99964	64001	63961	29	11	0.999828	0.999547
ERR216522	156.195	0.022748	46741848	46120781	0.986713	0.00637	0.000855	100	2999515	0.065036	0	0.500054	0.063955	58649	58595	31	23	0.999608	0.999471	71184	71117	42	25	0.999649	0.99941
ERR216535	75.8866	0.017407	21387848	21162834	0.989479	0.005207	0.000844	100	1196438	0.056535	0	0.500078	0.054994	52969	52958	8	3	0.999943	0.999849	64274	64243	25	6	0.999907	0.999611
ERR216537	70.3591	0.016894	20174180	19880876	0.985461	0.005539	0.000875	100	1037628	0.052192	0	0.500131	0.052197	53055	53038	8	9	0.99983	0.999849	64656	64631	15	10	0.999845	0.999768
ERR216540	66.2691	0.014364	19742910	18987143	0.96172	0.006891	0.000851	100	1396765	0.073564	0	0.500067	0.069928	51923	51907	12	4	0.999923	0.999769	67320	67272	31	17	0.999747	0.999539
ERR216553	38.0584	0.013885	11989496	11042405	0.921007	0.006862	0.000798	100	885271	0.08017	0	0.500057	0.075228	48762	48738	17	7	0.999856	0.999651	70890	70827	37	26	0.999633	0.999478
ERR216555	103.498	0.016023	30264206	29879103	0.987275	0.006088	0.000823	100	1720259	0.057574	0	0.500076	0.056112	56105	56082	14	9	0.99984	0.99975	72403	72361	27	15	0.999793	0.999627
ERR216557	43.179	0.013982	13052666	12180648	0.933192	0.006243	0.00076	100	794288	0.065209	0	0.499972	0.062164	44429	44427	2	0	1	0.999955	59932	59913	13	6	0.9999	0.999783
ERR216558	30.1486	0.013795	9495898	8643864	0.910273	0.00625	0.000793	100	544294	0.062969	0	0.50001	0.060377	40977	40970	3	4	0.999902	0.999927	55348	55338	6	4	0.999928	0.999892
ERR216562	114.189	0.016919	33849640	33375781	0.986001	0.006445	0.00082	100	2231965	0.066874	0	0.50002	0.065758	56608	56574	22	12	0.999788	0.999611	74634	74583	29	22	0.999705	0.999611
ERR216563	65.8302	0.01587	19086310	18765607	0.983197	0.006473	0.000872	100	1161935	0.061918	0	0.500045	0.061013	54112	54091	14	7	0.999871	0.999741	72297	72263	24	10	0.999862	0.999668
ERR216564	76.2861	0.001996	21775476	21444993	0.984823	0.006346	0.000882	100	1239531	0.0578	0	0.500053	0.056974	53976	53958	8	10	0.999815	0.999852	70425	70359	53	13	0.999815	0.999247
ERR216565	71.3609	0.015804	20786974	20347456	0.978856	0.006566	0.000839	100	1394734	0.068546	0	0.500036	0.066528	62218	62186	17	15	0.999759	0.999727	88503	88398	56	49	0.999446	0.999367
ERR216566	68.0896	0.016082	19758614	19169682	0.970194	0.006176	0.000862	100	1184358	0.061783	0	0.500122	0.059835	60982	60955	18	9	0.999852	0.999705	85046	84958	56	32	0.999623	0.999341
ERR216568	78.9865	0.01709	23191244	22785454	0.982502	0.00674	0.000857	100	1579072	0.069302	0	0.500056	0.06735	55105	55068	21	16	0.99971	0.999619	72473	72393	61	19	0.999738	0.999158
ERR216571	90.8119	0.017107	26313726	25975613	0.987151	0.005981	0.000861	100	1456497	0.056072	0	0.500022	0.055322	61418	61381	28	9	0.999853	0.999544	80839	80740	66	33	0.999591	0.999183
ERR216572	98.5121	0.016039	28082584	27694129	0.986167	0.005927	0.000854	100	1538615	0.055557	0	0.500086	0.053906	56682	56658	14	10	0.999824	0.999753	71732	71678	39	15	0.999791	0.999456
ERR216574	93.9043	0.016831	27439640	27132356	0.988801	0.006248	0.000879	100	1740378	0.064144	0	0.500121	0.064895	56733	56703	15	15	0.999736	0.999736	72577	72520	38	19	0.999738	0.999476
ERR216575	119.856	0.015403	35286220	34811740	0.986553	0.006335	0.000829	100	2469384	0.070935	0	0.500075	0.069186	74275	74152	78	45	0.999394	0.998949	101225	101018	128	79	0.999219	0.998735
ERR216576	79.5117	0.014443	23646502	23252266	0.983328	0.007211	0.000837	100	2094774	0.090089	0	0.500104	0.086707	57258	57224	19	15	0.999738	0.999668	76656	76550	79	27	0.999647	0.998969
ERR216578	133.298	0.016065	39804240	39129897	0.983059	0.006526	0.000826	100	2856087	0.07299	0	0.500019	0.071922	62516	62457	32	27	0.999568	0.999488	81935	81837	54	44	0.999463	0.999341
ERR216579	93.7308	0.016122	29069200	28423520	0.977788	0.007266	0.00084	100	2303790	0.081052	0	0.500081	0.078216	61323	61278	36	9	0.999853	0.999413	83480	83403	49	28	0.999664	0.999413
ERR216580	145.159	0.016106	44419138	43614842	0.981893	0.006987	0.000843	100	3613622	0.082853	0	0.500069	0.079787	61272	61222	23	27	0.999559	0.999624	79349	79234	72	43	0.999458	0.999092
ERR216581	105.315	0.015646	31667828	31050822	0.980516	0.006408	0.000732	100	2222360	0.071572	0	0.500072	0.068514	72470	72378	55	37	0.999489	0.999241	104953	104702	162	89	0.999151	0.998455
ERR216583	101.839	0.015627	31464556	30835494	0.980007	0.007041	0.000752	100	2552030	0.082763	0	0.500105	0.080142	53252	53228	13	11	0.999793	0.999756	66100	66064	21	15	0.999773	0.999682
ERR216588	42.0416	0.014001	13606106	11829588	0.869432	0.006389	0.000823	100	899712	0.076056	0	0.500098	0.072257	58198	58130	36	32	0.99945	0.999381	84115	83919	114	82	0.999024	0.998643
ERR216589	88.9864	0.018418	39807734	26043440	0.654231	0.006047	0.000824	100	1706382	0.065521	0	0.500086	0.059529	67494	67449	31	14	0.999792	0.999541	87445	87330	75	40	0.999542	0.999142
ERR216591	135.751	0.018625	47587144	41295839	0.867794	0.006995	0.000839	100	3591271	0.086964	0	0.50008	0.08205	61555	61491	42	22	0.999642	0.999317	80245	80158	53	34	0.999576	0.999339
ERR216597	118.72	0.002637	34747622	34064887	0.980352	0.006348	0.000795	100	2393561	0.070265	0	0.500061	0.067707	58581	58552	18	11	0.999812	0.999693	75190	75112	55	23	0.999694	0.999268
ERR216598	62.7459	0.003156	22963806	17685840	0.770162	0.00698	0.000818	100	1138256	0.06436	0	0.500013	0.059465	51936	51922	8	6	0.999884	0.999846	67294	67219	43	32	0.999524	0.999361
ERR216601	93.8711	0.015605	28230190	27514299	0.974641	0.006044	0.000817	100	1646785	0.059852	0	0.5001	0.058628	73661	73559	60	42	0.999429	0.999185	102245	102033	132	80	0.999217	0.998708
ERR216602	87.7762	0.002405	26028254	25469145	0.978519	0.006292	0.000719	100	2220879	0.087199	0	0.500147	0.084382	53482	53459	12	11	0.999794	0.999776	69809	69754	44	11	0.999842	0.99937
ERR216604	110.612	0.016272	33189610	32547277	0.980647	0.006486	0.000814	100	2464473	0.07572	0	0.499999	0.071627	69251	69177	46	28	0.999595	0.999335	93290	93155	91	44	0.999528	0.999024
ERR216605	118.224	0.004378	35855322	34966105	0.9752	0.006698	0.000775	100	2869281	0.082059	0	0.500026	0.076671	57303	57253	32	18	0.999686	0.999441	73685	73606	52	27	0.999633	0.999294
ERR216608	78.8178	0.01705	30198718	23192973	0.768012	0.006218	0.000819	100	1447555	0.062414	0	0.500036	0.059648	54979	54958	13	8	0.999854	0.999764	68645	68607	26	12	0.999825	0.999621
ERR216609	134.257	0.016491	40654374	39804251	0.979089	0.006453	0.00082	100	2640065	0.066326	0	0.500082	0.063162	59780	59749	21	10	0.999833	0.999649	77775	77709	43	23	0.999704	0.999447
ERR216611	15.2023	0.014809	4976394	4432251	0.890655	0.005958	0.000852	100	208641	0.047073	0	0.500054	0.045287	35606	35605	1	0	1	0.999972	46514	46502	9	3	0.999935	0.999806
ERR216612	48.1351	0.015589	14062632	13612877	0.968018	0.005964	0.000815	100	739155	0.054298	0	0.500059	0.052329	48481	48470	9	2	0.999959	0.999814	60167	60144	13	10	0.999834	0.999784
ERR216613	13.6595	0.015506	4722952	3825704	0.810024	0.005986	0.000806	100	197126	0.051527	0	0.500084	0.048128	32491	32487	2	2	0.999938	0.999938	43527	43524	1	2	0.999954	0.999977
ERR216614	44.7326	0.016461	13165292	12556451	0.953754	0.005956	0.000808	100	697619	0.055559	0	0.500093	0.053627	49314	49296	9	9	0.999817	0.999817	63097	63065	21	11	0.999826	0.999667
ERR216616	47.4907	0.016361	13822894	13424583	0.971185	0.006028	0.000789	100	776081	0.05781	0	0.499992	0.056516	48175	48162	7	6	0.999875	0.999855	62553	62534	12	7	0.999888	0.999808
ERR216619	46.4687	0.01556	13387340	12904607	0.963941	0.00647	0.000799	100	867587	0.067231	0	0.500101	0.065016	51898	51870	25	3	0.999942	0.999518	71443	71369	49	25	0.99965	0.999314
ERR216620	16.278	0.014887	4944684	4562726	0.922754	0.006254	0.000831	100	255338	0.055962	0	0.500076	0.05416	35740	35730	6	4	0.999888	0.999832	46592	46574	9	9	0.999807	0.999807
ERR216622	18.247	0.015053	5888342	5222922	0.886994	0.00668	0.000827	100	373048	0.071425	0	0.500008	0.069681	37543	37541	2	0	1	0.999947	51593	51575	11	7	0.999864	0.999787
ERR216623	31.6079	0.013745	10070870	9125590	0.906137	0.00592	0.000855	100	600974	0.065856	0	0.50011	0.063562	45845	45838	1	6	0.999869	0.999978	60144	60125	9	10	0.999834	0.99985
ERR216624	12.3869	0.014923	4012276	3503991	0.873318	0.00605	0.000871	100	216559	0.061804	0	0.500163	0.06096	32385	32380	5	0	1	0.999846	43749	43738	8	3	0.999931	0.999817
ERR216626	19.7989	0.014068	6460936	5626611	0.870866	0.006115	0.00085	100	388755	0.069092	0	0.500206	0.066368	38589	38581	5	3	0.999922	0.99987	51960	51934	13	13	0.99975	0.99975
ERR216629	27.4949	0.015344	8272456	7743072	0.936006	0.005827	0.000839	100	475954	0.061468	0	0.500065	0.059602	42102	42089	8	5	0.999881	0.99981	53575	53558	11	6	0.999888	0.999795
ERR216630	17.0924	0.013992	5375042	4823220	0.897336	0.005881	0.00085	100	289770	0.060078	0	0.500131	0.058373	39566	39553	7	6	0.999848	0.999823	56720	56694	14	12	0.999788	0.999753
ERR216631	22.0408	0.01476	7181312	6233307	0.86799	0.005959	0.00083	100	376913	0.060468	0	0.500127	0.05732	39896	39894	0	2	0.99995	1	54580	54570	7	3	0.999945	0.999872
ERR216632	11.7309	0.015281	4079794	3357989	0.823078	0.006293	0.000886	100	205421	0.061174	0	0.50019	0.058315	31989	31982	4	3	0.999906	0.999875	46333	46322	6	5	0.999892	0.99987
ERR216633	21.8663	0.014719	7197916	6388091	0.887492	0.006799	0.000885	100	476245	0.074552	0	0.500117	0.071674	42282	42276	5	1	0.999976	0.999882	60074	60062	10	2	0.999967	0.999834
ERR216639	11.8939	0.014389	3714896	3326515	0.895453	0.005935	0.000809	100	203331	0.061124	0	0.50016	0.057819	30290	30275	3	12	0.999604	0.999901	45699	45678	9	12	0.999737	0.999803
ERR216641	20.9397	0.015413	6870214	5920993	0.861835	0.00577	0.000811	100	342513	0.057847	0	0.500108	0.054994	39235	39228	5	2	0.999949	0.999873	54718	54692	10	16	0.999708	0.999817
ERR216642	16.696	0.014601	5497298	4739642	0.862177	0.006423	0.000814	100	338640	0.071448	0	0.500149	0.067218	35411	35410	1	0	1	0.999972	52662	52636	12	14	0.999734	0.999772
ERR216648	101.525	0.031206	30028964	29495199	0.982225	0.0064	0.00075	100	1914779	0.064918	0	0.500135	0.06261	52635	52619	12	4	0.999924	0.999772	70234	70196	20	18	0.999744	0.999715
ERR216649	60.8937	0.028347	18182514	17535321	0.964406	0.006357	0.00074	100	1041217	0.059378	0	0.50007	0.056506	48321	48300	16	5	0.999896	0.999669	66828	66788	22	18	0.999731	0.999671
ERR216652	13.3173	0.026903	4913122	3836072	0.780781	0.006167	0.000723	100	211672	0.055179	0	0.50003	0.049342	30619	30612	4	3	0.999902	0.999869	49681	49660	6	15	0.999698	0.999879
ERR216653	39.1139	0.030118	11808564	11234894	0.951419	0.006526	0.000714	100	754444	0.067152	0	0.50009	0.062371	42584	42574	7	3	0.99993	0.999836	57165	57140	10	15	0.999738	0.999825
ERR216654	14.0894	0.02607	5084540	4078084	0.802056	0.006123	0.000726	100	220492	0.054068	0	0.500073	0.049375	29986	29986	0	0	1	1	43730	43719	3	8	0.999817	0.999931
ERR216655	83.8898	0.035381	25123462	24387898	0.970722	0.006119	0.000718	100	1378610	0.056528	0	0.500027	0.05325	71110	71028	49	33	0.999536	0.999311	105266	105074	124	68	0.999353	0.998821
ERR221479	70.3695	0.016285	20614070	20125507	0.9763	0.007017	0.000835	100	1534029	0.076223	0	0.500016	0.070974	53062	53032	21	9	0.99983	0.999604	73650	73588	44	18	0.999755	0.999402
ERR221480	76.389	0.016691	22195728	21613946	0.973789	0.006449	0.000828	100	1315812	0.060878	0	0.499993	0.0587	52633	52608	16	9	0.999829	0.999696	68509	68482	15	12	0.999825	0.999781
ERR221482	79.4535	0.015498	23199524	22672907	0.977301	0.006459	0.000825	100	1574477	0.069443	0	0.50009	0.067039	57203	57163	26	14	0.999755	0.999545	75450	75365	42	43	0.99943	0.999443
ERR221483	93.5426	0.016016	27449092	26935614	0.981293	0.007132	0.000869	100	1886598	0.070041	0	0.500096	0.067077	55724	55699	15	10	0.99982	0.999731	75594	75523	46	25	0.999669	0.999391
ERR221486	49.9029	0.015438	24849700	15226009	0.612724	0.007579	0.0009	100	1268717	0.083326	0	0.500125	0.068486	55444	55415	17	12	0.999783	0.999693	84922	84811	75	36	0.999576	0.999116
ERR221489	89.9144	0.017483	27286156	26696235	0.97838	0.006915	0.000858	100	1949797	0.073036	0	0.5001	0.071462	54855	54816	21	18	0.999672	0.999617	73307	73238	42	27	0.999631	0.999427
ERR221490	57.1336	0.015402	16950502	16294036	0.961272	0.006224	0.000822	100	977186	0.059972	0	0.50004	0.058324	49209	49198	7	4	0.999919	0.999858	61945	61918	8	19	0.999693	0.999871
ERR221491	24.5178	0.01346	7686492	6975617	0.907516	0.00674	0.000844	100	490483	0.070314	0	0.500027	0.068006	40904	40904	0	0	1	1	56242	56222	6	14	0.999751	0.999893
ERR221496	82.8953	0.017078	25190728	24009042	0.95309	0.006379	0.000844	100	1449896	0.06039	0	0.500171	0.058928	54627	54600	16	11	0.999799	0.999707	72665	72625	22	18	0.999752	0.999697
ERR221505	83.0046	0.016547	24395110	23870428	0.978492	0.006567	0.000853	100	1688742	0.070746	0	0.500062	0.069466	53356	53337	10	9	0.999831	0.999813	71422	71373	28	21	0.999706	0.999608
ERR221506	69.2142	0.015773	20371672	19811544	0.972505	0.00674	0.000841	100	1369258	0.069114	0	0.500153	0.067127	52589	52568	14	7	0.999867	0.999734	75105	75044	45	16	0.999787	0.999401
ERR221510	31.1271	0.015386	9408830	8801569	0.935458	0.006116	0.000856	100	508731	0.0578	0	0.500167	0.056083	44048	44027	12	9	0.999796	0.999728	60405	60357	29	19	0.999685	0.99952
ERR223048	175.427	0.020701	55709330	54902831	0.985523	0.005582	0.000775	100	2654647	0.048352	0	0.500129	0.047871	59625	59555	39	31	0.99948	0.999346	74274	74216	46	12	0.999838	0.999381
ERR223050	58.8138	0.018602	17091250	16710067	0.977697	0.006036	0.000816	100	1032207	0.061772	0	0.500113	0.059326	53749	53707	20	22	0.999591	0.999628	72923	72872	25	26	0.999643	0.999657
ERR223051	20.0876	0.016728	6297356	5754269	0.91376	0.005823	0.000817	100	334729	0.058171	0	0.500226	0.056764	39264	39260	4	0	1	0.999898	56447	56420	20	7	0.999876	0.999646
ERR223055	47.1073	0.018191	13982440	13529449	0.967603	0.006389	0.000823	100	908109	0.067121	0	0.500163	0.064292	49196	49171	13	12	0.999756	0.999736	69290	69227	47	16	0.999769	0.999322
ERR223059	68.5774	0.018697	19966566	19655092	0.9844	0.006365	0.000848	100	1317416	0.067027	0	0.500133	0.065396	63903	63863	23	17	0.999734	0.99964	92708	92608	61	39	0.999579	0.999342
ERR223061	72.0399	0.019935	20952760	20659085	0.985984	0.005881	0.00083	100	1208409	0.058493	0	0.500109	0.057732	53995	53977	10	8	0.999852	0.999815	70063	70011	32	20	0.999714	0.999543
ERR223064	20.7305	0.014523	6308576	5794700	0.918543	0.005724	0.000774	100	357632	0.061717	0	0.500111	0.058564	39044	39041	3	0	1	0.999923	56632	56613	11	8	0.999859	0.999806
ERR223065	35.4916	0.016026	11303042	10620711	0.939633	0.007644	0.00083	100	1061687	0.099964	0	0.50022	0.095937	44862	44852	6	4	0.999911	0.999866	64304	64264	20	20	0.999689	0.999689
ERR223066	22.867	0.013999	7342080	6662905	0.907496	0.007035	0.000813	100	581059	0.087208	0	0.500018	0.084557	39006	39002	3	1	0.999974	0.999923	57619	57606	8	5	0.999913	0.999861
ERR223067	56.3177	0.016082	16585228	16120687	0.971991	0.00635	0.000792	100	1243213	0.077119	0	0.500055	0.075552	48462	48441	14	7	0.999856	0.999711	64577	64539	29	9	0.999861	0.999551
ERR223069	80.1424	0.016763	23037758	22667714	0.983937	0.005992	0.000792	100	1533136	0.067635	0	0.500094	0.066253	53116	53089	20	7	0.999868	0.999623	69775	69726	34	15	0.999785	0.999513
ERR223070	64.6091	0.016373	18771056	18364999	0.978368	0.006338	0.000823	100	1399793	0.076221	0	0.500106	0.074612	51529	51508	12	9	0.999825	0.999767	69701	69643	32	26	0.999627	0.999541
ERR223071	43.6844	0.015908	13193822	12665673	0.95997	0.006196	0.000823	100	855129	0.067515	0	0.500108	0.066652	47573	47553	18	2	0.999958	0.999622	64235	64203	24	8	0.999875	0.999626
ERR223072	46.72	0.016661	14411244	13859518	0.961716	0.007364	0.000851	100	1222038	0.088173	0	0.500114	0.085388	56229	56198	20	11	0.999804	0.999644	82368	82310	41	17	0.999794	0.999502
ERR223073	57.9564	0.016803	17423086	16968884	0.973931	0.006621	0.000829	100	1352016	0.079676	0	0.500083	0.077813	50710	50689	13	8	0.999842	0.999744	68061	67998	42	21	0.999691	0.999383
ERR223075	61.3648	0.014527	18105252	17552252	0.969456	0.006713	0.000994	100	1211448	0.06902	0	0.500115	0.068558	53642	53616	17	9	0.999832	0.999683	70232	70173	36	23	0.999672	0.999487
ERR223077	61.6858	0.01481	18011228	17417600	0.967041	0.006189	0.000981	100	1001168	0.05748	0	0.500145	0.058255	52841	52814	20	7	0.999867	0.999621	65179	65118	36	25	0.999616	0.999447
ERR223082	112.134	0.002072	31998290	31594342	0.987376	0.006547	0.000986	100	2102326	0.066541	0	0.500127	0.067876	65253	65193	37	23	0.999647	0.999433	86774	86701	49	24	0.999723	0.999435
ERR223083	71.0506	0.014585	21018700	20593458	0.979768	0.006783	0.001015	100	1356766	0.065883	0	0.500172	0.067104	55544	55519	14	11	0.999802	0.999748	70474	70374	57	43	0.999389	0.999191
ERR226422	156.767	0.023967	47384126	46697740	0.985514	0.007555	0.001001	100	3316886	0.071029	0	0.500086	0.070243	70966	70705	149	112	0.998418	0.997897	95004	94714	165	125	0.998682	0.998261
ERR226424	92.4416	0.025506	27995154	27269327	0.974073	0.007201	0.000995	100	1560415	0.057222	0	0.500075	0.057568	69548	69441	67	40	0.999424	0.999036	92242	92079	116	47	0.99949	0.998742
ERR226425	95.6407	0.021779	28527898	28185192	0.987987	0.007399	0.001001	100	1850544	0.065657	0	0.50014	0.065958	72476	72363	65	48	0.999337	0.999103	96823	96617	130	76	0.999214	0.998656
ERR226430	172.06	0.024726	51460304	50873663	0.9886	0.007233	0.000994	100	3175593	0.062421	0	0.500106	0.062945	61546	61434	53	59	0.999041	0.999138	74850	74731	89	30	0.999599	0.99881
ERR226431	145.687	0.024949	43902604	43328770	0.986929	0.007287	0.000928	100	2567722	0.059261	0	0.500094	0.059528	60324	60266	32	26	0.999569	0.999469	77314	77238	46	30	0.999612	0.999405
ERR226433	132.997	0.002281	38210912	37825262	0.989907	0.007071	0.000991	100	2223498	0.058783	0	0.500156	0.059671	62024	61960	41	23	0.999629	0.999339	76385	76295	63	27	0.999646	0.999175
ERR246561	75.6875	0.017412	21232354	20701852	0.975014	0.006291	0.000956	100	1382580	0.066785	0	0.500241	0.066291	53827	53796	18	13	0.999758	0.999666	69491	69425	37	29	0.999582	0.999467
ERR246564	20.5014	0.01291	6425710	5587389	0.869536	0.006397	0.000965	100	411325	0.073617	0	0.500125	0.068743	40697	40693	2	2	0.999951	0.999951	50533	50520	10	3	0.999941	0.999802
ERR246565	33.9786	0.015372	10108098	9420451	0.931971	0.006835	0.000941	100	742245	0.078791	0	0.500183	0.074799	46313	46301	7	5	0.999892	0.999849	61210	61181	20	9	0.999853	0.999673
ERR246566	51.8382	0.016807	16406274	14618750	0.891046	0.007106	0.000915	100	1258692	0.086101	0	0.500062	0.081197	49278	49263	9	6	0.999878	0.999817	64546	64520	14	12	0.999814	0.999783
ERR246567	52.3853	0.018213	16325224	14411969	0.882804	0.006361	0.000942	100	969203	0.06725	0	0.500098	0.064684	49460	49441	12	7	0.999858	0.999757	62478	62458	11	9	0.999856	0.999824
ERR246568	18.8989	0.014787	6114474	5250280	0.858664	0.006903	0.000993	100	418602	0.079729	0	0.500143	0.074203	39622	39617	3	2	0.99995	0.999924	50747	50733	9	5	0.999901	0.999823
ERR246572	15.8338	0.012918	5042130	4317435	0.856272	0.006538	0.000945	100	337985	0.078284	0	0.500088	0.072278	37034	37022	8	4	0.999892	0.999784	47199	47182	11	6	0.999873	0.999767
ERR263669	128.773	0.034935	37826472	37291917	0.985868	0.006532	0.001013	100	2891201	0.077529	0	0.500127	0.076016	81290	80882	226	182	0.997755	0.997214	113777	113274	300	203	0.998211	0.997359
ERR263675	20.327	0.028774	22064584	5797558	0.262754	0.006295	0.000969	100	374522	0.0646	0	0.500118	0.059181	41591	41575	6	10	0.99976	0.999856	52116	52072	23	21	0.999597	0.999558
ERR263676	64.5842	0.03188	21688112	18530888	0.854426	0.006225	0.000983	100	1173460	0.063325	0	0.500107	0.061961	54772	54735	25	12	0.999781	0.999543	68658	68599	29	30	0.999563	0.999577
ERR263679	20.7822	0.007143	7187086	6020257	0.837649	0.007871	0.000904	100	346557	0.057565	0	0.499966	0.055141	42630	42627	2	1	0.999977	0.999953	56693	56672	13	8	0.999859	0.999771
ERR263683	137.109	0.010767	39784366	39215554	0.985703	0.007717	0.000703	100	2133772	0.054411	0	0.500052	0.052161	49630	49593	21	16	0.999677	0.999577	71605	71544	46	15	0.99979	0.999357
ERR263684	19.0321	0.006064	6592318	5450323	0.826769	0.007559	0.000641	100	301715	0.055357	0	0.500074	0.049663	27114	27112	0	2	0.999926	1	47151	47131	10	10	0.999788	0.999788
ERR263685	14.2981	0.006223	5193088	4051394	0.780151	0.007736	0.000675	100	241670	0.059651	0	0.5	0.053464	24971	24971	0	0	1	1	45763	45751	7	5	0.999891	0.999847
ERR337547	19.4927	0.018446	6832420	5718830	0.837014	0.006791	0.00089	100	323884	0.056635	0	0.500005	0.055737	38954	38949	5	0	1	0.999872	51733	51727	6	0	1	0.999884
ERR337548	21.6757	0.017063	7484606	6374634	0.851699	0.006472	0.000982	100	300160	0.047087	0	0.500127	0.04751	41735	41730	3	2	0.999952	0.999928	51105	51092	7	6	0.999883	0.999863
ERR337549	83.0947	0.027968	25316206	24539684	0.969327	0.006296	0.000935	100	1071020	0.043644	0	0.500087	0.044901	53529	53517	10	2	0.999963	0.999813	64143	64106	10	27	0.999579	0.999844
ERR337554	25.4954	0.012073	8940524	7452186	0.833529	0.006637	0.000929	100	414176	0.055578	0	0.500079	0.054515	43590	43586	4	0	1	0.999908	56365	56353	6	6	0.999894	0.999894
ERR337555	89.4151	0.014459	26569790	25884095	0.974193	0.006546	0.000938	100	1477665	0.057088	0	0.500172	0.057961	55007	54994	7	6	0.999891	0.999873	65981	65948	22	11	0.999833	0.999667
ERR337556	167.688	0.018783	49768346	49158998	0.987756	0.006675	0.000966	100	2812042	0.057203	0	0.500118	0.057782	78183	77959	125	99	0.998732	0.998399	104395	104147	154	94	0.999098	0.998524
ERR337557	86.6729	0.015382	26275008	25507697	0.970797	0.006829	0.000985	100	1579915	0.061939	0	0.500165	0.063015	55316	55294	14	8	0.999855	0.999747	68520	68481	28	11	0.999839	0.999591
ERR337561	69.4463	0.016822	22207250	20621872	0.92861	0.006751	0.00098	100	1021130	0.049517	0	0.500054	0.050252	54811	54792	13	6	0.999891	0.999763	71136	71087	28	21	0.999705	0.999606
ERR337562	103.143	0.015327	31984642	31125247	0.973131	0.008797	0.000969	100	1797991	0.057766	0	0.500108	0.057088	55458	55427	18	13	0.999766	0.999675	69002	68931	47	24	0.999652	0.999319
ERR337563	26.0933	0.012037	8803162	7809792	0.887158	0.007541	0.000955	100	561400	0.071884	0	0.500093	0.070011	44083	44068	11	4	0.999909	0.99975	58528	58506	14	8	0.999863	0.999761
ERR337573	6.98666	0.012996	3050918	2078490	0.681267	0.006556	0.001014	100	117564	0.056562	0	0.500068	0.054578	27224	27223	1	0	1	0.999963	36582	36577	3	2	0.999945	0.999918
ERR337592	117.209	0.019945	34068198	33479270	0.982713	0.006085	0.000893	100	1661270	0.049621	0	0.500091	0.051444	56398	56369	16	13	0.999769	0.999716	70663	70612	24	27	0.999618	0.99966
ERR340457	183.086	0.010597	57588636	55375175	0.961564	0.007022	0.000914	100	3862477	0.069751	0	0.500067	0.07017	60036	59969	40	27	0.99955	0.999333	80536	80405	79	52	0.999354	0.999018
ERR340458	176.27	0.010378	54759538	52890422	0.965867	0.007076	0.000946	100	3352562	0.063387	0	0.500182	0.064664	59575	59466	62	47	0.99921	0.998958	76290	76168	83	39	0.999488	0.998911
ERR340460	167.872	0.010046	50127270	49300320	0.983503	0.007232	0.000971	100	3155078	0.063997	0	0.500214	0.065239	73313	73136	93	84	0.998853	0.99873	99978	99744	140	94	0.999058	0.998598
ERR340462	186.742	0.010682	56433692	55629307	0.985746	0.007119	0.000965	100	3617047	0.065021	0	0.500101	0.066514	79010	78728	145	137	0.998263	0.998162	107529	107253	193	83	0.999227	0.998204
ERR340465	178.486	0.012265	57290130	53432207	0.93266	0.00713	0.000942	100	3530333	0.066071	0	0.50009	0.066994	61690	61582	55	53	0.99914	0.999108	79837	79724	80	33	0.999586	0.998998
ERR343095	178.577	0.013831	54671552	50901028	0.931033	0.00653	0.00092	100	3113284	0.061163	0	0.500127	0.060356	76249	76019	135	95	0.998752	0.998227	102279	101968	207	104	0.998981	0.997974
ERR343096	40.8291	0.020847	36346114	11526014	0.317118	0.006655	0.000901	100	668572	0.058005	0	0.500091	0.055469	46237	46212	15	10	0.999784	0.999676	62652	62603	28	21	0.999665	0.999553
ERR343098	94.582	0.01106	28557088	26690942	0.934652	0.00697	0.000959	100	1720426	0.064457	0	0.500095	0.0634	56622	56592	12	18	0.999682	0.999788	73511	73419	67	25	0.99966	0.999088
ERR343099	0.05227	0.002612	16050	15068	0.938816	0.008252	0.000974	100	1568	0.104062	0	0.500265	0.101637	16	16	0	0	1	1	100	100	0	0	1	1
ERR343104	160.013	0.016675	50419084	45011031	0.892738	0.006603	0.000895	100	2684619	0.059644	0	0.500072	0.058482	60089	60009	43	37	0.999384	0.999284	78731	78631	66	34	0.999568	0.999161
ERR343106	155.964	0.015178	46070908	45001604	0.97679	0.007335	0.000887	100	2807214	0.06238	0	0.500131	0.062206	79857	79650	111	96	0.998796	0.998608	112315	112002	189	124	0.998894	0.998315
ERR343108	114.833	0.012936	33998920	32299354	0.950011	0.007082	0.000901	100	1771380	0.054843	0	0.500098	0.055323	62881	62809	40	32	0.999491	0.999364	84812	84688	81	43	0.999493	0.999044
ERR343109	129.828	0.015483	41167874	38583289	0.937218	0.007695	0.000899	100	2656233	0.068844	0	0.500076	0.067456	56152	56100	31	21	0.999626	0.999448	71963	71899	38	26	0.999639	0.999472
ERR343110	109.685	0.015536	36107666	32662631	0.90459	0.008134	0.000841	100	2732501	0.083658	0	0.500057	0.081264	55234	55157	51	26	0.999529	0.999076	75458	75316	99	43	0.999429	0.998687
ERR343111	133.641	0.012983	39493586	38179234	0.96672	0.007405	0.000887	100	2523296	0.066091	0	0.500115	0.065877	57101	57057	30	14	0.999755	0.999474	73720	73653	44	23	0.999688	0.999403
ERR343112	114.853	0.017695	39025526	37614877	0.963853	0.009297	0.000979	100	4654921	0.123752	0	0.500083	0.121736	69209	69101	64	44	0.999364	0.999075	101076	100898	104	74	0.999267	0.99897
ERR343115	48.1912	0.016715	28229094	13627944	0.482762	0.007177	0.000852	100	804552	0.059037	0	0.500108	0.056447	46656	46638	12	6	0.999871	0.999743	61006	60940	48	18	0.999705	0.999213
ERR343117	142.157	0.03202	48443470	40395231	0.833863	0.006498	0.000881	100	2116167	0.052387	0	0.50013	0.051077	58491	58449	23	19	0.999675	0.999607	73547	73495	26	26	0.999646	0.999646
ERR343118	91.9771	0.032833	41252394	26685431	0.646882	0.006973	0.000903	100	1796003	0.067303	0	0.500104	0.066669	56825	56795	21	9	0.999842	0.99963	75390	75283	85	22	0.999708	0.998872
ERR343119	142.723	0.003896	42711416	40034368	0.937322	0.006931	0.000888	100	2611800	0.065239	0	0.500106	0.06355	78823	78615	121	87	0.998895	0.998463	110218	109924	198	96	0.999127	0.998202
ERR343120	148.702	0.034554	48878106	42942541	0.878564	0.006459	0.00088	100	2314553	0.053899	0	0.500104	0.053889	73856	73698	106	52	0.999295	0.998564	101654	101457	136	61	0.999399	0.998661
ERR343121	57.8591	0.018943	28958052	25532173	0.881695	0.013738	0.001147	100	5737143	0.224702	0	0.499701	0.210309	58949	58880	42	27	0.999542	0.999287	93969	93762	136	71	0.999243	0.998552
ERR343122	0.310323	0.017598	2114894	145762	0.068922	0.020527	0.001197	100	47036	0.32269	0	0.499863	0.295078	1276	1276	0	0	1	1	6801	6801	0	0	1	1
ERR343124	17.4926	0.031635	7970750	7306053	0.916608	0.014881	0.001207	100	1492421	0.204272	0	0.500123	0.187628	34177	34127	28	22	0.999356	0.99918	71182	71079	65	38	0.999466	0.999086
ERR343126	127.615	0.037928	39087426	37310869	0.954549	0.006838	0.000825	100	2591411	0.069455	0	0.500089	0.067873	61752	61706	29	17	0.999725	0.99953	82521	82408	78	35	0.999575	0.999054
ERR376188	82.8665	0.009722	30189408	29086551	0.963469	0.010554	0.000867	100	8155439	0.280385	0	0.500061	0.282632	47744	47701	22	21	0.99956	0.999539	74698	74588	70	40	0.999464	0.999062
ERR376194	76.6818	0.008767	28458954	27457695	0.964817	0.010325	0.000875	100	5789381	0.210847	0	0.500023	0.20843	54565	54492	39	34	0.999376	0.999285	89532	89388	102	42	0.99953	0.99886
ERR376195	72.9547	0.006344	24388358	23578560	0.966796	0.009504	0.000973	100	9389424	0.398219	0	0.500151	0.424058	62720	62395	178	147	0.99765	0.997155	115739	115059	363	317	0.997252	0.996855
ERR376197	100.674	0.003103	29664614	28524519	0.961567	0.007005	0.000679	100	2291257	0.080326	0	0.499991	0.076128	59911	59861	25	25	0.999583	0.999583	86058	85966	64	28	0.999674	0.999256
ERR376200	72.9275	0.013251	29814378	28324239	0.950019	0.012495	0.000889	100	5833429	0.205952	0	0.499948	0.194492	58679	58581	64	34	0.99942	0.998909	97098	96848	141	109	0.998876	0.998546
ERR376201	101.535	0.004479	32021716	29697061	0.927404	0.007559	0.000714	100	2758193	0.092878	0	0.49994	0.087277	55945	55893	35	17	0.999696	0.999374	79586	79484	69	33	0.999585	0.999133
ERR376204	81.5804	0.0073	30073906	27137520	0.902361	0.009837	0.000859	100	5727856	0.211068	0	0.500031	0.211017	48593	48562	17	14	0.999712	0.99965	73707	73627	62	18	0.999756	0.999159
ERR376205	75.2923	0.012454	28913440	27590254	0.954236	0.011464	0.000968	100	8626534	0.312666	0	0.499813	0.314086	52886	52821	36	29	0.999451	0.999319	82046	81919	69	58	0.999292	0.999158
ERR376208	78.1511	0.011306	29506620	27734556	0.939944	0.012098	0.000852	100	9379706	0.338196	0	0.500044	0.343771	51834	51767	35	32	0.999382	0.999324	90892	90714	110	68	0.999251	0.998789
ERR376210	66.989	0.01287	25803646	24799302	0.961077	0.011314	0.000982	100	5857358	0.23619	0	0.499794	0.232225	49118	49105	3	10	0.999796	0.999939	74575	74507	47	21	0.999718	0.99937
ERR376211	52.0649	0.009286	22572690	19047229	0.843817	0.011842	0.000882	100	4870049	0.255683	0	0.499986	0.253069	39373	39343	18	12	0.999695	0.999543	70755	70687	42	26	0.999632	0.999406
ERR376212	72.2641	0.008943	26718368	25303436	0.947043	0.010759	0.000912	100	6633276	0.262149	0	0.499877	0.26518	47014	46992	17	5	0.999894	0.999638	75345	75258	53	34	0.999548	0.999296
ERR376214	66.0001	0.010698	27406222	25736363	0.93907	0.012722	0.001083	100	7856983	0.305287	0	0.500188	0.299708	46714	46681	22	11	0.999764	0.999529	72607	72510	60	37	0.99949	0.999173
ERR376215	70.8744	0.008816	24029628	23350678	0.971745	0.009949	0.000918	100	7858774	0.336554	0	0.500319	0.350323	62720	62524	108	88	0.998595	0.998276	116636	116148	268	220	0.998109	0.997698
ERR376216	98.401	0.006088	31645448	30753534	0.971815	0.008343	0.000694	100	3636920	0.11826	0	0.499911	0.112061	70800	70649	97	54	0.999236	0.998629	122562	122153	253	156	0.998725	0.997933
ERR376217	66.4372	0.011322	26765376	25731306	0.961365	0.011684	0.000922	100	6434354	0.250059	0	0.500369	0.245045	46120	46070	30	20	0.999566	0.999349	77962	77859	67	36	0.999538	0.99914
ERR376221	62.1545	0.008503	23983472	22338007	0.931392	0.012156	0.001054	100	7544971	0.337764	0	0.500045	0.33432	66618	66415	98	105	0.998422	0.998527	115251	114698	285	268	0.997669	0.997521
ERR376222	61.2806	0.019741	28351128	27003716	0.952474	0.013617	0.000906	100	6457862	0.239147	0	0.499901	0.228639	59265	59123	86	56	0.999054	0.998548	110949	110572	251	126	0.998862	0.997735
ERR388738	91.9449	0.002344	42212280	30501302	0.722569	0.004757	0.000698	100	1605192	0.052627	0	0.50025	0.06306	46298	46278	13	7	0.999849	0.999719	61038	61009	20	9	0.999853	0.999672
ERR388751	12.3716	0.001249	3426476	3316291	0.967843	0.005118	0.000704	100	172685	0.052072	0	0.500032	0.053632	25099	25096	1	2	0.99992	0.99996	35880	35870	4	6	0.999833	0.999888
ERR388755	15.6058	0.384795	11487942	10908507	0.949561	0.003255	0.000326	100	463519	0.042492	0	0.500032	0.039737	24854	24845	8	1	0.99996	0.999678	37528	37508	19	1	0.999973	0.999494
ERR388757	9.81339	0.093783	4821520	4126315	0.855812	0.004516	0.000446	100	239313	0.057997	0	0.499996	0.052196	20544	20533	11	0	1	0.999465	37043	37038	5	0	1	0.999865
ERR388758	22.7075	0.278679	12140916	11882422	0.978709	0.003431	0.000384	100	491348	0.041351	0	0.500058	0.041356	27119	27113	3	3	0.999889	0.999889	41306	41303	1	2	0.999952	0.999976
ERR388759	13.5293	0.01012	4107416	3957679	0.963545	0.004913	0.000505	100	194511	0.049148	0	0.500121	0.047313	19488	19484	3	1	0.999949	0.999846	34445	34437	5	3	0.999913	0.999855
ERR388761	9.87344	0.150506	5404652	4795915	0.887368	0.004037	0.000417	100	243127	0.050695	0	0.500014	0.046108	19339	19337	1	1	0.999948	0.999948	29692	29692	0	0	1	1
ERR388763	6.51525	0.010359	2335146	2041320	0.874172	0.005786	0.000611	100	133246	0.065274	0	0.500223	0.056088	15845	15843	0	2	0.999874	1	29247	29238	5	4	0.999863	0.999829
ERR388773	122.924	0.002868	42799006	41908994	0.979205	0.005273	0.000706	100	2305458	0.055011	0	0.500069	0.053372	54890	54834	34	22	0.999599	0.99938	69667	69591	58	18	0.999741	0.999167
ERR388776	148.85	0.003613	56452128	55520650	0.9835	0.005643	0.000764	100	2883762	0.05194	0	0.500104	0.051743	55211	55150	37	24	0.999565	0.99933	67036	66994	26	16	0.999761	0.999612
ERR388777	157.459	0.004204	62172988	60781135	0.977613	0.005938	0.000752	100	3399737	0.055934	0	0.500119	0.054355	64493	64370	58	65	0.998991	0.9991	87883	87737	90	56	0.999362	0.998975
ERR388778	36.9766	0.423175	28617908	27790096	0.971074	0.003512	0.00035	100	1044950	0.037602	0	0.500154	0.037806	37755	37732	15	8	0.999788	0.999603	52529	52501	19	9	0.999829	0.999638
ERR388797	11.7145	0.00162	4373718	3314686	0.757865	0.005873	0.000669	100	179974	0.054296	0	0.500209	0.049994	25570	25565	2	3	0.999883	0.999922	40459	40457	2	0	1	0.999951
ERR403193	77.5499	0.012759	36524704	34981209	0.957741	0.013958	0.001119	100	9651375	0.275902	0	0.500114	0.270847	62674	62590	57	27	0.999569	0.99909	98692	98491	151	50	0.999493	0.998469
ERR403194	83.509	0.004084	29714594	24861808	0.836687	0.008402	0.000833	100	1962550	0.078938	0	0.499941	0.07411	60399	60350	28	21	0.999652	0.999536	90176	90038	81	57	0.999367	0.999101
ERR403197	28.9279	0.021163	19783696	14997709	0.758084	0.018487	0.001071	100	3915207	0.261054	0	0.499568	0.236568	31593	31573	12	8	0.999747	0.99962	63022	62937	52	33	0.999476	0.999174
ERR403199	81.4078	0.015257	43618492	38344720	0.879093	0.013803	0.000906	100	7068314	0.184336	0	0.499914	0.17075	49982	49925	33	24	0.99952	0.999339	81762	81627	87	48	0.999412	0.998935
ERR403202	101.387	0.012914	40587408	36299231	0.894347	0.010039	0.00089	100	5735433	0.158004	0	0.500062	0.154099	52601	52562	20	19	0.999639	0.99962	75913	75827	48	38	0.999499	0.999367
ERR404171	8.42979	0.003275	3503026	2598799	0.741873	0.008231	0.000563	100	355595	0.136831	0	0.499569	0.127349	17124	17113	7	4	0.999766	0.999591	41915	41881	24	10	0.999761	0.999427
ERR404172	76.8553	0.001885	22085148	21420375	0.9699	0.005654	0.000599	100	1933003	0.090241	0	0.500174	0.100911	46361	46353	7	1	0.999978	0.999849	65215	65184	26	5	0.999923	0.999601
ERR404173	4.78813	0.00085	2201406	1348807	0.612703	0.006269	0.000606	100	96975	0.071897	0	0.499914	0.06465	12061	12060	1	0	1	0.999917	28306	28306	0	0	1	1
ERR404176	84.5872	0.007141	27010292	25805647	0.955401	0.007806	0.000596	100	3279169	0.127072	0	0.499963	0.126942	43674	43649	16	9	0.999794	0.999634	65819	65781	18	20	0.999696	0.999726
ERR404182	7.7588	0.000845	2697710	2097422	0.777482	0.005696	0.000599	100	169904	0.081006	0	0.500309	0.085376	16920	16920	0	0	1	1	32761	32752	6	3	0.999908	0.999817
ERR404187	84.2029	0.002313	23629298	22868027	0.967783	0.006018	0.000611	100	1552431	0.067887	0	0.499971	0.063025	46262	46237	17	8	0.999827	0.999632	69365	69329	25	11	0.999841	0.99964
ERR404189	88.0435	0.003922	25380796	24611461	0.969688	0.006345	0.000523	100	2010729	0.081699	0	0.499975	0.076371	43290	43264	19	7	0.999838	0.999561	65912	65861	29	22	0.999666	0.99956
ERR404193	17.7185	0.002223	5998796	5101538	0.850427	0.008039	0.000522	100	615080	0.120568	0	0.500003	0.110189	24158	24149	6	3	0.999876	0.999752	55402	55368	21	13	0.999765	0.999621
ERR404197	7.42558	0.000739	2998080	2021464	0.674253	0.006309	0.000611	100	145798	0.072125	0	0.499924	0.06341	16277	16271	4	2	0.999877	0.999754	35055	35044	9	2	0.999943	0.999743
ERR404201	12.5858	0.000813	18317756	3364228	0.183659	0.005778	0.000521	100	215978	0.064198	0	0.49997	0.057051	19781	19780	1	0	1	0.999949	40406	40395	8	3	0.999926	0.999802
ERR404202	52.411	0.002086	14716102	14150039	0.961534	0.005781	0.000481	100	903119	0.063824	0	0.500006	0.058946	32998	32982	12	4	0.999879	0.999636	57351	57313	21	17	0.999703	0.999634
ERR404204	64.746	0.00191	18190678	17553603	0.964978	0.006118	0.000554	100	1250835	0.071258	0	0.499874	0.065757	42703	42686	10	7	0.999836	0.999766	70093	70035	35	23	0.999672	0.9995
ERR404207	89.8692	0.002611	25307058	24662018	0.974511	0.006045	0.000568	100	1800502	0.073007	0	0.500079	0.067891	46282	46248	20	14	0.999697	0.999568	69577	69506	50	21	0.999698	0.999281
ERR404208	67.1158	0.002704	19338328	18511168	0.957227	0.00646	0.000566	100	1521100	0.082172	0	0.499937	0.076549	41449	41437	10	2	0.999952	0.999759	63645	63621	19	5	0.999921	0.999701
ERR404212	54.0363	0.003697	16092922	15480145	0.961923	0.007436	0.000598	100	1793121	0.115834	0	0.499818	0.109296	45835	45815	12	8	0.999825	0.999738	76199	76112	47	40	0.999475	0.999383
ERR404214	84.2011	0.004068	24353912	23729892	0.974377	0.006243	0.000427	100	1947468	0.082068	0	0.499873	0.075188	40974	40938	24	12	0.999707	0.999414	79350	79231	84	35	0.999558	0.998941
ERR404215	83.1914	0.002226	27916432	22598751	0.809514	0.005928	0.000598	100	1556803	0.068889	0	0.499954	0.064019	49253	49228	16	9	0.999817	0.999675	75350	75284	45	21	0.999721	0.999403
ERR404218	32.5352	0.002126	10085990	8869180	0.879356	0.006117	0.000493	100	676510	0.076276	0	0.499998	0.06934	27603	27597	3	3	0.999891	0.999891	52535	52501	27	7	0.999867	0.999486
ERR404219	63.4884	0.00161	17714416	17204184	0.971197	0.005709	0.000631	100	1039448	0.060418	0	0.50004	0.056537	52800	52788	7	5	0.999905	0.999867	78555	78475	50	30	0.999618	0.999363
ERR404227	4.91038	0.000561	2618040	1339737	0.511733	0.006157	0.000512	100	93399	0.069714	0	0.499979	0.061719	9768	9765	1	2	0.999795	0.999898	27095	27089	2	4	0.999852	0.999926
ERR404232	107.335	0.003004	31568334	29655684	0.939412	0.006449	0.000646	100	2107906	0.071079	0	0.500127	0.066165	50214	50182	19	13	0.999741	0.999622	70996	70940	40	16	0.999775	0.999436
ERR404235	25.2856	0.001804	14626354	7150069	0.488848	0.007323	0.000545	100	711159	0.099462	0	0.499909	0.090204	34109	34097	9	3	0.999912	0.999736	66042	65972	44	26	0.999606	0.999333
ERR404240	87.9663	0.002856	24639874	24085016	0.977481	0.006132	0.000594	100	1742550	0.07235	0	0.500054	0.066575	47059	47050	6	3	0.999936	0.999872	67002	66949	35	18	0.999731	0.999477
ERR404245	58.1764	0.00181	16609736	15920390	0.958497	0.005927	0.000617	100	1079498	0.067806	0	0.500005	0.063592	46953	46937	12	4	0.999915	0.999744	68686	68643	30	13	0.999811	0.999563
ERR404247	49.4633	0.001913	22190476	13448047	0.606028	0.006142	0.000628	100	943461	0.070156	0	0.500006	0.064723	55471	55409	44	18	0.999675	0.999207	92448	92249	134	65	0.999296	0.99855
ERR404250	7.53052	0.001273	2946792	2113800	0.717322	0.007142	0.000628	100	196292	0.092862	0	0.49973	0.083775	17378	17375	2	1	0.999942	0.999885	38006	37992	4	10	0.999737	0.999895
ERR404253	19.1012	0.000961	6684728	5177718	0.774559	0.00619	0.000651	100	382646	0.073902	0	0.500014	0.068919	30755	30750	5	0	1	0.999837	50912	50872	23	17	0.999666	0.999548
ERR404260	25.3547	0.002079	7765184	6913968	0.89038	0.005817	0.000605	100	446806	0.064624	0	0.499913	0.059139	35365	35359	2	4	0.999887	0.999943	57632	57618	9	5	0.999913	0.999844
ERR426001	18.2549	0.001205	24230860	5387300	0.222332	0.006169	0.000494	100	417368	0.077473	0	0.499936	0.071719	25393	25383	7	3	0.999882	0.999724	49704	49670	23	11	0.999779	0.999537
ERR426004	37.4354	0.003121	12227580	11445231	0.936018	0.006587	0.00057	100	811571	0.070909	0	0.50003	0.065996	38909	38894	11	4	0.999897	0.999717	65445	65409	28	8	0.999878	0.999572
ERR426007	12.313	0.001932	13682692	3826000	0.279623	0.007296	0.000521	100	341938	0.089372	0	0.499996	0.082999	21657	21645	9	3	0.999861	0.999584	57954	57902	33	19	0.999672	0.99943
ERR426008	9.79293	0.001794	15898870	3034733	0.190877	0.007497	0.000557	100	270675	0.089192	0	0.499898	0.082413	19995	19989	4	2	0.9999	0.9998	45734	45710	18	6	0.999869	0.999606
ERR426010	9.23181	0.001625	20380356	2948242	0.144661	0.008213	0.000605	100	286940	0.097326	0	0.500039	0.090608	20757	20745	4	8	0.999615	0.999807	53811	53776	22	13	0.999758	0.999591
ERR426014	22.5258	0.001201	7222554	6405600	0.886888	0.005895	0.000601	100	358718	0.056001	0	0.500004	0.052549	31672	31666	4	2	0.999937	0.999874	51267	51253	10	4	0.999922	0.999805
ERR426019	50.8722	0.00186	24533316	14736203	0.600661	0.006147	0.000557	100	957635	0.064985	0	0.499959	0.061573	42151	42143	8	0	1	0.99981	68010	67973	20	17	0.99975	0.999706
ERR426022	83.353	0.002903	24890648	24443609	0.98204	0.005892	0.000581	100	1424791	0.058289	0	0.499924	0.057559	44335	44323	11	1	0.999977	0.999752	64677	64653	17	7	0.999892	0.999737
ERR426027	17.3257	0.002017	6294148	5160472	0.819884	0.007176	0.000627	100	400458	0.077601	0	0.499922	0.071449	31371	31368	2	1	0.999968	0.999936	57938	57923	10	5	0.999914	0.999827
ERR426031	89.6149	0.002403	27432886	26454783	0.964346	0.00587	0.000603	100	1398905	0.052879	0	0.499988	0.051508	51670	51660	4	6	0.999884	0.999923	81555	81474	47	34	0.999583	0.999423
ERR426032	30.106	0.001523	11847342	8565311	0.722973	0.00622	0.000587	100	557197	0.065053	0	0.499971	0.060904	34253	34237	10	6	0.999825	0.999708	56916	56881	21	14	0.999754	0.999631
ERR426033	60.1861	0.001615	18650454	17278665	0.926447	0.005811	0.00065	100	867987	0.050235	0	0.499966	0.049201	43881	43866	10	5	0.999886	0.999772	63009	62978	25	6	0.999905	0.999603
ERR426036	25.7268	0.001357	8399300	7620067	0.907226	0.006247	0.000534	100	502091	0.065891	0	0.500075	0.063817	29752	29747	3	2	0.999933	0.999899	52951	52946	4	1	0.999981	0.999924
ERR426041	36.5159	0.002045	12843704	10811504	0.841775	0.006071	0.000498	100	723336	0.066904	0	0.500014	0.063298	32602	32590	7	5	0.999847	0.999785	60542	60516	15	11	0.999818	0.999752
ERR426045	8.4936	0.00088	3259190	2485366	0.762572	0.006071	0.000491	100	165800	0.06671	0	0.4999	0.062103	15868	15858	6	4	0.999748	0.999622	43505	43484	9	12	0.999724	0.999793
ERR426047	13.4568	0.000917	4957130	3986134	0.804121	0.005971	0.000589	100	233536	0.058587	0	0.500098	0.056527	24648	24642	4	2	0.999919	0.999838	45940	45923	12	5	0.999891	0.999739
ERR426050	6.1821	0.000781	2501704	1857302	0.742415	0.00592	0.00057	100	108826	0.058594	0	0.50006	0.055524	14826	14824	2	0	1	0.999865	34389	34378	9	2	0.999942	0.999738
ERR426058	17.1782	0.000952	10869960	4969633	0.45719	0.005903	0.000531	100	315119	0.063409	0	0.499892	0.059935	25719	25709	6	4	0.999844	0.999767	48841	48824	5	12	0.999754	0.999898
ERR426059	4.64537	0.000837	21273756	1355913	0.063736	0.006466	0.000464	100	103421	0.076274	0	0.49984	0.066545	9471	9466	4	1	0.999894	0.999578	28838	28829	7	2	0.999931	0.999757
ERR426062	8.53007	0.001071	3457576	2490328	0.720253	0.005872	0.000513	100	155516	0.062448	0	0.500082	0.059199	16295	16289	2	4	0.999754	0.999877	37970	37961	2	7	0.999816	0.999947
ERR426070	27.6485	0.001354	14167056	8261366	0.583139	0.006098	0.000511	100	527820	0.06389	0	0.499963	0.059736	35696	35674	16	6	0.999832	0.999552	68066	68013	31	22	0.999677	0.999544
ERR426073	31.4958	0.004118	11021192	10100030	0.916419	0.008308	0.000574	100	1028772	0.101858	0	0.49989	0.094969	34484	34478	3	3	0.999913	0.999913	62891	62861	23	7	0.999889	0.999634
ERR426074	13.9453	0.001639	5391640	4299777	0.79749	0.00674	0.000534	100	314003	0.073028	0	0.499938	0.067985	23894	23892	2	0	1	0.999916	50083	50060	17	6	0.99988	0.999661
ERR426076	20.7943	0.001024	8852646	6264307	0.70762	0.005725	0.000596	100	349681	0.055821	0	0.499979	0.054421	31052	31050	2	0	1	0.999936	50755	50751	3	1	0.99998	0.999941
ERR426078	13.6345	0.000974	17329142	4127779	0.238199	0.00607	0.000532	100	261865	0.06344	0	0.499947	0.0607	23105	23104	1	0	1	0.999957	46885	46870	11	4	0.999915	0.999765
ERR426085	22.4926	0.001743	16813472	6642779	0.395087	0.00688	0.000568	100	553479	0.08332	0	0.499943	0.078259	35121	35103	14	4	0.999886	0.999601	68575	68532	28	15	0.999781	0.999592
ERR426087	32.8304	0.004338	11247270	10127801	0.900467	0.008022	0.000535	100	1108301	0.109432	0	0.499851	0.100778	31259	31243	9	7	0.999776	0.999712	63776	63736	24	16	0.999749	0.999624
ERR426088	40.7083	0.001609	13116448	11558033	0.881186	0.005798	0.000567	100	678771	0.058727	0	0.500006	0.05604	37308	37304	3	1	0.999973	0.99992	59580	59540	31	9	0.999849	0.99948
ERR426095	59.2395	0.002772	17892724	16931816	0.946296	0.006129	0.000468	100	1216088	0.071823	0	0.499944	0.067248	36017	36015	2	0	1	0.999944	60610	60582	17	11	0.999818	0.999719
ERR426096	5.51136	0.001332	22584710	1680887	0.074426	0.007752	0.000582	100	171923	0.102281	0	0.500028	0.093046	13230	13222	5	3	0.999773	0.999622	35045	35017	27	1	0.999971	0.99923
ERR426098	57.4643	0.001902	17154488	16245299	0.947	0.005745	0.000465	100	1035537	0.063744	0	0.500034	0.059561	41508	41488	7	13	0.999687	0.999831	75268	75193	49	26	0.999654	0.999349
ERR426099	30.9218	0.00366	10183806	9357558	0.918866	0.007325	0.00061	100	913294	0.0976	0	0.499776	0.091435	37062	37054	3	5	0.999865	0.999919	63337	63280	34	23	0.999637	0.999463
ERR426103	29.8682	0.002766	9825886	8975067	0.91341	0.007541	0.000569	100	793987	0.088466	0	0.499863	0.082607	32536	32527	4	5	0.999846	0.999877	59643	59600	26	17	0.999715	0.999564
ERR426110	30.1481	0.001162	10603630	8546110	0.805961	0.005817	0.000638	100	496984	0.058153	0	0.500057	0.055712	39261	39253	7	1	0.999975	0.999822	62189	62160	16	13	0.999791	0.999743
ERR426111	6.4628	0.000892	26924396	1926381	0.071548	0.007089	0.000705	100	166257	0.086305	0	0.500046	0.079889	19429	19427	2	0	1	0.999897	41984	41971	6	7	0.999833	0.999857
ERR426113	63.0223	0.00255	20919216	18041650	0.862444	0.006027	0.000567	100	1189916	0.065954	0	0.500069	0.063048	42238	42224	10	4	0.999905	0.999763	63827	63788	28	11	0.999828	0.999561
ERR426114	34.032	0.001648	10578608	9802535	0.926638	0.006075	0.000591	100	654939	0.066813	0	0.499917	0.064677	37298	37287	7	4	0.999893	0.999812	60129	60103	21	5	0.999917	0.999651
ERR426115	4.4641	0.000712	2026288	1268940	0.626239	0.00578	0.000588	100	75446	0.059456	0	0.499966	0.055654	11528	11523	3	2	0.999826	0.99974	26450	26446	1	3	0.999887	0.999962
ERR426117	23.7948	0.005392	8791196	7881175	0.896485	0.009695	0.000773	100	1310925	0.166336	0	0.499989	0.163822	36681	36676	2	3	0.999918	0.999945	59567	59543	13	11	0.999815	0.999782
ERR426122	20.0165	0.002067	6918152	6072477	0.87776	0.006792	0.000641	100	469343	0.07729	0	0.50016	0.073431	31778	31771	5	2	0.999937	0.999843	53808	53790	10	8	0.999851	0.999814
ERR426124	63.1473	0.001744	20667368	18037079	0.872732	0.005619	0.000598	100	1011403	0.056074	0	0.500038	0.05371	48708	48684	15	9	0.999815	0.999692	77718	77641	47	30	0.999614	0.999395
ERR426125	17.4502	0.000813	7891446	5121276	0.648965	0.005588	0.000615	100	272060	0.053123	0	0.500076	0.051483	32133	32127	6	0	1	0.999813	58082	58050	25	7	0.999879	0.99957
ERR426135	7.28657	0.000983	27846674	2161190	0.07761	0.007117	0.000568	100	195474	0.090447	0	0.49977	0.08315	16641	16630	5	6	0.999639	0.999699	37830	37823	3	4	0.999894	0.999921
ERR426138	37.2272	0.002471	12288750	10914806	0.888195	0.006858	0.000525	100	898312	0.082302	0	0.499991	0.077615	38721	38686	20	15	0.999612	0.999483	77116	76980	83	53	0.999312	0.998923
ERR426140	37.3922	0.001913	11389708	10671033	0.936901	0.006095	0.000515	100	736985	0.069064	0	0.499831	0.065096	32081	32073	6	2	0.999938	0.999813	55403	55379	15	9	0.999838	0.999729
ERR450035	101.157	0.001783	29388568	28986927	0.986333	0.006261	0.00064	100	1505517	0.051938	0	0.500061	0.050062	56653	56626	14	13	0.99977	0.999753	83406	83334	47	25	0.9997	0.999436
ERR450036	107.37	0.001772	31007352	30561758	0.985629	0.00639	0.000604	100	1656194	0.054192	0	0.500023	0.051813	60240	60173	40	27	0.999551	0.999336	94419	94220	131	68	0.999279	0.998612
ERR450037	98.666	0.00215	28954704	28533758	0.985462	0.006245	0.000617	100	1437216	0.050369	0	0.500037	0.048084	58366	58319	32	15	0.999743	0.999452	87478	87374	75	29	0.999668	0.999142
ERR450038	104.069	0.002093	30083442	29617087	0.984498	0.00653	0.000598	100	1673783	0.056514	0	0.500027	0.052319	60732	60678	33	21	0.999654	0.999456	97449	97293	104	52	0.999466	0.998932
ERR450039	101.142	0.001684	30256720	29900761	0.988235	0.006251	0.000644	100	1485359	0.049676	0	0.500033	0.048088	57335	57285	30	20	0.999651	0.999477	86035	85930	72	33	0.999616	0.999163
ERR450040	103.072	0.001957	29475638	29157384	0.989203	0.006173	0.000654	100	1298764	0.044543	0	0.500009	0.042995	47960	47923	21	16	0.999666	0.999562	69234	69184	30	20	0.999711	0.999567
ERR450041	120.497	0.001742	35039832	34560691	0.986326	0.006087	0.000629	100	1610489	0.046599	0	0.500042	0.045395	56828	56793	22	13	0.999771	0.999613	85411	85293	78	40	0.999531	0.999086
ERR450042	93.4776	0.001765	27324264	26935592	0.985776	0.006061	0.000556	100	1320476	0.049023	0	0.500023	0.046714	41883	41861	13	9	0.999785	0.99969	68126	68076	35	15	0.99978	0.999486
ERR450045	86.7939	0.002902	25183456	24798793	0.984726	0.00618	0.000572	100	1210905	0.048829	0	0.500007	0.046641	51055	51015	28	12	0.999765	0.999451	83433	83327	72	34	0.999592	0.999137
ERR450049	95.1386	0.002233	27714544	27113755	0.978322	0.006293	0.000686	100	1279503	0.04719	0	0.500112	0.046483	48416	48402	8	6	0.999876	0.999835	71175	71112	32	31	0.999564	0.99955
ERR450050	100.914	0.002244	29263920	28920154	0.988253	0.005957	0.000584	100	1355960	0.046886	0	0.50006	0.045996	47408	47372	28	8	0.999831	0.999409	75342	75269	54	19	0.999748	0.999283
ERR450053	99.5651	0.002021	28854984	28430385	0.985285	0.006598	0.000621	100	1541885	0.054234	0	0.500046	0.052299	45660	45639	14	7	0.999847	0.999693	70550	70498	36	16	0.999773	0.99949
ERR450057	116.956	0.00205	33929396	33409665	0.984682	0.006504	0.000671	100	1789975	0.053577	0	0.500011	0.051917	48865	48843	13	9	0.999816	0.999734	71956	71893	37	26	0.999638	0.999486
ERR450058	88.5716	0.005454	25872800	25499461	0.98557	0.005451	0.000549	100	940341	0.036877	0	0.500031	0.03625	57722	57669	32	21	0.999636	0.999445	95739	95537	129	73	0.999236	0.998652
ERR450067	113.916	0.002254	33219416	32530261	0.979254	0.006114	0.000564	100	1746585	0.053691	0	0.499986	0.051392	43806	43795	9	2	0.999954	0.999795	71701	71632	53	16	0.999777	0.999261
ERR450068	95.7752	0.00317	27608232	27102310	0.981675	0.006018	0.000488	100	1400918	0.05169	0	0.499951	0.047986	39811	39793	10	8	0.999799	0.999749	68884	68833	28	23	0.999666	0.999593
ERR450070	22.188	0.001109	6734818	6436571	0.955716	0.005972	0.000599	100	317333	0.049302	0	0.499992	0.047055	35072	35057	12	3	0.999914	0.999658	66542	66441	60	41	0.999383	0.999098
ERR450071	130.645	0.002676	38891332	37974350	0.976422	0.00622	0.000595	100	2116044	0.055723	0	0.500024	0.05415	45682	45649	22	11	0.999759	0.999518	71269	71198	32	39	0.999453	0.999551
ERR450072	78.7653	0.001587	23280874	22487364	0.965916	0.006007	0.000625	100	1169784	0.05202	0	0.500098	0.050153	42541	42531	8	2	0.999953	0.999812	69364	69328	24	12	0.999827	0.999654
ERR450075	4.93372	0.00135	5815266	1510989	0.259831	0.006208	0.000498	100	98599	0.065255	0	0.49996	0.056463	10976	10975	1	0	1	0.999909	30805	30802	1	2	0.999935	0.999968
ERR450077	106.586	0.001725	31163216	30333234	0.973367	0.005729	0.000579	100	1541492	0.050819	0	0.499998	0.049	54851	54821	16	14	0.999745	0.999708	87015	86888	76	51	0.999413	0.999126
ERR450079	117.898	0.004254	34349030	33902067	0.986988	0.005217	0.000571	100	1387507	0.040927	0	0.499999	0.04055	58291	58245	29	17	0.999708	0.999502	95124	94940	120	64	0.999326	0.998738
ERR450080	47.2205	0.001478	14242158	13477128	0.946284	0.005987	0.000606	100	731392	0.054269	0	0.499988	0.052255	37284	37271	10	3	0.99992	0.999732	62547	62497	25	25	0.9996	0.9996
ERR450081	118.059	0.002077	34962314	33947760	0.970981	0.006101	0.000616	100	1899390	0.05595	0	0.500093	0.053919	61653	61587	42	24	0.99961	0.999319	99728	99513	122	93	0.999066	0.998776
ERR450083	111.19	0.001714	31821774	31409766	0.987053	0.005836	0.000568	100	1636174	0.052091	0	0.500002	0.050062	48969	48947	14	8	0.999837	0.999714	80425	80349	56	20	0.999751	0.999304
ERR450084	103.711	0.002354	30160830	29301912	0.971522	0.005504	0.000579	100	1307926	0.044636	0	0.500056	0.043144	43714	43697	12	5	0.999886	0.999725	67815	67779	24	12	0.999823	0.999646
ERR450089	113.392	0.001892	33268682	32222567	0.968556	0.006111	0.000558	100	1712483	0.053145	0	0.500054	0.051697	51573	51543	15	15	0.999709	0.999709	88062	87989	53	20	0.999773	0.999398
ERR450090	136.077	0.002116	39673866	38957044	0.981932	0.006011	0.000564	100	1967414	0.050502	0	0.499984	0.048221	43823	43815	5	3	0.999932	0.999886	68689	68634	43	12	0.999825	0.999374
ERR450093	126.533	0.002869	37849298	37000280	0.977568	0.00614	0.000617	100	1838474	0.049688	0	0.500008	0.048368	46865	46853	7	5	0.999893	0.999851	74122	74068	42	12	0.999838	0.999433
ERR450097	144.539	0.002096	43316420	42502416	0.981208	0.006182	0.000606	100	2297448	0.054055	0	0.50002	0.05172	46859	46828	23	8	0.999829	0.999509	72759	72696	39	24	0.99967	0.999464
ERR450099	62.081	0.001364	18238130	17505331	0.95982	0.006282	0.000564	100	871141	0.049764	0	0.500086	0.047707	37415	37404	8	3	0.99992	0.999786	62427	62402	9	16	0.999744	0.999856
ERR450106	123.358	0.001822	36383846	35645784	0.979715	0.006436	0.000562	100	2025324	0.056818	0	0.500004	0.054662	62583	62517	37	29	0.999536	0.999409	105502	105331	118	53	0.999497	0.998881
ERR450109	17.3021	0.00102	5585422	5021803	0.899091	0.005846	0.000578	100	216755	0.043163	0	0.499942	0.041478	27225	27223	1	1	0.999963	0.999963	48285	48274	9	2	0.999959	0.999814
ERR450111	97.6362	0.002991	28478354	27878363	0.978932	0.005329	0.000636	100	1257381	0.045102	0	0.500049	0.044009	45530	45505	13	12	0.999736	0.999714	67891	67848	30	13	0.999808	0.999558
ERR450113	27.7932	0.001617	28847520	7996322	0.277193	0.005756	0.000683	100	405608	0.050724	0	0.500046	0.04849	41722	41695	16	11	0.999736	0.999616	67172	67112	35	25	0.999628	0.999479
ERR450114	89.9034	0.00288	26491576	25713736	0.970638	0.006768	0.000591	100	1324344	0.051503	0	0.500042	0.046994	51935	51892	28	15	0.999711	0.999461	85251	85149	64	38	0.999554	0.999249
ERR450115	37.0974	0.003405	13553436	12338550	0.910363	0.006554	0.000301	100	928524	0.075254	0	0.499803	0.066124	21131	21116	11	4	0.999811	0.999479	69914	69880	20	14	0.9998	0.999714
ERR450118	15.8113	0.001612	5511832	4586334	0.832089	0.005116	0.00064	100	183508	0.040012	0	0.50002	0.037865	30414	30404	9	1	0.999967	0.999704	50968	50935	21	12	0.999764	0.999588
ERR450121	100.929	0.001781	29444522	28767615	0.977011	0.005595	0.000595	100	1504113	0.052285	0	0.500078	0.050672	63327	63249	36	42	0.999336	0.999431	105737	105511	121	105	0.999006	0.998855
ERR450122	31.5639	0.001944	11125832	9475580	0.851674	0.006032	0.000606	100	502204	0.053	0	0.500052	0.049894	34944	34937	6	1	0.999971	0.999828	61519	61476	31	12	0.999805	0.999496
ERR450123	95.397	0.001937	27487218	26864510	0.977346	0.005584	0.000625	100	1333654	0.049644	0	0.500045	0.047935	46018	46009	6	3	0.999935	0.99987	70372	70328	34	10	0.999858	0.999517
ERR467399	2.34341	0.002464	849462	749300	0.882088	0.005513	0.000565	100	38656	0.051589	0	0.500001	0.048019	6064	6064	0	0	1	1	16384	16384	0	0	1	1
ERR484536.ERR237390	92.778	0.020659	27639252	27224071	0.984979	0.006949	0.000945	100	2081029	0.076441	0	0.500087	0.076208	68048	67941	60	47	0.999309	0.999118	91018	90841	107	70	0.99923	0.998824
ERR484537.ERR237391	173.623	0.009439	53301766	52477327	0.984533	0.006515	0.000834	100	3545447	0.067562	0	0.500134	0.066912	59040	58993	28	19	0.999678	0.999526	76114	76029	51	34	0.999553	0.99933
ERR484538.ERR237392	180.006	0.009896	56844324	56103231	0.986963	0.0066	0.000818	100	4060887	0.072382	0	0.500059	0.071045	89455	88883	294	278	0.996882	0.996703	135096	134282	479	335	0.997511	0.996446
ERR484539.ERR237393	143.956	0.007106	43505344	41954695	0.964357	0.006657	0.000742	100	2953239	0.070391	0	0.500071	0.068481	71842	71738	56	48	0.999331	0.99922	104050	103762	197	91	0.999124	0.998105
ERR484541.ERR237395	169.664	0.008125	52357332	51622214	0.98596	0.006783	0.000784	100	3891256	0.075379	0	0.500045	0.074071	81857	81691	102	64	0.999217	0.998753	117001	116764	157	80	0.999315	0.998657
ERR484546.ERR237400	146.113	0.006689	42690596	42146067	0.987245	0.006129	0.000752	100	2037201	0.048337	0	0.500081	0.048369	72493	72383	68	42	0.99942	0.999061	104053	103832	138	83	0.999201	0.998673
ERR484547.ERR237401	179.628	0.011998	65586032	64503038	0.983487	0.007397	0.000777	100	6160054	0.0955	0	0.500047	0.092897	73340	73225	60	55	0.999249	0.999181	103562	103379	114	69	0.999333	0.998898
ERR484548.ERR248950	148.331	0.007058	43187304	42425447	0.982359	0.006566	0.000684	100	3340509	0.078738	0	0.500075	0.075608	75145	75004	84	57	0.999241	0.998881	111595	111308	187	100	0.999102	0.998323
ERR484549.ERR248951	145.881	0.006312	42163284	41526910	0.984907	0.006777	0.000733	100	3662968	0.088207	0	0.500057	0.085087	53100	53073	16	11	0.999793	0.999699	72903	72833	50	20	0.999725	0.999314
ERR484550.ERR248952	146.281	0.006382	41526536	41031714	0.988084	0.006481	0.000699	100	3431704	0.083635	0	0.500071	0.081454	63478	63422	39	17	0.999732	0.999385	92247	92146	68	33	0.999642	0.999263
ERR484553.ERR248955	145.314	0.007763	43455228	42623426	0.980858	0.007607	0.000768	100	4446518	0.104321	0	0.500112	0.09998	81431	81136	173	122	0.998499	0.997872	127621	126950	434	237	0.998137	0.996593
ERR484555.ERR248957	158.07	0.001786	45445080	44860373	0.987134	0.006434	0.000728	100	3023065	0.067388	0	0.500088	0.065184	54694	54675	9	10	0.999817	0.999835	74116	74047	50	19	0.999743	0.999325
ERR484556.ERR248958	168.304	0.008543	51496894	50735925	0.985223	0.006979	0.000764	100	4334009	0.085423	0	0.500019	0.082629	83387	83137	146	104	0.998751	0.998247	124719	124243	308	168	0.99865	0.997527
ERR484558.ERR248960	137.437	0.00609	39277490	38714879	0.985676	0.006793	0.000739	100	3012879	0.077822	0	0.499995	0.07551	53796	53783	4	9	0.999833	0.999926	74367	74299	42	26	0.99965	0.999435
ERR484559.ERR248961	141.535	0.006242	40886192	39597121	0.968472	0.006551	0.00073	100	2998285	0.07572	0	0.50005	0.073555	52831	52807	21	3	0.999943	0.999602	71285	71220	48	17	0.999761	0.999326
ERR484560.ERR248962	84.59	0.004922	43068738	23627230	0.548594	0.0064	0.000812	100	1614514	0.068333	0	0.500004	0.062455	63219	63182	21	16	0.999747	0.999668	86587	86482	68	37	0.999572	0.999214
ERR484561.ERR248963	124.543	0.006351	56597674	35364758	0.624845	0.006419	0.000803	100	2468362	0.069797	0	0.500104	0.063122	66655	66598	34	23	0.999655	0.99949	90753	90599	105	49	0.999459	0.998842
ERR484562.ERR248964	152.642	0.007121	57963012	42866357	0.739547	0.006377	0.000802	100	3569895	0.08328	0	0.499989	0.074463	62674	62622	30	22	0.999649	0.999521	86154	86043	67	44	0.999489	0.999222
ERR484563.ERR248965	59.1644	0.006707	53864124	17270551	0.320632	0.007387	0.000794	100	1675573	0.097019	0	0.499952	0.084514	47103	47091	6	6	0.999873	0.999873	59900	59875	18	7	0.999883	0.999699
ERR484565.ERR248967	184.256	0.005421	62109310	60979327	0.981807	0.005962	0.000772	100	4490777	0.073644	0	0.500071	0.07074	58804	58766	20	18	0.999694	0.99966	75027	74922	75	30	0.9996	0.999
ERR484567.ERR248969	197.844	0.006709	70633048	69713932	0.986987	0.005963	0.000829	100	4046676	0.058047	0	0.500093	0.056217	67391	67186	120	85	0.998736	0.998217	91631	91422	138	71	0.999224	0.998493
ERR484568.ERR248970	11.2741	0.004708	60149504	3130826	0.052051	0.006408	0.000842	100	199892	0.063846	0	0.499919	0.054996	30231	30224	6	1	0.999967	0.999802	44156	44147	9	0	1	0.999796
ERR484569.ERR248971	187.178	0.002052	60377034	59087945	0.978649	0.006037	0.000836	100	3312579	0.056062	0	0.500117	0.054657	69201	69116	54	31	0.999552	0.999219	90946	90825	82	39	0.999571	0.999098
ERR484570.ERR248972	165.697	0.00705	67632440	47918349	0.708511	0.006418	0.000838	100	2973949	0.062063	0	0.500076	0.059598	58915	58869	21	25	0.999576	0.999643	79009	78958	25	26	0.999671	0.999683
ERR484574.ERR246539	73.0591	0.008361	21833384	20173461	0.923973	0.006614	0.00083	100	1562899	0.077473	0	0.500044	0.070619	50681	50660	13	8	0.999842	0.999743	67093	67033	50	10	0.999851	0.999255
ERR484580.ERR246545	142.851	0.010105	45484496	43363521	0.953369	0.006539	0.000648	100	3698705	0.085295	0	0.499901	0.078141	52784	52739	27	18	0.999659	0.999488	74198	74129	36	33	0.999555	0.999515
ERR484581.ERR246546	166.109	0.009458	49796600	48580258	0.975574	0.006208	0.000773	100	3739600	0.076978	0	0.500104	0.073423	57489	57443	26	20	0.999652	0.999548	75193	75124	52	17	0.999774	0.999308
ERR484582.ERR246547	71.2311	0.007667	20989606	19306943	0.919834	0.006278	0.000804	100	1430497	0.074092	0	0.5001	0.070952	50169	50150	14	5	0.9999	0.999721	65995	65960	25	10	0.999848	0.999621
ERR484583.ERR246548	131.53	0.011541	37594946	36270929	0.964782	0.006292	0.000813	100	2318685	0.063927	0	0.500013	0.06219	60861	60811	26	24	0.999605	0.999573	83003	82884	83	36	0.999566	0.999
ERR484584.ERR246549	177.387	0.009471	57254170	56382280	0.984772	0.005719	0.000757	100	3109360	0.055148	0	0.500081	0.053351	57238	57188	32	18	0.999685	0.999441	73108	73042	40	26	0.999644	0.999453
ERR484585.ERR246550	25.5862	0.007694	8580108	6911142	0.805484	0.006031	0.000816	100	423776	0.061318	0	0.500044	0.057634	39899	39890	6	3	0.999925	0.99985	53672	53642	23	7	0.99987	0.999571
ERR484586.ERR246551	91.0964	0.001391	25783062	24440729	0.947937	0.00601	0.000775	100	1618989	0.066241	0	0.500119	0.062039	51429	51406	8	15	0.999708	0.999844	68205	68143	29	33	0.999516	0.999575
ERR484587.ERR246552	125.256	0.009296	35157290	33879185	0.963646	0.006073	0.000791	100	2301527	0.067933	0	0.500084	0.065435	54819	54793	13	13	0.999763	0.999763	72683	72625	34	24	0.99967	0.999532
ERR484593.ERR246558	49.7799	0.011262	14873068	13451090	0.904392	0.005888	0.000776	100	800412	0.059505	0	0.500075	0.056819	47274	47253	14	7	0.999852	0.999704	65777	65728	28	21	0.999681	0.999574
ERR484594.ERR246559	45.6586	0.012436	14440800	12695068	0.879111	0.006694	0.000783	100	1007902	0.079393	0	0.500137	0.0758	46263	46246	11	6	0.99987	0.999762	64419	64385	24	10	0.999845	0.999627
ERR484596.ERR246573	31.3276	0.011495	9901714	8432045	0.851574	0.005961	0.000809	100	554317	0.065739	0	0.500007	0.059369	43559	43555	3	1	0.999977	0.999931	59217	59198	14	5	0.999916	0.999764
ERR484600.ERR246577	144.102	0.016455	40810426	39717276	0.973214	0.005918	0.000759	100	2431998	0.061233	0	0.50009	0.059843	55947	55891	34	22	0.999607	0.999392	73621	73507	68	46	0.999375	0.999076
ERR484602.ERR246579	48.0999	0.019025	15282846	13735498	0.898753	0.00721	0.000819	100	1268842	0.092377	0	0.500147	0.085319	46559	46545	9	5	0.999893	0.999807	63499	63461	20	18	0.999716	0.999685
ERR484603.ERR246580	111.402	0.012359	31444594	30302760	0.963687	0.006034	0.000737	100	2000232	0.066008	0	0.500047	0.061946	52612	52601	8	3	0.999943	0.999848	69091	69045	25	21	0.999696	0.999638
ERR484607.ERR246584	48.8586	0.013006	14603132	13105339	0.897433	0.005699	0.00075	100	718027	0.054789	0	0.500071	0.051793	45176	45166	7	3	0.999934	0.999845	60795	60774	17	4	0.999934	0.99972
ERR484610.ERR248940	170.407	0.01111	50399600	49402322	0.980213	0.006282	0.000841	100	3359138	0.067996	0	0.50003	0.066172	62312	62229	50	33	0.99947	0.999197	81320	81225	67	28	0.999655	0.999176
ERR484611.ERR248941	62.4829	0.015016	18817188	17191367	0.913599	0.006361	0.000847	100	1197807	0.069675	0	0.500152	0.06674	50965	50924	19	22	0.999568	0.999627	64099	64028	41	30	0.999532	0.99936
ERR484614.ERR248944	143.414	0.011845	53417868	39166188	0.733204	0.006229	0.000869	100	2554562	0.065224	0	0.500029	0.061939	59218	59177	23	18	0.999696	0.999611	74861	74806	41	14	0.999813	0.999452
ERR484616.ERR248946	190.411	0.014753	65054870	62758368	0.964699	0.006072	0.000844	100	4046428	0.064476	0	0.500022	0.06267	60626	60528	62	36	0.999406	0.998977	74150	74086	46	18	0.999757	0.999379
ERR484618.ERR248948	86.8452	0.010823	25017766	23779972	0.950523	0.006324	0.000834	100	1681332	0.070704	0	0.500073	0.0678	54177	54156	17	4	0.999926	0.999686	69422	69371	38	13	0.999813	0.999453
ERR484623.ERR235927	40.8093	0.015771	12722964	11725122	0.921572	0.006064	0.000899	100	810940	0.069163	0	0.50019	0.067127	49903	49889	7	7	0.99986	0.99986	66270	66236	26	8	0.999879	0.999608
ERR484624.ERR235928	12.4235	0.019014	4801824	3699698	0.770478	0.006716	0.000938	100	266884	0.072137	0	0.500005	0.066285	33711	33709	1	1	0.99997	0.99997	46100	46077	10	13	0.999718	0.999783
ERR484628.ERR235932	99.0052	0.014609	28678932	27873183	0.971904	0.005969	0.000893	100	2326527	0.083468	0	0.500134	0.080385	54827	54810	12	5	0.999909	0.999781	69828	69790	21	17	0.999756	0.999699
ERR484629.ERR235933	77.3033	0.015778	23437186	22015781	0.939353	0.006057	0.000903	100	1587689	0.072116	0	0.500131	0.069223	53369	53349	13	7	0.999869	0.999756	65457	65415	27	15	0.999771	0.999587
ERR484630.ERR235934	25.3825	0.015123	8482952	7290994	0.859488	0.006068	0.000915	100	486290	0.066697	0	0.500055	0.062318	42206	42201	4	1	0.999976	0.999905	52726	52708	14	4	0.999924	0.999734
ERR484631.ERR234508	133.525	0.015891	38855514	38042936	0.979087	0.005896	0.000835	100	2980298	0.07834	0	0.500115	0.076514	55418	55398	17	3	0.999946	0.999693	71453	71411	30	12	0.999832	0.99958
ERR484638.ERR234515	27.548	0.014655	9053778	7813701	0.863032	0.005748	0.000824	100	430181	0.055055	0	0.500133	0.053205	41149	41142	3	4	0.999903	0.999927	54242	54231	6	5	0.999908	0.999889
ERR484640.ERR234517	105.102	0.020677	44934614	33061801	0.735776	0.007742	0.000875	100	3172903	0.095969	0	0.500187	0.077182	69422	69373	25	24	0.999654	0.99964	129370	129210	104	56	0.999567	0.999196
ERR484641.ERR234518	131.089	0.019052	40624746	39788755	0.979422	0.006902	0.000853	100	3574803	0.089845	0	0.50008	0.087063	73452	73331	78	43	0.999414	0.998937	105841	105649	141	51	0.999518	0.998667
ERR484643.ERR234520	100.188	0.014545	29079810	28562791	0.982221	0.006371	0.000819	100	2162841	0.075722	0	0.500068	0.073371	53629	53613	10	6	0.999888	0.999814	72185	72130	37	18	0.999751	0.999487
ERR484644.ERR234521	120.976	0.016206	36212364	35596638	0.982997	0.006853	0.000851	100	2875984	0.080794	0	0.500053	0.078957	64577	64527	28	22	0.999659	0.999566	87971	87853	66	52	0.999408	0.999249
ERR484646.ERR234523	119.903	0.014484	34921742	34434982	0.986061	0.006564	0.000836	100	2944394	0.085506	0	0.50004	0.083992	60812	60771	25	16	0.999737	0.999589	83659	83561	65	33	0.999605	0.999223
ERR484648.ERR234525	128.366	0.015861	38352110	37753425	0.98439	0.006999	0.000827	100	4488827	0.118899	0	0.500185	0.116054	60860	60809	33	18	0.999704	0.999458	83953	83840	77	36	0.999571	0.999082
ERR484649.ERR234526	84.5304	0.016306	25732448	24887791	0.967175	0.006894	0.000856	100	2050737	0.082399	0	0.500108	0.080405	53562	53519	31	12	0.999776	0.999421	74059	73971	62	26	0.999649	0.999163
ERR484650.ERR234527	178.018	0.01808	56607512	55740313	0.98468	0.006629	0.000847	100	4910319	0.088093	0	0.500083	0.085917	59665	59593	39	33	0.999447	0.999346	80416	80329	56	31	0.999614	0.999303
ERR484651.ERR234528	108.977	0.016234	32040416	31495490	0.982993	0.006224	0.000794	100	2110444	0.067008	0	0.500114	0.065566	64252	64189	41	22	0.999657	0.999362	88642	88471	121	50	0.999435	0.998634
ERR484655.ERR234532	110.453	0.017919	32756356	32098400	0.979914	0.006235	0.000798	100	2061066	0.064211	0	0.500114	0.061972	61322	61271	32	19	0.99969	0.999478	83474	83366	73	35	0.99958	0.999125
ERR484656.ERR234533	163.106	0.018189	49637724	48817368	0.983473	0.006503	0.000811	100	4111246	0.084217	0	0.500084	0.081891	82340	82094	128	118	0.998565	0.998443	120256	119842	245	169	0.998592	0.99796
ERR484657.ERR234534	145.084	0.017195	43401154	42346634	0.975703	0.006093	0.000806	100	2653582	0.062663	0	0.50006	0.060994	68057	67992	39	26	0.999618	0.999427	92209	92084	81	44	0.999522	0.999121
ERR484658.ERR234535	88.6218	0.016283	42899840	25575216	0.596161	0.00632	0.000847	100	1790766	0.07002	0	0.500067	0.063742	64869	64820	24	25	0.999614	0.99963	86666	86572	51	43	0.999504	0.999411
ERR484660.ERR234537	4.73316	0.014227	26708436	1412059	0.052869	0.006503	0.000804	100	100311	0.071039	0	0.500138	0.05709	16267	16265	2	0	1	0.999877	29233	29232	1	0	1	0.999966
ERR484661.ERR234538	128.887	0.018032	38880730	38066211	0.979051	0.0068	0.000818	100	3566501	0.093692	0	0.499998	0.088895	66366	66298	43	25	0.999623	0.999352	92357	92206	119	32	0.999653	0.998711
ERR484662.ERR234539	175.958	0.019366	59830990	54198165	0.905854	0.00618	0.000828	100	4226033	0.077974	0	0.500124	0.073676	61527	61432	51	44	0.999284	0.999171	81895	81767	86	42	0.999487	0.998949
ERR484663.ERR234540	21.9776	0.014892	22450080	6437848	0.286763	0.006506	0.000826	100	467946	0.072687	0	0.500062	0.061828	38995	38989	3	3	0.999923	0.999923	56428	56386	19	23	0.999592	0.999663
ERR484664.ERR234541	47.9399	0.016784	32446556	14070214	0.433643	0.006398	0.000827	100	1023256	0.072725	0	0.500116	0.062722	47504	47480	16	8	0.999832	0.999663	64070	64026	29	15	0.999766	0.999547
ERR484665.ERR234542	151.086	0.007248	45514732	44692508	0.981935	0.006836	0.000798	100	4102688	0.091798	0	0.500078	0.08852	69556	69466	65	25	0.99964	0.999065	98025	97845	123	57	0.999418	0.998744
ERR484670.ERR234547	93.9166	0.019771	30457090	27171975	0.89214	0.006215	0.00081	100	1550475	0.057062	0	0.499983	0.05436	52626	52607	13	6	0.999886	0.999753	69832	69773	44	15	0.999785	0.99937
ERR484671.ERR234548	163.731	0.015531	50141530	48362684	0.964523	0.005927	0.000787	100	3096188	0.06402	0	0.500115	0.062172	56873	56805	39	29	0.99949	0.999314	73922	73808	72	42	0.999431	0.999025
ERR484672.ERR234549	124.857	0.015988	36888788	35694275	0.967619	0.005998	0.00078	100	2416059	0.067688	0	0.500099	0.065954	71106	71015	55	36	0.999493	0.999226	100589	100347	165	77	0.999233	0.998358
ERR484675.ERR234552	87.403	0.015578	27089172	25325701	0.934901	0.006253	0.000785	100	1797301	0.070967	0	0.500058	0.067449	56893	56859	15	19	0.999666	0.999736	78639	78545	57	37	0.999529	0.999275
ERR484676.ERR234553	149.057	0.017108	43800820	42977785	0.98121	0.006174	0.00077	100	3086845	0.071824	0	0.500182	0.069949	55781	55719	38	24	0.999569	0.999318	76542	76436	78	28	0.999634	0.998981
ERR484677.ERR234554	188.695	0.018265	64866180	63437906	0.977981	0.006033	0.000821	100	4279946	0.067467	0	0.500111	0.065888	82942	82603	194	145	0.998248	0.997657	116236	115805	301	130	0.998879	0.997408
ERR484679.ERR237402	119.778	0.015507	34834604	34314036	0.985056	0.006306	0.000825	100	2941838	0.085733	0	0.500077	0.08344	55652	55624	20	8	0.999856	0.999641	71993	71935	42	16	0.999778	0.999416
ERR484681.ERR237404	132.111	0.021772	39160146	38195596	0.975369	0.006226	0.000834	100	2409914	0.063094	0	0.500061	0.0621	75697	75546	85	66	0.999127	0.998876	106723	106396	197	130	0.99878	0.998152
ERR484682.ERR237405	173.766	0.019193	53842358	53038719	0.985074	0.006647	0.000833	100	5239103	0.098779	0	0.500141	0.09579	87219	86865	194	160	0.998161	0.997772	128151	127648	318	185	0.998553	0.997515
ERR484684.ERR237407	171.274	0.015911	51421102	50720432	0.986374	0.006118	0.000832	100	4481102	0.088349	0	0.500013	0.085825	59641	59581	31	29	0.999514	0.99948	79458	79349	65	44	0.999446	0.999182
ERR484686.ERR237409	119.365	0.015248	35130176	34531108	0.982947	0.006643	0.000822	100	3444982	0.099765	0	0.500056	0.09608	56244	56215	18	11	0.999804	0.99968	75235	75181	34	20	0.999734	0.999548
ERR484687.ERR237410	105.554	0.014769	34007190	30038406	0.883296	0.006228	0.00085	100	2435916	0.081093	0	0.500136	0.076684	54663	54640	17	6	0.99989	0.999689	69498	69433	42	23	0.999669	0.999395
ERR484689.ERR237412	156.257	0.016163	45623978	44961860	0.985487	0.006421	0.00087	100	3645718	0.081085	0	0.500078	0.078805	74001	73880	61	60	0.999189	0.999175	99551	99366	102	83	0.999165	0.998975
ERR484690.ERR237413	171.371	0.016505	51416778	50682610	0.985721	0.006397	0.000882	100	5849992	0.115424	0	0.500184	0.113022	86900	86580	170	150	0.99827	0.99804	124485	124055	257	173	0.998607	0.997933
ERR484692.ERR237415	137.084	0.01878	53027998	39572692	0.74626	0.006265	0.000903	100	3111030	0.078616	0	0.500074	0.073071	83465	83195	160	110	0.99868	0.99808	117222	116769	295	158	0.998649	0.99748
ERR484693.ERR237416	138.177	0.015866	41895034	39718928	0.948058	0.006345	0.000895	100	3813320	0.096008	0	0.500067	0.091957	60014	59962	36	16	0.999733	0.9994	77533	77427	71	35	0.999548	0.999084
ERR484694.ERR237417	115.366	0.016839	33442286	32859721	0.98258	0.006046	0.000844	100	2092413	0.063677	0	0.50004	0.062181	67883	67830	33	20	0.999705	0.999514	91043	90915	75	53	0.999417	0.999176
ERR484695.ERR237418	95.2434	0.016602	30145946	27495871	0.912092	0.006373	0.000853	100	2380811	0.086588	0	0.500118	0.082779	66893	66833	39	21	0.999686	0.999417	89837	89685	96	56	0.999376	0.998931
ERR484696.ERR237419	124.258	0.018554	42099356	36145294	0.858571	0.006341	0.000897	100	3353238	0.092771	0	0.500194	0.087651	69886	69783	67	36	0.999484	0.999041	90929	90796	102	31	0.999659	0.998878
ERR484697.ERR237420	141.529	0.017619	41698294	41101941	0.985698	0.006184	0.000824	100	3258225	0.079272	0	0.500123	0.077565	78161	77974	94	93	0.998809	0.998796	110380	110093	189	98	0.999111	0.998286
ERR484698.ERR237421	166.524	0.018344	53869244	48292961	0.896485	0.006105	0.000919	100	3802875	0.078746	0	0.500082	0.075681	79070	78863	111	96	0.998784	0.998594	108471	108145	214	112	0.998965	0.998025
ERR484701.ERR237424	98.9391	0.017526	32802134	28520201	0.869462	0.006529	0.000818	100	2675449	0.093809	0	0.500046	0.087806	55731	55696	25	10	0.99982	0.999551	72593	72513	66	14	0.999807	0.999091
ERR484702.ERR237425	183.456	0.020894	71234716	61183607	0.858902	0.006527	0.00086	100	6317751	0.103259	0	0.50007	0.097547	62341	62266	41	34	0.999454	0.999342	77832	77727	68	37	0.999524	0.999126
ERR484703.ERR237426	155.274	0.017557	53118386	44955737	0.846331	0.006368	0.00088	100	3968129	0.088267	0	0.50009	0.083241	70438	70350	53	35	0.999503	0.999247	92714	92550	116	48	0.999482	0.998748
ERR484705.ERR237428	154.633	0.017038	46734554	45947685	0.983163	0.006617	0.000872	100	4360427	0.0949	0	0.500083	0.092282	59281	59225	34	22	0.999629	0.999426	77701	77628	54	19	0.999755	0.999305
ERR484706.ERR237429	184.189	0.017378	58429178	57676364	0.987116	0.005917	0.000867	100	5163734	0.089529	0	0.500099	0.087248	60161	60082	46	33	0.999451	0.999235	72888	72814	53	21	0.999712	0.999273
ERR484708.ERR237431	128.808	0.016334	37707934	37174181	0.985845	0.006181	0.000829	100	2809515	0.075577	0	0.50004	0.073758	70137	70026	60	51	0.999272	0.999144	97837	97670	100	67	0.999314	0.998977
ERR484709.ERR237432	176.615	0.020212	58934772	58038198	0.984787	0.006774	0.000815	100	6164638	0.106217	0	0.500127	0.102879	60083	60016	48	19	0.999684	0.999201	78002	77875	75	52	0.999333	0.999038
ERR484710.ERR237433	130.581	0.014451	37804770	37304104	0.986757	0.006133	0.000868	100	3013508	0.080782	0	0.500076	0.080269	70355	70244	65	46	0.999346	0.999076	92820	92614	139	67	0.999277	0.998501
ERR484711.ERR237434	75.7966	0.017138	31139984	21819906	0.700704	0.006172	0.000835	100	1754524	0.080409	0	0.500111	0.073052	52337	52317	11	9	0.999828	0.99979	66928	66873	35	20	0.999701	0.999477
ERR484712.ERR237435	87.4037	0.01864	32131918	25701009	0.799859	0.006701	0.000817	100	2267691	0.088234	0	0.500035	0.082293	54724	54677	29	18	0.999671	0.99947	74384	74295	61	28	0.999623	0.99918
ERR484713.ERR237436	178.959	0.020773	58734078	57735630	0.983001	0.007292	0.000916	100	5483646	0.094979	0	0.500082	0.092712	74645	74461	107	77	0.998967	0.998565	102707	102511	137	59	0.999425	0.998665
ERR490341	15.4304	0.004831	6540114	4521483	0.691346	0.005764	0.000627	100	253623	0.056093	0	0.500108	0.054647	26424	26423	1	0	1	0.999962	46357	46345	10	2	0.999957	0.999784

## Sheet: 979_SensitivityPrecisionAfterHR
Sample_ID	Total_SNP_Var	true-positive_snp	false-positive_snp	false-negative_snp	sensitivity_snp	precision_snp	Total_INDEL_Var	true-positive_indels	false-positive_indels	false-negative_indels	sensitivity_indel	precision_indel	Total_SNP_Var_AFH	true-positive_snp_afh	false-positive_snp_afh	false-negative_snp_afh	sensitivity_snp_afh	precision_snp_afh	Total_INDEL_Var_AFH	true-positive_indel_afh	false-positive_indel_afh	false-negative_indel_afh	sensitivity_indel_afh	precision_indel_afh
ERR012309.ERR012408.ERR012386.ERR012369.ERR012262	67387	67269	69	49	0.999272	0.998975	19207	19195	11	1	0.999948	0.999427	19049	19048	1	0	1	0.999948	10207	10206	1	0	1	0.999902
ERR012350.ERR012360.ERR012305	32752	32709	25	18	0.99945	0.999236	5563	5556	5	2	0.99964	0.999101	11612	11612	0	0	1	1	2903	2903	0	0	1	1
ERR012367.ERR012286.ERR012299	21918	21916	2	0	1	0.999909	3404	3404	0	0	1	1	8144	8144	0	0	1	1	1879	1879	0	0	1	1
ERR012461.ERR012502.ERR012410.ERR012463	39310	39283	19	8	0.999796	0.999517	7570	7566	3	1	0.999868	0.999604	8076	8076	0	0	1	1	1882	1882	0	0	1	1
ERR012492.ERR012457.ERR012532	31475	31451	10	14	0.999555	0.999682	5573	5568	5	0	1	0.999103	10911	10911	0	0	1	1	3069	3069	0	0	1	1
ERR012706.ERR012809.ERR012839.ERR012707.ERR012849.ERR012768.ERR012859	41289	41241	38	10	0.999758	0.999079	9493	9489	4	0	1	0.999579	13682	13682	0	0	1	1	5787	5787	0	0	1	1
ERR012792.ERR012787.ERR012683.ERR012656.ERR012824.ERR012854.ERR012690.ERR012670.ERR012769.ERR012779.ERR012687.ERR012704	39940	39885	40	15	0.999624	0.998998	8244	8238	5	1	0.999879	0.999393	12014	12014	0	0	1	1	4304	4304	0	0	1	1
ERR013201.ERR013231.ERR013188.ERR013264	44226	44179	28	19	0.99957	0.999367	8533	8529	3	1	0.999883	0.999648	8757	8757	0	0	1	1	2729	2729	0	0	1	1
ERR013207.ERR013228.ERR013266.ERR013233.ERR013212.ERR013206.ERR013220.ERR013222	33023	33019	3	1	0.99997	0.999909	6920	6917	2	1	0.999855	0.999711	6984	6984	0	0	1	1	2627	2627	0	0	1	1
ERR013230.ERR013240.ERR013215.ERR013257	66247	66224	12	11	0.999834	0.999819	45024	45021	3	0	1	0.999933	22178	22178	0	0	1	1	36031	36031	0	0	1	1
ERR013236.ERR013229.ERR013210.ERR013260.ERR013249.ERR013227.ERR015418.ERR015416	43020	42997	14	9	0.999791	0.999675	11676	11673	3	0	1	0.999743	10263	10263	0	0	1	1	6006	6006	0	0	1	1
ERR013253.ERR013243.ERR013248.ERR013211	40701	40662	28	11	0.99973	0.999312	9620	9614	5	1	0.999896	0.99948	7686	7686	0	0	1	1	3341	3341	0	0	1	1
ERR015316	64470	64418	36	16	0.999752	0.999441	18259	18252	5	2	0.99989	0.999726	16155	16155	0	0	1	1	8340	8339	1	0	1	0.99988
ERR015325	55895	55863	21	11	0.999803	0.999624	21482	21470	10	2	0.999907	0.999534	14147	14147	0	0	1	1	12675	12675	0	0	1	1
ERR015328	43234	43221	11	2	0.999954	0.999746	14014	14005	5	4	0.999714	0.999643	12188	12188	0	0	1	1	8241	8241	0	0	1	1
ERR015335.ERR015428.ERR015406.ERR015432	54594	54572	16	6	0.99989	0.999707	35019	35013	4	2	0.999943	0.999886	16893	16893	0	0	1	1	27744	27744	0	0	1	1
ERR015338	67965	67892	48	25	0.999632	0.999293	46125	46107	11	7	0.999848	0.999761	23949	23949	0	0	1	1	37023	37021	1	1	0.999973	0.999973
ERR015341	69441	69367	58	16	0.999769	0.999165	47602	47573	13	16	0.999664	0.999727	21453	21452	1	0	1	0.999953	37192	37189	2	1	0.999973	0.999946
ERR015349	66967	66899	45	23	0.999656	0.999328	19080	19062	12	6	0.999685	0.999371	17314	17314	0	0	1	1	8403	8403	0	0	1	1
ERR015351	54363	54340	13	10	0.999816	0.999761	15301	15293	5	3	0.999804	0.999673	12333	12333	0	0	1	1	6451	6451	0	0	1	1
ERR015356	64603	64490	77	36	0.999442	0.998807	16617	16589	17	11	0.999337	0.998976	15770	15768	1	1	0.999937	0.999937	5983	5982	0	1	0.999833	1
ERR015357	75374	75313	37	24	0.999681	0.999509	47863	47846	12	5	0.999896	0.999749	23963	23959	0	4	0.999833	1	36373	36371	1	1	0.999973	0.999973
ERR015365	77812	77743	54	15	0.999807	0.999306	57494	57462	17	15	0.999739	0.999704	26856	26856	0	0	1	1	46706	46703	1	2	0.999957	0.999979
ERR015371	65793	65743	32	18	0.999726	0.999513	37363	37347	12	4	0.999893	0.999679	19280	19280	0	0	1	1	27377	27376	1	0	1	0.999963
ERR015377	74990	74896	67	27	0.99964	0.999106	48601	48577	15	9	0.999815	0.999691	22301	22301	0	0	1	1	36621	36621	0	0	1	1
ERR015381	65033	64984	34	15	0.999769	0.999477	46766	46747	14	5	0.999893	0.999701	21859	21859	0	0	1	1	37511	37508	1	2	0.999947	0.999973
ERR015386	37965	37951	5	9	0.999763	0.999868	8315	8315	0	0	1	1	9662	9662	0	0	1	1	3155	3155	0	0	1	1
ERR015391	66674	66622	37	15	0.999775	0.999445	34748	34737	9	2	0.999942	0.999741	19863	19863	0	0	1	1	25048	25047	0	1	0.99996	1
ERR015398	62894	62872	18	4	0.999936	0.999714	46275	46268	5	2	0.999957	0.999892	21345	21344	1	0	1	0.999953	37360	37359	1	0	1	0.999973
ERR015408	73094	73053	25	16	0.999781	0.999658	52875	52858	10	7	0.999868	0.999811	25216	25215	1	0	1	0.99996	42567	42563	1	3	0.99993	0.999977
ERR015415	61162	61124	27	11	0.99982	0.999558	44354	44347	6	1	0.999977	0.999865	19627	19627	0	0	1	1	35112	35112	0	0	1	1
ERR015419	53588	53569	16	3	0.999944	0.999701	43014	43010	3	1	0.999977	0.99993	20532	20530	2	0	1	0.999903	36791	36791	0	0	1	1
ERR015429	63112	63064	33	15	0.999762	0.999477	45464	45450	8	6	0.999868	0.999824	21424	21424	0	0	1	1	36616	36615	0	1	0.999973	1
ERR015434	73905	73772	80	53	0.999282	0.998917	24726	24693	20	13	0.999474	0.999191	19574	19573	1	0	1	0.999949	13139	13139	0	0	1	1
ERR015439	61359	61331	21	7	0.999886	0.999658	45729	45716	8	5	0.999891	0.999825	21156	21154	2	0	1	0.999905	36723	36722	0	1	0.999973	1
ERR018898	61691	61662	17	12	0.999805	0.999724	36661	36657	3	1	0.999973	0.999918	19207	19207	0	0	1	1	27792	27792	0	0	1	1
ERR018901	91516	91369	95	52	0.999431	0.998961	46254	46222	26	6	0.99987	0.999438	33032	33029	3	0	1	0.999909	34358	34354	4	0	1	0.999884
ERR018919	39778	39767	4	7	0.999824	0.999899	15811	15810	1	0	1	0.999937	13268	13268	0	0	1	1	11041	11041	0	0	1	1
ERR018920	61938	61893	31	14	0.999774	0.999499	27408	27398	4	6	0.999781	0.999854	19467	19467	0	0	1	1	19516	19516	0	0	1	1
ERR018933	49239	49228	4	7	0.999858	0.999919	30238	30236	1	1	0.999967	0.999967	15152	15152	0	0	1	1	23513	23513	0	0	1	1
ERR018934	61151	61111	16	24	0.999607	0.999738	46586	46573	7	6	0.999871	0.99985	19964	19964	0	0	1	1	38395	38389	3	3	0.999922	0.999922
ERR018937	50549	50533	7	9	0.999822	0.999861	36311	36309	1	1	0.999972	0.999972	15877	15876	0	1	0.999937	1	29454	29454	0	0	1	1
ERR018945	70434	70340	59	35	0.999503	0.999162	48050	48015	24	11	0.999771	0.9995	22946	22946	0	0	1	1	37686	37684	1	1	0.999973	0.999973
ERR018949	71882	71759	85	38	0.999471	0.998817	48543	48518	11	14	0.999712	0.999773	21874	21872	2	0	1	0.999909	38183	38178	3	2	0.999948	0.999921
ERR018950	59722	59706	13	3	0.99995	0.999782	48209	48200	6	3	0.999938	0.999876	19553	19553	0	0	1	1	39647	39646	0	1	0.999975	1
ERR018951	55722	55691	22	9	0.999838	0.999605	41390	41375	14	1	0.999976	0.999662	17607	17607	0	0	1	1	33120	33118	1	1	0.99997	0.99997
ERR018954	57492	57467	16	9	0.999843	0.999722	46916	46907	7	2	0.999957	0.999851	18242	18242	0	0	1	1	38581	38581	0	0	1	1
ERR018960	73248	73160	58	30	0.99959	0.999208	52661	52637	20	4	0.999924	0.99962	23124	23122	1	1	0.999957	0.999957	42455	42453	1	1	0.999976	0.999976
ERR018962	56421	56372	36	13	0.999769	0.999362	41084	41064	10	10	0.999757	0.999757	19432	19432	0	0	1	1	34111	34111	0	0	1	1
ERR018964	72316	72247	36	33	0.999543	0.999502	53154	53139	10	5	0.999906	0.999812	27542	27541	0	1	0.999964	1	44581	44577	2	2	0.999955	0.999955
ERR018965	71120	71033	52	35	0.999508	0.999268	50245	50219	17	9	0.999821	0.999662	29717	29716	1	0	1	0.999966	42900	42894	2	4	0.999907	0.999953
ERR018966	79212	79136	43	33	0.999583	0.999457	54307	54272	21	14	0.999742	0.999613	27463	27462	0	1	0.999964	1	43776	43771	3	2	0.999954	0.999931
ERR018967	61699	61663	20	16	0.999741	0.999676	42400	42389	9	2	0.999953	0.999788	21472	21472	0	0	1	1	34180	34178	1	1	0.999971	0.999971
ERR018968	78550	78442	68	40	0.99949	0.999134	55617	55572	27	18	0.999676	0.999514	26809	26806	2	1	0.999963	0.999925	44704	44695	5	4	0.999911	0.999888
ERR018969	60135	60116	8	11	0.999817	0.999867	44606	44602	1	3	0.999933	0.999978	21590	21590	0	0	1	1	36717	36717	0	0	1	1
ERR018971	70650	70581	33	36	0.99949	0.999533	51750	51730	9	11	0.999787	0.999826	25801	25800	0	1	0.999961	1	42760	42755	1	4	0.999906	0.999977
ERR018973	77992	77902	67	23	0.999705	0.999141	49867	49832	23	12	0.999759	0.999539	23502	23499	1	2	0.999915	0.999957	38014	38007	3	4	0.999895	0.999921
ERR018974	91236	91060	102	74	0.999188	0.998881	53865	53812	31	22	0.999591	0.999424	31930	31930	0	0	1	1	42224	42216	4	4	0.999905	0.999905
ERR018977	74793	74738	41	14	0.999813	0.999452	49987	49963	13	11	0.99978	0.99974	21140	21140	0	0	1	1	38215	38214	0	1	0.999974	1
ERR018978	62495	62454	27	14	0.999776	0.999568	52906	52885	15	6	0.999887	0.999716	19675	19675	0	0	1	1	43753	43747	4	2	0.999954	0.999909
ERR019539	79269	79193	33	43	0.999457	0.999583	48200	48184	8	8	0.999834	0.999834	25998	25996	1	1	0.999962	0.999962	36910	36908	1	1	0.999973	0.999973
ERR019849	68230	68152	50	28	0.999589	0.999267	46195	46173	12	10	0.999783	0.99974	19619	19618	1	0	1	0.999949	35732	35730	1	1	0.999972	0.999972
ERR019934.ERR019935	54272	54230	23	19	0.99965	0.999576	22659	22641	11	7	0.999691	0.999514	14701	14701	0	0	1	1	15598	15598	0	0	1	1
ERR019936.ERR019937	40233	40218	9	6	0.999851	0.999776	9346	9342	2	2	0.999786	0.999786	9421	9421	0	0	1	1	4312	4312	0	0	1	1
ERR020106	70891	70780	55	56	0.999209	0.999224	44731	44714	10	7	0.999843	0.999776	22364	22356	1	7	0.999687	0.999955	35280	35278	1	1	0.999972	0.999972
ERR020107	84380	84272	70	38	0.999549	0.99917	53543	53506	23	14	0.999738	0.99957	25090	25089	1	0	1	0.99996	40296	40294	1	1	0.999975	0.999975
ERR020108	75965	75884	50	31	0.999592	0.999342	46564	46543	16	5	0.999893	0.999656	21437	21437	0	0	1	1	34684	34683	1	0	1	0.999971
ERR020109	69439	69387	33	19	0.999726	0.999525	44075	44066	6	3	0.999932	0.999864	19201	19201	0	0	1	1	33235	33235	0	0	1	1
ERR020113	66937	66898	26	13	0.999806	0.999611	45479	45465	9	5	0.99989	0.999802	19981	19981	0	0	1	1	35053	35053	0	0	1	1
ERR020115	84583	84460	84	39	0.999538	0.999006	57194	57150	29	15	0.999738	0.999493	27217	27215	1	1	0.999963	0.999963	44775	44770	4	1	0.999978	0.999911
ERR020116	70071	70012	39	20	0.999714	0.999443	48054	48036	9	9	0.999813	0.999813	21587	21587	0	0	1	1	37610	37609	1	0	1	0.999973
ERR020118	55641	55626	12	3	0.999946	0.999784	47352	47341	9	2	0.999958	0.99981	19455	19454	1	0	1	0.999949	39938	39936	1	1	0.999975	0.999975
ERR020119	60271	60197	47	27	0.999552	0.99922	42924	42897	14	13	0.999697	0.999674	19761	19759	2	0	1	0.999899	34668	34659	5	4	0.999885	0.999856
ERR020121	68309	68237	46	26	0.999619	0.999326	45847	45826	16	5	0.999891	0.999651	21397	21391	4	2	0.999907	0.999813	36167	36161	4	2	0.999945	0.999889
ERR021977	62899	62856	28	15	0.999761	0.999555	41922	41899	11	12	0.999714	0.999738	18020	18020	0	0	1	1	32264	32264	0	0	1	1
ERR022521.ERR021979	66405	66334	44	27	0.999593	0.999337	48154	48115	27	12	0.999751	0.999439	20568	20562	4	2	0.999903	0.999806	38316	38306	6	4	0.999896	0.999843
ERR022529	67635	67572	40	23	0.99966	0.999408	39452	39433	9	10	0.999746	0.999772	20053	20052	0	1	0.99995	1	30322	30322	0	0	1	1
ERR022530	62762	62718	35	9	0.999857	0.999442	43658	43645	9	4	0.999908	0.999794	17946	17946	0	0	1	1	34454	34452	1	1	0.999971	0.999971
ERR022701	70377	70286	61	30	0.999573	0.999133	56746	56717	18	11	0.999806	0.999683	18691	18689	0	2	0.999893	1	45109	45102	4	3	0.999933	0.999911
ERR022702	101660	101553	53	54	0.999469	0.999478	57160	57143	10	7	0.999878	0.999825	51625	51623	1	1	0.999981	0.999981	47508	47505	2	1	0.999979	0.999958
ERR022703	62270	62203	42	25	0.999598	0.999325	45814	45800	7	7	0.999847	0.999847	21223	21222	0	1	0.999953	1	38165	38164	1	0	1	0.999974
ERR022860	52878	52826	20	32	0.999395	0.999622	18261	18250	6	5	0.999726	0.999671	12582	12582	0	0	1	1	10825	10825	0	0	1	1
ERR022862	65240	65217	17	6	0.999908	0.999739	52199	52187	8	4	0.999923	0.999847	19208	19208	0	0	1	1	42146	42146	0	0	1	1
ERR022898	62341	62316	17	8	0.999872	0.999727	49112	49103	3	6	0.999878	0.999939	18669	18669	0	0	1	1	40168	40168	0	0	1	1
ERR022910	64061	64019	27	15	0.999766	0.999578	47398	47390	3	5	0.999895	0.999937	21199	21197	0	2	0.999906	1	38940	38940	0	0	1	1
ERR022912	87926	87762	89	75	0.999146	0.998987	64539	64486	36	17	0.999736	0.999442	30056	30047	5	4	0.999867	0.999834	53020	53004	12	4	0.999925	0.999774
ERR022913	45196	45184	9	3	0.999934	0.999801	38490	38489	1	0	1	0.999974	17303	17303	0	0	1	1	32922	32922	0	0	1	1
ERR022924	72376	72309	42	25	0.999654	0.999419	49036	49004	18	14	0.999714	0.999633	21815	21815	0	0	1	1	37915	37914	1	0	1	0.999974
ERR022927	67737	67687	30	20	0.999705	0.999557	47689	47674	7	8	0.999832	0.999853	21581	21581	0	0	1	1	37748	37748	0	0	1	1
ERR022928	65105	65056	34	15	0.999769	0.999478	48813	48802	7	4	0.999918	0.999857	24144	24144	0	0	1	1	40974	40974	0	0	1	1
ERR022930	66612	66582	20	10	0.99985	0.9997	46599	46589	5	5	0.999893	0.999893	21485	21485	0	0	1	1	37294	37290	2	2	0.999946	0.999946
ERR023029	60537	60523	10	4	0.999934	0.999835	44517	44504	7	6	0.999865	0.999843	20232	20232	0	0	1	1	36078	36078	0	0	1	1
ERR023036	62612	62587	20	5	0.99992	0.999681	53699	53683	8	8	0.999851	0.999851	20890	20889	1	0	1	0.999952	44812	44803	5	4	0.999911	0.999888
ERR023038	60106	60073	24	9	0.99985	0.999601	54132	54104	17	11	0.999797	0.999686	20621	20620	1	0	1	0.999952	45979	45970	6	3	0.999935	0.999869
ERR023155	77051	76884	109	58	0.999246	0.998584	35813	35775	18	20	0.999441	0.999497	23202	23198	1	3	0.999871	0.999957	25918	25916	1	1	0.999961	0.999961
ERR023156	77304	77061	154	89	0.998846	0.998006	34692	34634	36	22	0.999365	0.998962	21210	21206	1	3	0.999859	0.999953	23929	23925	3	1	0.999958	0.999875
ERR023157	78827	78693	91	43	0.999454	0.998845	51203	51180	18	5	0.999902	0.999648	23158	23158	0	0	1	1	39779	39777	1	1	0.999975	0.999975
ERR023158	75395	75266	87	42	0.999442	0.998845	53827	53797	22	8	0.999851	0.999591	22990	22982	5	3	0.999869	0.999782	43190	43188	0	2	0.999954	1
ERR023159	65335	65296	28	11	0.999832	0.999571	47622	47605	12	5	0.999895	0.999748	17704	17704	0	0	1	1	37660	37660	0	0	1	1
ERR023472	29498	29496	2	0	1	0.999932	16886	16886	0	0	1	1	13087	13087	0	0	1	1	14411	14411	0	0	1	1
ERR023476	29083	29077	1	5	0.999828	0.999966	10906	10906	0	0	1	1	12782	12782	0	0	1	1	8474	8474	0	0	1	1
ERR023660	22181	22181	0	0	1	1	12891	12891	0	0	1	1	11417	11417	0	0	1	1	11275	11275	0	0	1	1
ERR023676	20886	20886	0	0	1	1	12316	12316	0	0	1	1	12268	12268	0	0	1	1	11099	11099	0	0	1	1
ERR023677	21653	21652	1	0	1	0.999954	11466	11466	0	0	1	1	11499	11499	0	0	1	1	10054	10054	0	0	1	1
ERR023680	30376	30367	5	4	0.999868	0.999835	21366	21366	0	0	1	1	13965	13965	0	0	1	1	18856	18856	0	0	1	1
ERR023681	23060	23060	0	0	1	1	12912	12912	0	0	1	1	13137	13137	0	0	1	1	11534	11534	0	0	1	1
ERR023682	28012	28009	1	2	0.999929	0.999964	19895	19895	0	0	1	1	14263	14263	0	0	1	1	17525	17525	0	0	1	1
ERR027089	64223	64151	42	30	0.999533	0.999346	47260	47251	7	2	0.999958	0.999852	19902	19902	0	0	1	1	38091	38091	0	0	1	1
ERR027095	93780	93593	115	72	0.999231	0.998773	68307	68232	37	38	0.999443	0.999458	30093	30087	2	4	0.999867	0.999934	54361	54334	11	16	0.999706	0.999798
ERR027097	68150	68051	60	39	0.999427	0.999119	52289	52259	18	12	0.99977	0.999656	23113	23108	4	1	0.999957	0.999827	44042	44034	4	4	0.999909	0.999909
ERR029957	61895	61831	41	23	0.999628	0.999337	54031	54011	13	7	0.99987	0.999759	19662	19654	5	3	0.999847	0.999746	45210	45203	2	5	0.999889	0.999956
ERR029958	67051	66975	55	21	0.999687	0.999179	52149	52116	18	15	0.999712	0.999655	19210	19209	0	1	0.999948	1	42551	42543	3	5	0.999882	0.999929
ERR029960	95120	94858	151	111	0.998831	0.998411	69770	69623	79	68	0.999024	0.998867	29518	29501	13	4	0.999864	0.99956	55461	55402	27	32	0.999423	0.999513
ERR029962	68907	68812	60	35	0.999492	0.999129	49308	49288	11	9	0.999817	0.999777	19820	19819	1	0	1	0.99995	39853	39850	2	1	0.999975	0.99995
ERR029965	72008	71887	76	45	0.999374	0.998944	51021	50990	16	15	0.999706	0.999686	21116	21116	0	0	1	1	40211	40209	1	1	0.999975	0.999975
ERR029966	78551	78453	57	41	0.999478	0.999274	52522	52500	14	8	0.999848	0.999733	23410	23409	1	0	1	0.999957	41428	41425	1	2	0.999952	0.999976
ERR029967	91280	91029	162	89	0.999023	0.998224	56357	56277	52	28	0.999503	0.999077	27983	27964	13	6	0.999785	0.999535	43250	43224	14	12	0.999722	0.999676
ERR033026	58662	58633	18	11	0.999812	0.999693	49064	49051	9	4	0.999918	0.999817	19366	19366	0	0	1	1	41095	41095	0	0	1	1
ERR034093	70969	70875	48	46	0.999351	0.999323	58944	58851	38	55	0.999066	0.999355	21676	21661	5	10	0.999539	0.999769	47882	47815	28	39	0.999185	0.999415
ERR034094	64824	64786	25	13	0.999799	0.999614	54395	54367	14	14	0.999743	0.999743	20349	20346	3	0	1	0.999853	45048	45036	5	7	0.999845	0.999889
ERR035359	68707	68644	37	26	0.999621	0.999461	47874	47842	17	15	0.999687	0.999645	22944	22942	1	1	0.999956	0.999956	37333	37323	4	6	0.999839	0.999893
ERR035360	69068	69009	40	19	0.999725	0.999421	49019	49001	11	7	0.999857	0.999776	20490	20487	1	2	0.999902	0.999951	38520	38512	4	4	0.999896	0.999896
ERR035362	62438	62405	22	11	0.999824	0.999648	47733	47708	17	8	0.999832	0.999644	21311	21308	1	2	0.999906	0.999953	38614	38605	4	5	0.99987	0.999896
ERR035363	74691	74613	55	23	0.999692	0.999263	50830	50795	18	17	0.999665	0.999646	21172	21171	0	1	0.999953	1	38287	38282	0	5	0.999869	1
ERR036144	63823	63773	39	11	0.999828	0.999389	46373	46355	12	6	0.999871	0.999741	21148	21148	0	0	1	1	36692	36690	0	2	0.999945	1
ERR036145	69097	69044	28	25	0.999638	0.999595	47868	47840	21	7	0.999854	0.999561	22385	22384	0	1	0.999955	1	37915	37911	3	1	0.999974	0.999921
ERR036146	83694	83570	89	35	0.999581	0.998936	59083	59032	34	17	0.999712	0.999424	27775	27773	1	1	0.999964	0.999964	47000	46995	3	2	0.999957	0.999936
ERR036148	64938	64878	39	21	0.999676	0.999399	48117	48087	13	17	0.999647	0.99973	21212	21202	5	5	0.999764	0.999764	38488	38475	3	10	0.99974	0.999922
ERR036151	82219	82115	75	29	0.999647	0.999087	57473	57415	31	27	0.99953	0.99946	25674	25652	14	8	0.999688	0.999455	45164	45130	15	19	0.999579	0.999668
ERR036152	69294	69246	32	16	0.999769	0.999538	48957	48926	19	12	0.999755	0.999612	21787	21782	2	3	0.999862	0.999908	38005	37997	5	3	0.999921	0.999868
ERR037383	65642	65599	29	14	0.999787	0.999558	47933	47919	8	6	0.999875	0.999833	21430	21429	1	0	1	0.999953	38141	38141	0	0	1	1
ERR039175	56853	56819	17	17	0.999701	0.999701	48456	48442	8	6	0.999876	0.999835	20321	20321	0	0	1	1	41088	41087	1	0	1	0.999976
ERR039178	61244	61196	28	20	0.999673	0.999543	48720	48711	4	5	0.999897	0.999918	21682	21680	1	1	0.999954	0.999954	41003	41003	0	0	1	1
ERR039179	52823	52788	14	21	0.999602	0.999735	42033	42016	10	7	0.999833	0.999762	19764	19764	0	0	1	1	35755	35754	0	1	0.999972	1
ERR039181	53106	53088	10	8	0.999849	0.999812	39719	39715	1	3	0.999924	0.999975	19516	19516	0	0	1	1	33681	33681	0	0	1	1
ERR039182	64143	64092	36	15	0.999766	0.999439	50005	49991	11	3	0.99994	0.99978	21268	21268	0	0	1	1	41235	41232	2	1	0.999976	0.999951
ERR039185	76505	76388	75	42	0.99945	0.999019	59899	59835	36	28	0.999532	0.999399	25508	25502	3	3	0.999882	0.999882	49417	49386	13	18	0.999636	0.999737
ERR039190	60143	60095	35	13	0.999784	0.999418	49411	49388	17	6	0.999879	0.999656	20498	20498	0	0	1	1	41169	41166	2	1	0.999976	0.999951
ERR039195	68080	68008	48	24	0.999647	0.999295	55178	55144	18	16	0.99971	0.999674	25504	25502	2	0	1	0.999922	46839	46833	2	4	0.999915	0.999957
ERR039196	59791	59751	27	13	0.999782	0.999548	47862	47844	9	9	0.999812	0.999812	20693	20693	0	0	1	1	40403	40403	0	0	1	1
ERR039198	57157	57106	30	21	0.999632	0.999475	48169	48147	7	15	0.999689	0.999855	20572	20572	0	0	1	1	40745	40742	2	1	0.999975	0.999951
ERR039200	59251	59217	16	18	0.999696	0.99973	48136	48115	13	8	0.999834	0.99973	20749	20748	1	0	1	0.999952	40257	40254	2	1	0.999975	0.99995
ERR039201	33708	33706	2	0	1	0.999941	24337	24336	1	0	1	0.999959	16227	16227	0	0	1	1	21514	21514	0	0	1	1
ERR039206	58168	58130	22	16	0.999725	0.999622	46719	46703	9	7	0.99985	0.999807	20359	20359	0	0	1	1	39154	39154	0	0	1	1
ERR039207	64683	64604	54	25	0.999613	0.999165	51856	51825	22	9	0.999826	0.999576	21153	21153	0	0	1	1	43011	43006	3	2	0.999953	0.99993
ERR039208	61073	61033	28	12	0.999803	0.999541	48780	48768	9	3	0.999938	0.999815	20667	20667	0	0	1	1	40590	40589	0	1	0.999975	1
ERR039216	60710	60677	17	16	0.999736	0.99972	50193	50183	7	3	0.99994	0.999861	23513	23513	0	0	1	1	43269	43267	1	1	0.999977	0.999977
ERR039218	67835	67803	23	9	0.999867	0.999661	52633	52619	6	8	0.999848	0.999886	27198	27197	0	1	0.999963	1	45157	45156	0	1	0.999978	1
ERR039221	62272	62235	31	6	0.999904	0.999502	48292	48282	6	4	0.999917	0.999876	23002	23001	1	0	1	0.999957	40915	40914	1	0	1	0.999976
ERR039222	61818	61766	21	31	0.999498	0.99966	52586	52570	11	5	0.999905	0.999791	21171	21167	3	1	0.999953	0.999858	44446	44441	4	1	0.999977	0.99991
ERR039225	60224	60194	16	14	0.999767	0.999734	49824	49809	11	4	0.99992	0.999779	21058	21056	2	0	1	0.999905	41986	41981	3	2	0.999952	0.999929
ERR039226	63014	62954	43	17	0.99973	0.999317	49831	49808	18	5	0.9999	0.999639	22356	22356	0	0	1	1	41792	41791	1	0	1	0.999976
ERR039231	55502	55474	16	12	0.999784	0.999712	44317	44304	10	3	0.999932	0.999774	19687	19683	4	0	1	0.999797	37352	37350	2	0	1	0.999946
ERR039236	56806	56768	26	12	0.999789	0.999542	45821	45809	8	4	0.999913	0.999825	19602	19602	0	0	1	1	38217	38214	2	1	0.999974	0.999948
ERR039237	67946	67896	37	13	0.999809	0.999455	57673	57613	35	25	0.999566	0.999393	22014	22007	6	1	0.999955	0.999727	47631	47589	26	16	0.999664	0.999454
ERR039241	54004	53984	11	9	0.999833	0.999796	41631	41619	4	8	0.999808	0.999904	19681	19680	0	1	0.999949	1	34954	34953	0	1	0.999971	1
ERR039243	55293	55276	11	6	0.999891	0.999801	43127	43118	8	1	0.999977	0.999814	20363	20363	0	0	1	1	36431	36431	0	0	1	1
ERR039857	63668	63621	28	19	0.999701	0.99956	50342	50330	9	3	0.99994	0.999821	22722	22722	0	0	1	1	42106	42105	1	0	1	0.999976
ERR039858	65079	65026	34	19	0.999708	0.999477	52183	52166	11	6	0.999885	0.999789	23261	23256	4	1	0.999957	0.999828	43879	43873	3	3	0.999932	0.999932
ERR039861	66295	66224	46	25	0.999623	0.999306	52198	52176	12	10	0.999808	0.99977	24139	24137	1	1	0.999959	0.999959	43933	43931	0	2	0.999954	1
ERR039863	65753	65692	43	18	0.999726	0.999346	52031	52009	9	13	0.99975	0.999827	22349	22347	2	0	1	0.999911	43241	43234	3	4	0.999907	0.999931
ERR039865	56215	56196	12	7	0.999875	0.999787	47368	47360	7	1	0.999979	0.999852	20688	20686	2	0	1	0.999903	40256	40255	1	0	1	0.999975
ERR039866	59704	59643	33	28	0.999531	0.999447	49222	49199	10	13	0.999736	0.999797	21775	21774	1	0	1	0.999954	41861	41861	0	0	1	1
ERR039872	59792	59768	17	7	0.999883	0.999716	47311	47306	3	2	0.999958	0.999937	21040	21039	1	0	1	0.999952	39715	39714	0	1	0.999975	1
ERR039877	59361	59319	15	27	0.999545	0.999747	49277	49261	5	11	0.999777	0.999899	21707	21706	1	0	1	0.999954	41660	41655	3	2	0.999952	0.999928
ERR039880	61016	60970	34	12	0.999803	0.999443	46931	46923	5	3	0.999936	0.999893	21282	21279	3	0	1	0.999859	39007	39004	3	0	1	0.999923
ERR039902	67463	67402	43	18	0.999733	0.999362	52229	52204	18	7	0.999866	0.999655	23962	23962	0	0	1	1	43449	43443	5	1	0.999977	0.999885
ERR039916	61171	61113	45	13	0.999787	0.999264	48148	48136	7	5	0.999896	0.999855	21729	21725	1	3	0.999862	0.999954	40520	40515	4	1	0.999975	0.999901
ERR039919	59187	59150	24	13	0.99978	0.999594	48227	48214	7	6	0.999876	0.999855	21323	21323	0	0	1	1	40800	40792	3	5	0.999877	0.999926
ERR039923	57704	57679	11	14	0.999757	0.999809	46119	46097	13	9	0.999805	0.999718	20658	20656	1	1	0.999952	0.999952	39147	39138	7	2	0.999949	0.999821
ERR039924	60017	59963	42	12	0.9998	0.9993	49508	49486	14	8	0.999838	0.999717	20097	20091	6	0	1	0.999701	41318	41312	3	3	0.999927	0.999927
ERR039934	73275	73227	33	15	0.999795	0.99955	50545	50508	25	12	0.999762	0.999505	22699	22692	4	3	0.999868	0.999824	39294	39283	7	4	0.999898	0.999822
ERR039935	59023	58987	18	18	0.999695	0.999695	50526	50501	20	5	0.999901	0.999604	18819	18819	0	0	1	1	42441	42433	6	2	0.999953	0.999859
ERR039938	59283	59227	35	21	0.999646	0.999409	48775	48755	10	10	0.999795	0.999795	18441	18441	0	0	1	1	40578	40575	1	2	0.999951	0.999975
ERR039939	31047	31037	9	1	0.999968	0.99971	24644	24643	1	0	1	0.999959	14055	14055	0	0	1	1	21786	21786	0	0	1	1
ERR039941	61882	61838	26	18	0.999709	0.99958	50811	50795	11	5	0.999902	0.999783	19615	19612	0	3	0.999847	1	42152	42151	1	0	1	0.999976
ERR039944	62211	62150	35	26	0.999582	0.999437	52132	52100	18	14	0.999731	0.999655	18813	18813	0	0	1	1	43042	43038	3	1	0.999977	0.99993
ERR039971	56792	56751	29	12	0.999789	0.999489	50544	50529	10	5	0.999901	0.999802	19879	19877	0	2	0.999899	1	43299	43296	1	2	0.999954	0.999977
ERR039972	66155	66063	71	21	0.999682	0.998926	54038	53998	16	24	0.999556	0.999704	20772	20765	6	1	0.999952	0.999711	45106	45090	6	10	0.999778	0.999867
ERR039974	54692	54662	19	11	0.999799	0.999653	46475	46462	12	1	0.999978	0.999742	21635	21634	1	0	1	0.999954	40445	40443	2	0	1	0.999951
ERR039975	27980	27978	0	2	0.999929	1	20176	20174	1	1	0.99995	0.99995	14628	14626	0	2	0.999863	1	17975	17975	0	0	1	1
ERR039976	18697	18693	4	0	1	0.999786	12202	12202	0	0	1	1	10685	10685	0	0	1	1	11028	11028	0	0	1	1
ERR039977	60586	60566	16	4	0.999934	0.999736	45203	45195	4	4	0.999912	0.999912	19171	19170	1	0	1	0.999948	36969	36966	1	2	0.999946	0.999973
ERR039978	62037	61986	30	21	0.999661	0.999516	45866	45848	9	9	0.999804	0.999804	23622	23622	0	0	1	1	38826	38824	1	1	0.999974	0.999974
ERR039981	45469	45448	14	7	0.999846	0.999692	35870	35864	2	4	0.999888	0.999944	17634	17634	0	0	1	1	30767	30767	0	0	1	1
ERR039982	49288	49267	11	10	0.999797	0.999777	25890	25889	0	1	0.999961	1	21299	21299	0	0	1	1	21628	21628	0	0	1	1
ERR039994	67299	67187	85	27	0.999598	0.998736	55461	55431	19	11	0.999802	0.999657	25398	25396	0	2	0.999921	1	47366	47359	3	4	0.999916	0.999937
ERR042211	57287	57250	23	14	0.999756	0.999598	49042	49020	15	7	0.999857	0.999694	20422	20422	0	0	1	1	41627	41622	4	1	0.999976	0.999904
ERR042213	62294	62261	17	16	0.999743	0.999727	52406	52396	5	5	0.999905	0.999905	22500	22500	0	0	1	1	44115	44111	2	2	0.999955	0.999955
ERR042214	59364	59336	19	9	0.999848	0.99968	51568	51555	9	4	0.999922	0.999825	20756	20755	1	0	1	0.999952	43618	43615	2	1	0.999977	0.999954
ERR042215	61225	61189	19	17	0.999722	0.99969	52274	52253	13	8	0.999847	0.999751	20935	20935	0	0	1	1	43714	43709	3	2	0.999954	0.999931
ERR042216	58736	58704	21	11	0.999813	0.999642	51302	51291	5	6	0.999883	0.999903	20817	20816	0	1	0.999952	1	43617	43611	2	4	0.999908	0.999954
ERR042236	61087	61038	31	18	0.999705	0.999492	44168	44162	2	4	0.999909	0.999955	26146	26146	0	0	1	1	38164	38164	0	0	1	1
ERR042633	6934	6934	0	0	1	1	3895	3895	0	0	1	1	4767	4767	0	0	1	1	3621	3621	0	0	1	1
ERR042635	66739	66629	61	49	0.999265	0.999085	55101	55067	21	13	0.999764	0.999619	28870	28866	2	2	0.999931	0.999931	48330	48323	4	3	0.999938	0.999917
ERR042642	69374	69290	47	37	0.999466	0.999322	59889	59847	19	23	0.999616	0.999683	25429	25425	2	2	0.999921	0.999921	51153	51134	8	11	0.999785	0.999844
ERR042643	33214	33199	12	3	0.99991	0.999639	27643	27643	0	0	1	1	15134	15134	0	0	1	1	24760	24760	0	0	1	1
ERR042645	45575	45550	13	12	0.999737	0.999715	41035	41023	6	6	0.999854	0.999854	17081	17081	0	0	1	1	35557	35555	1	1	0.999972	0.999972
ERR042652	65489	65411	47	31	0.999526	0.999282	54251	54230	12	9	0.999834	0.999779	22872	22871	0	1	0.999956	1	45840	45838	2	0	1	0.999956
ERR042658	53134	53111	16	7	0.999868	0.999699	43735	43730	3	2	0.999954	0.999931	19102	19102	0	0	1	1	37449	37449	0	0	1	1
ERR042664	39422	39413	4	5	0.999873	0.999899	31513	31513	0	0	1	1	16878	16878	0	0	1	1	27764	27764	0	0	1	1
ERR042667	72245	72168	47	30	0.999584	0.999349	60194	60117	52	25	0.999584	0.999136	20229	20229	0	0	1	1	49226	49183	27	16	0.999675	0.999451
ERR042682	44959	44945	11	3	0.999933	0.999755	33569	33564	4	1	0.99997	0.999881	20083	20083	0	0	1	1	29469	29468	1	0	1	0.999966
ERR042683	42835	42810	16	9	0.99979	0.999626	35565	35562	3	0	1	0.999916	16361	16361	0	0	1	1	30831	30831	0	0	1	1
ERR042684	13095	13094	0	1	0.999924	1	8798	8798	0	0	1	1	7012	7012	0	0	1	1	8053	8053	0	0	1	1
ERR042686	39026	39019	3	4	0.999897	0.999923	32761	32757	1	3	0.999908	0.999969	16352	16352	0	0	1	1	28819	28818	0	1	0.999965	1
ERR042692	80497	80270	143	84	0.998955	0.998222	69503	69104	203	196	0.997172	0.997071	23193	23133	34	26	0.998877	0.998532	56918	56588	159	171	0.996987	0.997198
ERR042700	62598	62501	61	36	0.999424	0.999025	46009	45988	15	6	0.99987	0.999674	23257	23257	0	0	1	1	38872	38871	0	1	0.999974	1
ERR042703	32556	32551	1	4	0.999877	0.999969	20420	20420	0	0	1	1	17118	17117	0	1	0.999942	1	18148	18148	0	0	1	1
ERR042704	46204	46182	15	7	0.999848	0.999675	31447	31437	7	3	0.999905	0.999777	19096	19096	0	0	1	1	26912	26912	0	0	1	1
ERR042705	52736	52694	21	21	0.999602	0.999602	43572	43568	2	2	0.999954	0.999954	20989	20989	0	0	1	1	37831	37830	1	0	1	0.999974
ERR042706	45259	45244	8	7	0.999845	0.999823	38434	38433	0	1	0.999974	1	16748	16747	1	0	1	0.99994	33266	33266	0	0	1	1
ERR042710	3366	3366	0	0	1	1	1086	1086	0	0	1	1	2228	2228	0	0	1	1	980	980	0	0	1	1
ERR042714	40263	40245	9	9	0.999776	0.999776	30420	30416	2	2	0.999934	0.999934	15930	15930	0	0	1	1	26186	26186	0	0	1	1
ERR042716	62218	62156	51	11	0.999823	0.99918	48244	48224	9	11	0.999772	0.999813	23530	23530	0	0	1	1	41392	41388	2	2	0.999952	0.999952
ERR042719	57627	57573	44	10	0.999826	0.999236	45363	45341	14	8	0.999824	0.999691	20318	20316	2	0	1	0.999902	38619	38617	2	0	1	0.999948
ERR042720	37716	37699	3	14	0.999629	0.99992	26032	26029	3	0	1	0.999885	17771	17771	0	0	1	1	23000	23000	0	0	1	1
ERR042721	49175	49152	19	4	0.999919	0.999614	39000	38988	9	3	0.999923	0.999769	16976	16976	0	0	1	1	33280	33277	2	1	0.99997	0.99994
ERR042722	47734	47698	25	11	0.999769	0.999476	39230	39219	6	5	0.999873	0.999847	17187	17187	0	0	1	1	33549	33549	0	0	1	1
ERR042723	31214	31206	3	5	0.99984	0.999904	17773	17772	1	0	1	0.999944	16203	16203	0	0	1	1	15722	15721	1	0	1	0.999936
ERR042725	29224	29221	1	2	0.999932	0.999966	19773	19771	2	0	1	0.999899	13832	13832	0	0	1	1	17340	17340	0	0	1	1
ERR042726	17760	17757	1	2	0.999887	0.999944	7808	7808	0	0	1	1	10379	10379	0	0	1	1	6970	6970	0	0	1	1
ERR042728	3951	3951	0	0	1	1	1262	1262	0	0	1	1	2578	2578	0	0	1	1	1073	1073	0	0	1	1
ERR043312	51710	51679	24	7	0.999865	0.999536	46618	46609	6	3	0.999936	0.999871	22184	22184	0	0	1	1	41068	41062	4	2	0.999951	0.999903
ERR043324	43698	43685	9	4	0.999908	0.999794	45396	45382	11	3	0.999934	0.999758	18752	18751	1	0	1	0.999947	40531	40526	3	2	0.999951	0.999926
ERR043326	35178	35174	4	0	1	0.999886	39017	39015	2	0	1	0.999949	17340	17340	0	0	1	1	35487	35485	2	0	1	0.999944
ERR043327	40537	40535	1	1	0.999975	0.999975	39130	39130	0	0	1	1	18222	18220	1	1	0.999945	0.999945	35100	35100	0	0	1	1
ERR043328	43131	43116	9	6	0.999861	0.999791	40017	40013	3	1	0.999975	0.999925	19498	19498	0	0	1	1	35621	35621	0	0	1	1
ERR043330	46029	46016	8	5	0.999891	0.999826	44430	44423	7	0	1	0.999842	22134	22130	0	4	0.999819	1	40126	40125	1	0	1	0.999975
ERR043331	35735	35728	4	3	0.999916	0.999888	35952	35948	2	2	0.999944	0.999944	17018	17016	1	1	0.999941	0.999941	32541	32539	0	2	0.999939	1
ERR043333	43572	43556	9	7	0.999839	0.999793	42971	42963	4	4	0.999907	0.999907	18471	18471	0	0	1	1	38252	38250	1	1	0.999974	0.999974
ERR045580	72160	72063	64	33	0.999542	0.999113	59299	59269	20	10	0.999831	0.999663	27249	27244	3	2	0.999927	0.99989	50716	50706	7	3	0.999941	0.999862
ERR045582	61248	61178	36	34	0.999445	0.999412	52730	52705	11	14	0.999734	0.999791	19281	19280	0	1	0.999948	1	44462	44452	4	6	0.999865	0.99991
ERR045583	61700	61613	58	29	0.99953	0.99906	55149	55105	22	22	0.999601	0.999601	19253	19251	1	1	0.999948	0.999948	46260	46244	7	9	0.999805	0.999849
ERR045586	67392	67312	48	32	0.999525	0.999287	57666	57630	14	22	0.999618	0.999757	21719	21716	2	1	0.999954	0.999908	48522	48513	3	6	0.999876	0.999938
ERR045588	88376	88090	190	96	0.998911	0.997848	68716	68546	99	71	0.998965	0.998558	33508	33482	17	9	0.999731	0.999493	57948	57856	45	47	0.999188	0.999223
ERR045589	60851	60763	40	48	0.999211	0.999342	53016	52979	23	14	0.999736	0.999566	19116	19111	0	5	0.999738	1	44584	44572	5	7	0.999843	0.999888
ERR045591	63939	63888	34	17	0.999734	0.999468	55131	55101	17	13	0.999764	0.999692	19966	19961	2	3	0.99985	0.9999	46279	46264	6	9	0.999806	0.99987
ERR045592	62675	62582	62	31	0.999505	0.99901	55638	55592	28	18	0.999676	0.999497	19859	19855	1	3	0.999849	0.99995	46866	46846	11	9	0.999808	0.999765
ERR045597	66491	66443	32	16	0.999759	0.999519	59064	59033	19	12	0.999797	0.999678	25301	25298	1	2	0.999921	0.99996	50720	50708	7	5	0.999901	0.999862
ERR045602	67031	66905	65	61	0.999089	0.999029	56089	56025	33	31	0.999447	0.999411	21888	21878	5	5	0.999772	0.999772	47343	47307	18	18	0.99962	0.99962
ERR045605	73305	73228	57	20	0.999727	0.999222	61351	61323	12	16	0.999739	0.999804	25637	25635	1	1	0.999961	0.999961	51933	51920	6	7	0.999865	0.999884
ERR045607	55644	55608	27	9	0.999838	0.999515	50336	50317	16	3	0.99994	0.999682	18822	18819	2	1	0.999947	0.999894	43184	43180	1	3	0.999931	0.999977
ERR045608	61098	61052	34	12	0.999803	0.999443	53360	53337	13	10	0.999813	0.999756	18932	18931	1	0	1	0.999947	44582	44574	3	5	0.999888	0.999933
ERR045610	55588	55560	21	7	0.999874	0.999622	50529	50518	5	6	0.999881	0.999901	19061	19061	0	0	1	1	43401	43397	2	2	0.999954	0.999954
ERR045612	54123	54100	19	4	0.999926	0.999649	46221	46209	7	5	0.999892	0.999849	18098	18097	0	1	0.999945	1	39270	39270	0	0	1	1
ERR045613	107399	106822	339	238	0.997777	0.996837	79696	78963	359	374	0.995286	0.995474	33743	33601	85	57	0.998306	0.997477	62939	62304	302	333	0.994684	0.995176
ERR045616	66968	66902	41	25	0.999626	0.999388	57255	57177	42	36	0.999371	0.999266	19878	19875	3	0	1	0.999849	47595	47552	24	19	0.999601	0.999496
ERR045620	63541	63479	41	21	0.999669	0.999355	55966	55930	18	18	0.999678	0.999678	19803	19801	1	1	0.99995	0.99995	46680	46666	9	5	0.999893	0.999807
ERR045622	62731	62613	89	29	0.999537	0.998581	57919	57833	49	37	0.999361	0.999153	19808	19800	7	1	0.999949	0.999647	48954	48906	25	23	0.99953	0.999489
ERR045623	66018	65966	31	21	0.999682	0.99953	58094	58032	37	25	0.999569	0.999363	19862	19852	5	5	0.999748	0.999748	48240	48204	22	14	0.99971	0.999544
ERR045649	66405	66370	26	9	0.999864	0.999608	54874	54850	15	9	0.999836	0.999727	20421	20420	0	1	0.999951	1	45120	45109	6	5	0.999889	0.999867
ERR045651	77063	76917	95	51	0.999337	0.998766	63021	62921	53	47	0.999254	0.999158	24136	24116	11	9	0.999627	0.999544	51691	51628	32	31	0.9994	0.999381
ERR045653	73193	73106	55	32	0.999562	0.999248	60268	60203	40	25	0.999585	0.999336	23484	23471	5	8	0.999659	0.999787	50128	50082	30	16	0.999681	0.999401
ERR045656	56412	56384	19	9	0.99984	0.999663	50587	50569	8	10	0.999802	0.999842	19114	19114	0	0	1	1	43212	43203	4	5	0.999884	0.999907
ERR045659	54214	54167	34	13	0.99976	0.999373	48682	48649	19	14	0.999712	0.99961	18706	18705	0	1	0.999947	1	42250	42236	9	5	0.999882	0.999787
ERR045661	44913	44886	18	9	0.9998	0.999599	41537	41532	2	3	0.999928	0.999952	17341	17341	0	0	1	1	36401	36398	1	2	0.999945	0.999973
ERR045662	56922	56868	35	19	0.999666	0.999385	48047	48023	7	17	0.999646	0.999854	18459	18458	1	0	1	0.999946	40456	40449	4	3	0.999926	0.999901
ERR045667	57939	57869	58	12	0.999793	0.998999	51786	51759	18	9	0.999826	0.999652	23504	23503	1	0	1	0.999957	45437	45428	4	5	0.99989	0.999912
ERR054069	70739	70648	68	23	0.999675	0.999038	58366	58340	12	14	0.99976	0.999794	26905	26905	0	0	1	1	49988	49979	4	5	0.9999	0.99992
ERR054070	58462	58412	32	18	0.999692	0.999452	49316	49290	15	11	0.999777	0.999696	18763	18763	0	0	1	1	41222	41219	2	1	0.999976	0.999951
ERR054071	51900	51862	21	17	0.999672	0.999595	43300	43291	8	1	0.999977	0.999815	17295	17295	0	0	1	1	36373	36373	0	0	1	1
ERR054072	38408	38401	4	3	0.999922	0.999896	31349	31349	0	0	1	1	16600	16600	0	0	1	1	27798	27798	0	0	1	1
ERR054074	55009	54965	28	16	0.999709	0.999491	46987	46970	10	7	0.999851	0.999787	17782	17782	0	0	1	1	39306	39306	0	0	1	1
ERR054076	74879	74763	72	44	0.999412	0.999038	60747	60714	15	18	0.999704	0.999753	24562	24560	1	1	0.999959	0.999959	50830	50814	8	8	0.999843	0.999843
ERR054078	54986	54965	14	7	0.999873	0.999745	47857	47850	4	3	0.999937	0.999916	17818	17818	0	0	1	1	40150	40149	0	1	0.999975	1
ERR055469	82232	82061	95	76	0.999075	0.998844	62851	62769	54	28	0.999554	0.99914	31370	31353	7	10	0.999681	0.999777	51877	51843	22	12	0.999769	0.999576
ERR055470	76952	76784	95	73	0.99905	0.998764	58856	58804	25	27	0.999541	0.999575	29468	29448	8	12	0.999593	0.999728	48587	48564	12	11	0.999774	0.999753
ERR055471	81508	81357	82	69	0.999153	0.998993	60884	60830	31	23	0.999622	0.999491	31018	31013	5	0	1	0.999839	50224	50203	10	11	0.999781	0.999801
ERR055472	82348	82131	110	107	0.998699	0.998662	59159	59076	48	35	0.999408	0.999188	30922	30916	4	2	0.999935	0.999871	48334	48313	12	9	0.999814	0.999752
ERR055476	53195	53147	22	26	0.999511	0.999586	48690	48675	5	10	0.999795	0.999897	21003	20998	4	1	0.999952	0.99981	42006	42000	1	5	0.999881	0.999976
ERR055477	65102	65061	28	13	0.9998	0.99957	49305	49294	7	4	0.999919	0.999858	25859	25857	2	0	1	0.999923	41072	41069	1	2	0.999951	0.999976
ERR055481	51278	51219	28	31	0.999395	0.999454	34816	34803	8	5	0.999856	0.99977	21646	21642	3	1	0.999954	0.999861	29411	29410	1	0	1	0.999966
ERR055482	56393	56338	22	33	0.999415	0.99961	48203	48185	10	8	0.999834	0.999793	20128	20128	0	0	1	1	40213	40210	1	2	0.99995	0.999975
ERR055484	53407	53392	8	7	0.999869	0.99985	47889	47877	8	4	0.999916	0.999833	20401	20401	0	0	1	1	40711	40710	1	0	1	0.999975
ERR055487	59692	59649	26	17	0.999715	0.999564	47708	47689	15	4	0.999916	0.999686	19939	19939	0	0	1	1	38981	38976	4	1	0.999974	0.999897
ERR055488	59440	59395	33	12	0.999798	0.999445	49399	49379	17	3	0.999939	0.999656	20284	20283	1	0	1	0.999951	40267	40262	4	1	0.999975	0.999901
ERR055491	43757	43745	4	8	0.999817	0.999909	33662	33660	1	1	0.99997	0.99997	17367	17367	0	0	1	1	28329	28329	0	0	1	1
ERR055495	66639	66574	38	27	0.999595	0.99943	53363	53338	14	11	0.999794	0.999738	26053	26052	0	1	0.999962	1	44614	44606	5	3	0.999933	0.999888
ERR055497	49660	49627	15	18	0.999637	0.999698	37210	37199	5	6	0.999839	0.999866	17904	17904	0	0	1	1	30230	30229	1	0	1	0.999967
ERR059377	74126	74005	75	46	0.999379	0.998988	53510	53474	25	11	0.999794	0.999533	29793	29786	3	4	0.999866	0.999899	44479	44476	2	1	0.999978	0.999955
ERR059378	72075	72013	42	20	0.999722	0.999417	59804	59728	43	33	0.999448	0.999281	21624	21613	6	5	0.999769	0.999722	47693	47646	21	26	0.999455	0.999559
ERR059381	68390	68349	27	14	0.999795	0.999605	56421	56397	13	11	0.999805	0.99977	21000	20997	0	3	0.999857	1	44833	44823	5	5	0.999888	0.999888
ERR059382	73784	73704	56	24	0.999674	0.999241	59456	59405	29	22	0.99963	0.999512	21679	21671	5	3	0.999862	0.999769	46913	46882	18	13	0.999723	0.999616
ERR059385	73296	73218	58	20	0.999727	0.999208	59338	59304	23	11	0.999815	0.999612	22113	22107	5	1	0.999955	0.999774	47057	47041	9	7	0.999851	0.999809
ERR059387	64644	64603	29	12	0.999814	0.999551	56394	56366	18	10	0.999823	0.999681	21714	21710	2	2	0.999908	0.999908	46261	46245	8	8	0.999827	0.999827
ERR059388	78053	77919	90	44	0.999436	0.998846	68742	68644	58	40	0.999418	0.999156	27554	27542	7	5	0.999818	0.999746	57285	57224	36	25	0.999563	0.999371
ERR059392	63898	63838	43	17	0.999734	0.999327	52214	52199	7	8	0.999847	0.999866	20856	20855	1	0	1	0.999952	42422	42420	1	1	0.999976	0.999976
ERR059398	77034	76925	75	34	0.999558	0.999026	65446	65272	101	73	0.998883	0.998455	22837	22811	17	9	0.999606	0.999255	51943	51810	79	54	0.998959	0.998478
ERR059403	71665	71611	32	22	0.999693	0.999553	60118	60055	41	22	0.999634	0.999318	21635	21620	6	9	0.999584	0.999723	48211	48163	30	18	0.999626	0.999378
ERR059405	86682	86510	81	91	0.998949	0.999065	71032	70918	61	53	0.999253	0.999141	32095	32074	9	12	0.999626	0.999719	58487	58406	46	35	0.999401	0.999213
ERR059407	71150	71063	50	37	0.99948	0.999297	57793	57747	24	22	0.999619	0.999585	21669	21665	4	0	1	0.999815	45532	45516	9	7	0.999846	0.999802
ERR059408	83700	83541	92	67	0.999199	0.9989	72568	72430	77	61	0.999159	0.998938	30690	30669	14	7	0.999772	0.999544	60343	60252	51	40	0.999337	0.999154
ERR059410	94989	94815	106	68	0.999283	0.998883	73359	73231	71	57	0.999222	0.999031	32122	32093	14	15	0.999533	0.999564	57540	57468	33	39	0.999322	0.999426
ERR059411	68677	68595	51	31	0.999548	0.999257	60156	60081	47	28	0.999534	0.999218	21883	21872	9	2	0.999909	0.999589	48773	48734	24	15	0.999692	0.999508
ERR063524	64045	63947	62	36	0.999437	0.999031	51585	51549	23	13	0.999748	0.999554	25157	25154	2	1	0.99996	0.99992	43751	43728	12	11	0.999749	0.999726
ERR063527	95877	95845	21	11	0.999885	0.999781	47580	47572	3	5	0.999895	0.999937	62202	62195	7	0	1	0.999887	40262	40262	0	0	1	1
ERR063529	57579	57552	19	8	0.999861	0.99967	51351	51339	7	5	0.999903	0.999864	20066	20066	0	0	1	1	42606	42605	1	0	1	0.999977
ERR063531	58809	58777	19	13	0.999779	0.999677	52377	52363	6	8	0.999847	0.999885	20532	20532	0	0	1	1	43601	43600	1	0	1	0.999977
ERR063532	61924	61876	30	18	0.999709	0.999515	53248	53237	2	9	0.999831	0.999962	21257	21257	0	0	1	1	44104	44102	1	1	0.999977	0.999977
ERR063533	63582	63536	24	22	0.999654	0.999622	54324	54306	9	9	0.999834	0.999834	20136	20136	0	0	1	1	44446	44446	0	0	1	1
ERR063536	71832	71730	60	42	0.999415	0.999164	61374	61330	31	13	0.999788	0.999495	25894	25888	5	1	0.999961	0.999807	50990	50974	11	5	0.999902	0.999784
ERR063543	66638	66580	42	16	0.99976	0.99937	55373	55350	12	11	0.999801	0.999783	20146	20145	1	0	1	0.99995	44156	44153	1	2	0.999955	0.999977
ERR063548	75936	75799	83	54	0.999288	0.998906	64363	64319	24	20	0.999689	0.999627	31264	31256	5	3	0.999904	0.99984	54807	54783	11	13	0.999763	0.999799
ERR063554	59579	59535	40	4	0.999933	0.999329	51621	51604	9	8	0.999845	0.999826	20399	20399	0	0	1	1	43005	43001	3	1	0.999977	0.99993
ERR063563	73581	73494	56	31	0.999578	0.999239	57092	57063	16	13	0.999772	0.99972	25843	25839	1	3	0.999884	0.999961	46141	46130	4	7	0.999848	0.999913
ERR063564	66001	65957	33	11	0.999833	0.9995	50741	50719	15	7	0.999862	0.999704	21397	21396	0	1	0.999953	1	40476	40475	1	0	1	0.999975
ERR063565	64653	64611	25	17	0.999737	0.999613	50489	50476	7	6	0.999881	0.999861	21659	21658	0	1	0.999954	1	41016	41013	2	1	0.999976	0.999951
ERR063570	58750	58737	7	6	0.999898	0.999881	47906	47906	0	0	1	1	21126	21125	1	0	1	0.999953	39297	39297	0	0	1	1
ERR063584	66116	66061	37	18	0.999728	0.99944	56360	56304	29	27	0.999521	0.999485	23618	23605	10	3	0.999873	0.999577	46086	46047	19	20	0.999566	0.999588
ERR063586	64523	64439	61	23	0.999643	0.999054	53694	53656	25	13	0.999758	0.999534	23340	23334	6	0	1	0.999743	44030	44014	9	7	0.999841	0.999796
ERR063587	62387	62354	23	10	0.99984	0.999631	52629	52609	12	8	0.999848	0.999772	22758	22753	1	4	0.999824	0.999956	43365	43357	4	4	0.999908	0.999908
ERR063589	63450	63422	18	10	0.999842	0.999716	51944	51925	15	4	0.999923	0.999711	22303	22302	0	1	0.999955	1	42250	42234	12	4	0.999905	0.999716
ERR063596	71616	71525	62	29	0.999595	0.999134	62672	62596	48	28	0.999553	0.999234	22445	22442	1	2	0.999911	0.999955	50464	50431	20	13	0.999742	0.999604
ERR063598	65570	65519	26	25	0.999619	0.999603	57108	57064	18	26	0.999545	0.999685	21535	21534	1	0	1	0.999954	46838	46828	4	6	0.999872	0.999915
ERR063606	64243	64207	23	13	0.999798	0.999642	61631	61573	32	26	0.999578	0.999481	22429	22419	6	4	0.999822	0.999732	51564	51525	20	19	0.999631	0.999612
ERR063612	75208	75081	81	46	0.999388	0.998922	62109	62040	41	28	0.999549	0.99934	24595	24589	5	1	0.999959	0.999797	50139	50104	20	15	0.999701	0.999601
ERR063613	64748	64690	44	14	0.999784	0.99932	56825	56804	12	9	0.999842	0.999789	21479	21475	2	2	0.999907	0.999907	46696	46688	4	4	0.999914	0.999914
ERR063615	83151	83043	79	29	0.999651	0.99905	66921	66853	40	28	0.999581	0.999402	29896	29891	4	1	0.999967	0.999866	53957	53925	15	17	0.999685	0.999722
ERR063618	45571	45567	3	1	0.999978	0.999934	32430	32425	2	3	0.999907	0.999938	18130	18130	0	0	1	1	27073	27072	0	1	0.999963	1
ERR063622	68955	68914	28	13	0.999811	0.999594	53422	53401	14	7	0.999869	0.999738	22910	22902	7	1	0.999956	0.999694	42691	42685	5	1	0.999977	0.999883
ERR063626	67485	67440	30	15	0.999778	0.999555	48213	48203	7	3	0.999938	0.999855	24679	24677	2	0	1	0.999919	38975	38973	1	1	0.999974	0.999974
ERR063627	61060	61003	38	19	0.999689	0.999377	42365	42341	13	11	0.99974	0.999693	23733	23733	0	0	1	1	34871	34871	0	0	1	1
ERR063631	51627	51608	10	9	0.999826	0.999806	42628	42624	3	1	0.999977	0.99993	20845	20845	0	0	1	1	35920	35919	1	0	1	0.999972
ERR063632	62327	62304	9	14	0.999775	0.999856	46485	46477	5	3	0.999935	0.999892	21297	21297	0	0	1	1	37420	37416	3	1	0.999973	0.99992
ERR063635	57930	57920	7	3	0.999948	0.999879	46185	46182	2	1	0.999978	0.999957	21198	21198	0	0	1	1	37631	37631	0	0	1	1
ERR063637	65961	65922	32	7	0.999894	0.999515	52198	52177	14	7	0.999866	0.999732	22679	22677	0	2	0.999912	1	42450	42448	1	1	0.999976	0.999976
ERR063638	70351	70309	29	13	0.999815	0.999588	51539	51516	15	8	0.999845	0.999709	23723	23721	1	1	0.999958	0.999958	40991	40984	5	2	0.999951	0.999878
ERR063639	61394	61358	21	15	0.999756	0.999658	48020	48006	4	10	0.999792	0.999917	21691	21687	4	0	1	0.999816	38842	38839	3	0	1	0.999923
ERR067564	52844	52833	10	1	0.999981	0.999811	45247	45238	6	3	0.999934	0.999867	20164	20164	0	0	1	1	38023	38022	0	1	0.999974	1
ERR067569	47146	47136	8	2	0.999958	0.99983	32671	32661	7	3	0.999908	0.999786	17394	17394	0	0	1	1	26875	26874	1	0	1	0.999963
ERR067572	61767	61743	11	13	0.999789	0.999822	51053	51037	8	8	0.999843	0.999843	21883	21882	1	0	1	0.999954	41810	41803	4	3	0.999928	0.999904
ERR069564	74723	74616	77	30	0.999598	0.998969	58818	58757	36	25	0.999575	0.999388	23622	23621	1	0	1	0.999958	46932	46906	17	9	0.999808	0.999638
ERR069565	23254	23254	0	0	1	1	17337	17337	0	0	1	1	12029	12029	0	0	1	1	15439	15439	0	0	1	1
ERR069567	86561	86416	87	58	0.999329	0.998994	66338	66270	33	35	0.999472	0.999502	29591	29569	11	11	0.999628	0.999628	53652	53614	17	21	0.999608	0.999683
ERR069569	68489	68423	52	14	0.999795	0.999241	56356	56328	20	8	0.999858	0.999645	25275	25273	2	0	1	0.999921	47282	47274	5	3	0.999937	0.999894
ERR069571	103213	102993	139	81	0.999214	0.998652	77091	76909	103	79	0.998974	0.998663	32331	32291	26	14	0.999567	0.999195	58353	58222	71	60	0.998971	0.998782
ERR069575	79841	79665	120	56	0.999298	0.998496	64402	64286	73	43	0.999332	0.998866	26833	26806	16	11	0.99959	0.999403	51670	51597	39	34	0.999341	0.999245
ERR072001	85528	85410	68	50	0.999415	0.999204	62165	62128	19	18	0.99971	0.999694	30002	29999	1	2	0.999933	0.999967	49142	49128	7	7	0.999858	0.999858
ERR072004	76128	76048	42	38	0.999501	0.999448	53699	53678	14	7	0.99987	0.999739	27437	27432	3	2	0.999927	0.999891	42985	42981	3	1	0.999977	0.99993
ERR072005	58486	58451	18	17	0.999709	0.999692	44110	44093	7	10	0.999773	0.999841	20345	20345	0	0	1	1	35736	35736	0	0	1	1
ERR072007	73657	73569	47	41	0.999443	0.999362	52654	52627	16	11	0.999791	0.999696	25381	25380	0	1	0.999961	1	41659	41656	1	2	0.999952	0.999976
ERR072009	80573	80438	78	57	0.999292	0.999031	53205	53165	20	20	0.999624	0.999624	29311	29306	3	2	0.999932	0.999898	42215	42200	9	6	0.999858	0.999787
ERR072011	75371	75293	48	30	0.999602	0.999363	55920	55899	15	6	0.999893	0.999732	26902	26902	0	0	1	1	45255	45253	2	0	1	0.999956
ERR108408	113378	112999	247	132	0.998833	0.997819	77606	77442	91	73	0.999058	0.998826	33747	33723	14	10	0.999704	0.999585	55544	55480	30	34	0.999388	0.99946
ERR108411	76479	76423	37	19	0.999751	0.999516	53483	53465	13	5	0.999906	0.999757	23160	23159	1	0	1	0.999957	40320	40320	0	0	1	1
ERR108412	85698	85559	100	39	0.999544	0.998833	58168	58124	29	15	0.999742	0.999501	27781	27777	2	2	0.999928	0.999928	44762	44755	4	3	0.999933	0.999911
ERR108414	90739	90563	85	91	0.998996	0.999062	65258	65166	62	30	0.99954	0.999049	25781	25778	2	1	0.999961	0.999922	47888	47878	4	6	0.999875	0.999916
ERR108418	88597	88475	70	52	0.999413	0.999209	59564	59528	26	10	0.999832	0.999563	27865	27863	2	0	1	0.999928	45046	45042	1	3	0.999933	0.999978
ERR114342	41836	41829	6	1	0.999976	0.999857	34086	34084	1	1	0.999971	0.999971	18363	18363	0	0	1	1	29278	29278	0	0	1	1
ERR114350	55206	55185	19	2	0.999964	0.999656	44848	44845	3	0	1	0.999933	19968	19968	0	0	1	1	36945	36944	1	0	1	0.999973
ERR114352	80942	80793	92	57	0.999295	0.998863	64460	64381	37	42	0.999348	0.999426	26167	26155	8	4	0.999847	0.999694	50759	50723	17	19	0.999626	0.999665
ERR114353	69439	69383	33	23	0.999669	0.999525	55478	55449	18	11	0.999802	0.999675	21997	21994	1	2	0.999909	0.999955	44146	44138	4	4	0.999909	0.999909
ERR114355	100084	99820	167	97	0.999029	0.99833	75343	75195	83	65	0.999136	0.998897	35042	35015	16	11	0.999686	0.999543	59452	59372	43	37	0.999377	0.999276
ERR114357	96742	96543	129	70	0.999275	0.998666	72338	72249	55	34	0.99953	0.999239	32668	32654	10	4	0.999878	0.999694	56908	56868	25	15	0.999736	0.999561
ERR114358	73796	73705	47	44	0.999403	0.999363	57081	57037	23	21	0.999632	0.999597	22401	22398	2	1	0.999955	0.999911	44878	44862	5	11	0.999755	0.999889
ERR114359	85210	85093	71	46	0.99946	0.999166	66958	66894	40	24	0.999641	0.999402	27472	27465	3	4	0.999854	0.999891	52825	52794	16	15	0.999716	0.999697
ERR114361	85758	85604	97	57	0.999335	0.998868	66219	66135	50	34	0.999486	0.999245	28273	28261	8	4	0.999858	0.999717	52272	52234	25	13	0.999751	0.999522
ERR114362	70041	69977	42	22	0.999686	0.9994	55066	55053	6	7	0.999873	0.999891	21700	21699	1	0	1	0.999954	43677	43674	2	1	0.999977	0.999954
ERR114364	90803	90678	78	47	0.999482	0.999141	70162	70072	58	32	0.999544	0.999173	30493	30478	9	6	0.999803	0.999705	54697	54665	17	15	0.999726	0.999689
ERR114365	79114	78986	81	47	0.999405	0.998976	59063	59028	19	16	0.999729	0.999678	23077	23070	4	3	0.99987	0.999827	45587	45576	4	7	0.999846	0.999912
ERR114366	66687	66620	45	22	0.99967	0.999325	51473	51445	22	6	0.999883	0.999573	21044	21044	0	0	1	1	41036	41035	1	0	1	0.999976
ERR114367	66957	66915	31	11	0.999836	0.999537	54472	54452	15	5	0.999908	0.999725	21464	21464	0	0	1	1	43191	43190	0	1	0.999977	1
ERR114368	72301	72221	44	36	0.999502	0.999391	56297	56264	15	18	0.99968	0.999733	22133	22132	1	0	1	0.999955	43955	43944	7	4	0.999909	0.999841
ERR114369	91017	90878	84	55	0.999395	0.999077	69786	69681	60	45	0.999355	0.99914	30333	30311	16	6	0.999802	0.999472	55295	55220	45	30	0.999457	0.999186
ERR114370	77956	77813	87	56	0.999281	0.998883	59772	59738	19	15	0.999749	0.999682	26604	26601	2	1	0.999962	0.999925	47479	47477	1	1	0.999979	0.999979
ERR114373	85516	85443	42	31	0.999637	0.999509	65220	65168	31	21	0.999678	0.999525	27440	27428	8	4	0.999854	0.999708	51148	51117	16	15	0.999707	0.999687
ERR114374	69253	69185	41	27	0.99961	0.999408	55461	55417	25	19	0.999657	0.999549	23567	23566	1	0	1	0.999958	44458	44453	4	1	0.999978	0.99991
ERR114377	83213	83075	78	60	0.999278	0.999062	63485	63444	28	13	0.999795	0.999559	26778	26774	1	3	0.999888	0.999963	49518	49513	2	3	0.999939	0.99996
ERR114378	81762	81668	77	17	0.999792	0.999058	60795	60752	33	10	0.999835	0.999457	26216	26213	1	2	0.999924	0.999962	47875	47871	1	3	0.999937	0.999979
ERR114384	68299	68251	33	15	0.99978	0.999517	51200	51184	8	8	0.999844	0.999844	21721	21721	0	0	1	1	40607	40604	2	1	0.999975	0.999951
ERR114392	66847	66788	41	18	0.999731	0.999386	52705	52693	6	6	0.999886	0.999886	21187	21187	0	0	1	1	41689	41689	0	0	1	1
ERR114395	73745	73664	60	21	0.999715	0.999186	57438	57402	23	13	0.999774	0.999599	22703	22703	0	0	1	1	44902	44894	4	4	0.999911	0.999911
ERR114398	95696	95480	157	59	0.999382	0.998358	69175	69076	67	32	0.999537	0.999031	33086	33084	2	0	1	0.99994	54317	54298	12	7	0.999871	0.999779
ERR114401	91589	91407	95	87	0.999049	0.998962	67894	67849	20	25	0.999632	0.999705	30104	30095	7	2	0.999934	0.999767	52879	52866	8	5	0.999905	0.999849
ERR114402	78762	78681	53	28	0.999644	0.999327	57620	57574	32	14	0.999757	0.999445	22423	22422	0	1	0.999955	1	43943	43932	8	3	0.999932	0.999818
ERR114404	74881	74794	52	35	0.999532	0.999305	54595	54550	29	16	0.999707	0.999469	22278	22276	0	2	0.99991	1	42491	42480	4	7	0.999835	0.999906
ERR114410	109752	109452	184	116	0.998941	0.998322	79308	79094	117	97	0.998775	0.998523	35326	35290	22	14	0.999603	0.999377	60320	60189	66	65	0.998921	0.998905
ERR123810	64491	64432	41	18	0.999721	0.999364	51028	51007	13	8	0.999843	0.999745	21410	21410	0	0	1	1	40800	40798	0	2	0.999951	1
ERR123819	68395	68309	58	28	0.99959	0.999152	53325	53298	20	7	0.999869	0.999625	20999	20998	0	1	0.999952	1	42516	42513	3	0	1	0.999929
ERR123821	69897	69846	32	19	0.999728	0.999542	56883	56851	19	13	0.999771	0.999666	22232	22231	1	0	1	0.999955	45529	45526	2	1	0.999978	0.999956
ERR123824	55923	55905	12	6	0.999893	0.999785	39943	39939	3	1	0.999975	0.999925	19320	19320	0	0	1	1	31915	31915	0	0	1	1
ERR123829	65862	65839	15	8	0.999879	0.999772	52216	52211	3	2	0.999962	0.999943	21494	21494	0	0	1	1	41708	41706	0	2	0.999952	1
ERR123830	73734	73669	39	26	0.999647	0.999471	58457	58436	15	6	0.999897	0.999743	23711	23711	0	0	1	1	46513	46507	2	4	0.999914	0.999957
ERR123833	30156	30151	1	4	0.999867	0.999967	14621	14620	0	1	0.999932	1	12739	12739	0	0	1	1	11675	11675	0	0	1	1
ERR123837	28009	28005	3	1	0.999964	0.999893	14534	14533	1	0	1	0.999931	12664	12664	0	0	1	1	11712	11711	1	0	1	0.999915
ERR123845	50996	50971	22	3	0.999941	0.999569	40302	40282	14	6	0.999851	0.999653	18715	18715	0	0	1	1	32870	32868	2	0	1	0.999939
ERR123848	77669	77614	37	18	0.999768	0.999524	56743	56720	11	12	0.999788	0.999806	25594	25594	0	0	1	1	44463	44457	5	1	0.999978	0.999888
ERR123849	59205	59191	12	2	0.999966	0.999797	41314	41308	5	1	0.999976	0.999879	22948	22948	0	0	1	1	33131	33129	2	0	1	0.99994
ERR123853	78032	77939	68	25	0.999679	0.999128	61775	61743	16	16	0.999741	0.999741	26787	26779	7	1	0.999963	0.999739	49568	49554	8	6	0.999879	0.999839
ERR123855	66386	66341	28	17	0.999744	0.999578	55869	55846	10	13	0.999767	0.999821	21543	21542	1	0	1	0.999954	44792	44790	1	1	0.999978	0.999978
ERR123856	66532	66497	26	9	0.999865	0.999609	56707	56691	10	6	0.999894	0.999824	21498	21497	1	0	1	0.999953	45462	45457	3	2	0.999956	0.999934
ERR123859	63591	63558	23	10	0.999843	0.999638	49315	49301	7	7	0.999858	0.999858	20176	20176	0	0	1	1	38900	38897	2	1	0.999974	0.999949
ERR123863	37082	37078	2	2	0.999946	0.999946	22514	22512	1	1	0.999956	0.999956	15116	15116	0	0	1	1	18243	18243	0	0	1	1
ERR123866	32184	32182	0	2	0.999938	1	22705	22704	1	0	1	0.999956	15092	15092	0	0	1	1	19261	19260	1	0	1	0.999948
ERR123871	46342	46329	4	9	0.999806	0.999914	33688	33686	1	1	0.99997	0.99997	17082	17082	0	0	1	1	27581	27581	0	0	1	1
ERR123873	59773	59734	27	12	0.999799	0.999548	44077	44048	26	3	0.999932	0.99941	19565	19564	0	1	0.999949	1	35038	35036	2	0	1	0.999943
ERR123874	28638	28633	1	4	0.99986	0.999965	14286	14284	1	1	0.99993	0.99993	12491	12491	0	0	1	1	11463	11463	0	0	1	1
ERR123877	54918	54895	10	13	0.999763	0.999818	40941	40936	3	2	0.999951	0.999927	18431	18431	0	0	1	1	32939	32938	0	1	0.99997	1
ERR123878	58327	58309	13	5	0.999914	0.999777	47086	47081	2	3	0.999936	0.999958	19804	19804	0	0	1	1	38036	38036	0	0	1	1
ERR123881	78771	78711	33	27	0.999657	0.999581	61272	61232	25	15	0.999755	0.999592	25073	25073	0	0	1	1	48444	48438	3	3	0.999938	0.999938
ERR123883	60754	60713	24	17	0.99972	0.999605	49236	49216	17	3	0.999939	0.999655	20371	20368	3	0	1	0.999853	39931	39929	2	0	1	0.99995
ERR123884	60987	60950	23	14	0.99977	0.999623	46334	46322	8	4	0.999914	0.999827	19915	19915	0	0	1	1	36626	36626	0	0	1	1
ERR123885	65498	65442	27	29	0.999557	0.999588	51824	51801	16	7	0.999865	0.999691	21934	21934	0	0	1	1	41689	41683	3	3	0.999928	0.999928
ERR123886	76141	76076	50	15	0.999803	0.999343	59187	59156	22	9	0.999848	0.999628	24515	24514	0	1	0.999959	1	47146	47139	5	2	0.999958	0.999894
ERR123888	62255	62221	23	11	0.999823	0.99963	49296	49285	6	5	0.999899	0.999878	20324	20324	0	0	1	1	39264	39264	0	0	1	1
ERR123889	63051	63019	17	15	0.999762	0.99973	52212	52196	12	4	0.999923	0.99977	20922	20922	0	0	1	1	42357	42357	0	0	1	1
ERR123890	62184	62151	9	24	0.999614	0.999855	53091	53079	8	4	0.999925	0.999849	20853	20853	0	0	1	1	43282	43278	2	2	0.999954	0.999954
ERR123892	57588	57561	16	11	0.999809	0.999722	47268	47254	8	6	0.999873	0.999831	19601	19601	0	0	1	1	38664	38663	1	0	1	0.999974
ERR123893	84911	84805	68	38	0.999552	0.999199	65233	65179	32	22	0.999663	0.999509	26994	26989	5	0	1	0.999815	51162	51134	14	14	0.999726	0.999726
ERR123894	78159	78095	39	25	0.99968	0.999501	58623	58593	19	11	0.999812	0.999676	24402	24400	0	2	0.999918	1	45788	45786	2	0	1	0.999956
ERR123895	66025	65969	37	19	0.999712	0.999439	52391	52375	9	7	0.999866	0.999828	20702	20701	1	0	1	0.999952	41436	41435	1	0	1	0.999976
ERR123898	65681	65633	36	12	0.999817	0.999452	52533	52508	20	5	0.999905	0.999619	20696	20696	0	0	1	1	41907	41902	4	1	0.999976	0.999905
ERR123899	57367	57352	9	6	0.999895	0.999843	38836	38827	5	4	0.999897	0.999871	20444	20444	0	0	1	1	31173	31172	1	0	1	0.999968
ERR126016	53964	53943	11	10	0.999815	0.999796	42274	42261	5	8	0.999811	0.999882	19381	19381	0	0	1	1	34502	34501	1	0	1	0.999971
ERR126017	56628	56602	18	8	0.999859	0.999682	45144	45131	10	3	0.999934	0.999778	20464	20464	0	0	1	1	37104	37104	0	0	1	1
ERR126018	57951	57931	12	8	0.999862	0.999793	43970	43966	2	2	0.999955	0.999955	20553	20553	0	0	1	1	35685	35685	0	0	1	1
ERR126019	65960	65905	42	13	0.999803	0.999363	52852	52816	19	17	0.999678	0.99964	23694	23682	6	6	0.999747	0.999747	43250	43237	4	9	0.999792	0.999907
ERR164693	67242	67198	23	21	0.999688	0.999658	54394	54377	8	9	0.999835	0.999853	21486	21480	6	0	1	0.999721	43903	43894	4	5	0.999886	0.999909
ERR164694	69830	69762	49	19	0.999728	0.999298	56264	56212	40	12	0.999787	0.999289	21819	21813	4	2	0.999908	0.999817	44756	44745	9	2	0.999955	0.999799
ERR164695	74434	74360	38	36	0.999516	0.999489	57292	57260	26	6	0.999895	0.999546	23089	23088	1	0	1	0.999957	45226	45216	8	2	0.999956	0.999823
ERR164696	68598	68534	42	22	0.999679	0.999388	53678	53650	23	5	0.999907	0.999571	21307	21307	0	0	1	1	42685	42681	4	0	1	0.999906
ERR164697	66261	66198	36	27	0.999592	0.999456	51265	51236	18	11	0.999785	0.999649	21052	21052	0	0	1	1	40744	40741	2	1	0.999975	0.999951
ERR164698	67227	67194	22	11	0.999836	0.999673	53358	53329	18	11	0.999794	0.999663	21145	21143	0	2	0.999905	1	42525	42517	5	3	0.999929	0.999882
ERR164700	83836	83745	61	30	0.999642	0.999272	61270	61216	31	23	0.999624	0.999494	26476	26476	0	0	1	1	47629	47614	6	9	0.999811	0.999874
ERR164701	67915	67858	41	16	0.999764	0.999396	52043	52004	21	18	0.999654	0.999596	20916	20908	3	5	0.999761	0.999857	40906	40897	4	5	0.999878	0.999902
ERR164703	85906	85803	53	50	0.999418	0.999383	63199	63145	29	25	0.999604	0.999541	25567	25563	0	4	0.999844	1	48972	48942	19	11	0.999775	0.999612
ERR164705	90265	90065	109	91	0.998991	0.998791	68379	68238	79	62	0.999092	0.998844	26241	26222	11	8	0.999695	0.999581	52527	52452	41	34	0.999352	0.999219
ERR164706	78276	78144	81	51	0.999348	0.998965	61232	61150	46	36	0.999412	0.999248	24013	24007	3	3	0.999875	0.999875	48173	48140	18	15	0.999689	0.999626
ERR164707	60774	60713	44	17	0.99972	0.999276	44062	44045	12	5	0.999886	0.999728	22007	22007	0	0	1	1	36661	36660	1	0	1	0.999973
ERR164708	77226	77135	58	33	0.999572	0.999249	59221	59188	21	12	0.999797	0.999645	23983	23981	1	1	0.999958	0.999958	46712	46703	8	1	0.999979	0.999829
ERR164711	71961	71888	47	26	0.999638	0.999347	55357	55305	26	26	0.99953	0.99953	21847	21844	3	0	1	0.999863	43366	43354	9	3	0.999931	0.999792
ERR164713	67925	67864	36	25	0.999632	0.99947	53089	53066	18	5	0.999906	0.999661	21292	21290	1	1	0.999953	0.999953	42245	42240	4	1	0.999976	0.999905
ERR164715	69763	69715	30	18	0.999742	0.99957	55026	55001	17	8	0.999855	0.999691	21904	21899	2	3	0.999863	0.999909	43599	43587	7	5	0.999885	0.999839
ERR164718	73320	73247	62	11	0.99985	0.999154	57996	57949	28	19	0.999672	0.999517	22213	22210	3	0	1	0.999865	45846	45820	12	14	0.999695	0.999738
ERR164719	68092	68053	24	15	0.99978	0.999647	54230	54206	19	5	0.999908	0.99965	21677	21676	0	1	0.999954	1	43426	43421	5	0	1	0.999885
ERR164728	78308	78249	30	29	0.99963	0.999617	58896	58864	15	17	0.999711	0.999745	26453	26452	1	0	1	0.999962	46808	46802	4	2	0.999957	0.999915
ERR164729	55274	55252	11	11	0.999801	0.999801	42642	42634	6	2	0.999953	0.999859	19380	19380	0	0	1	1	34980	34979	1	0	1	0.999971
ERR164731	51955	51900	42	13	0.99975	0.999191	42062	42043	19	0	1	0.999548	19692	19692	0	0	1	1	34980	34980	0	0	1	1
ERR164732	48266	48242	18	6	0.999876	0.999627	38385	38377	6	2	0.999948	0.999844	18953	18953	0	0	1	1	32312	32312	0	0	1	1
ERR164734	58309	58286	19	4	0.999931	0.999674	44172	44167	5	0	1	0.999887	19642	19642	0	0	1	1	35376	35376	0	0	1	1
ERR164735	55858	55837	11	10	0.999821	0.999803	42998	42978	11	9	0.999791	0.999744	19874	19874	0	0	1	1	35072	35071	1	0	1	0.999971
ERR164736	68684	68598	55	31	0.999548	0.999199	49743	49715	21	7	0.999859	0.999578	21815	21815	0	0	1	1	39390	39387	3	0	1	0.999924
ERR164738	47307	47300	3	4	0.999915	0.999937	35766	35764	1	1	0.999972	0.999972	18873	18873	0	0	1	1	30218	30218	0	0	1	1
ERR164739	52570	52530	25	15	0.999715	0.999524	38860	38850	6	4	0.999897	0.999846	20602	20601	1	0	1	0.999951	32457	32454	2	1	0.999969	0.999938
ERR171563	73277	73212	37	28	0.999618	0.999495	55616	55600	10	6	0.999892	0.99982	25719	25718	1	0	1	0.999961	44671	44668	3	0	1	0.999933
ERR171565	56986	56958	22	6	0.999895	0.999614	43351	43338	8	5	0.999885	0.999815	19304	19304	0	0	1	1	34878	34877	1	0	1	0.999971
ERR171566	57977	57952	17	8	0.999862	0.999707	42603	42601	2	0	1	0.999953	19918	19918	0	0	1	1	34446	34446	0	0	1	1
ERR171567	58919	58892	21	6	0.999898	0.999644	43422	43413	7	2	0.999954	0.999839	19898	19898	0	0	1	1	34689	34688	1	0	1	0.999971
ERR171578	50697	50669	11	17	0.999665	0.999783	37780	37771	6	3	0.999921	0.999841	18308	18308	0	0	1	1	31047	31047	0	0	1	1
ERR171585	63463	63384	46	33	0.99948	0.999275	49009	48996	11	2	0.999959	0.999776	20912	20912	0	0	1	1	39220	39220	0	0	1	1
ERR171587	58474	58450	11	13	0.999778	0.999812	40456	40446	7	3	0.999926	0.999827	19740	19740	0	0	1	1	32217	32215	2	0	1	0.999938
ERR171591	38505	38495	4	6	0.999844	0.999896	22262	22258	1	3	0.999865	0.999955	14958	14958	0	0	1	1	17668	17667	1	0	1	0.999943
ERR171592	47520	47513	3	4	0.999916	0.999937	34818	34813	3	2	0.999943	0.999914	17738	17738	0	0	1	1	28485	28484	1	0	1	0.999965
ERR171595	46906	46885	5	16	0.999659	0.999893	35483	35479	3	1	0.999972	0.999915	17975	17974	0	1	0.999944	1	29402	29401	1	0	1	0.999966
ERR171597	36467	36448	9	10	0.999726	0.999753	23627	23623	1	3	0.999873	0.999958	15471	15471	0	0	1	1	19504	19504	0	0	1	1
ERR171598	30790	30788	2	0	1	0.999935	19034	19034	0	0	1	1	13812	13812	0	0	1	1	15917	15917	0	0	1	1
ERR171601	63629	63594	21	14	0.99978	0.99967	47068	47061	4	3	0.999936	0.999915	21666	21664	1	1	0.999954	0.999954	37742	37742	0	0	1	1
ERR171604	72524	72488	12	24	0.999669	0.999834	52716	52702	6	8	0.999848	0.999886	24483	24483	0	0	1	1	41861	41860	1	0	1	0.999976
ERR171607	32107	32107	0	0	1	1	22828	22827	1	0	1	0.999956	15163	15163	0	0	1	1	19918	19917	1	0	1	0.99995
ERR171608	36652	36647	3	2	0.999945	0.999918	26062	26062	0	0	1	1	15889	15889	0	0	1	1	22263	22263	0	0	1	1
ERR171610	31755	31755	0	0	1	1	21375	21375	0	0	1	1	14599	14599	0	0	1	1	18245	18245	0	0	1	1
ERR171614	41386	41381	2	3	0.999928	0.999952	29770	29770	0	0	1	1	17017	17017	0	0	1	1	24764	24764	0	0	1	1
ERR171617	64644	64598	31	15	0.999768	0.99952	46084	46078	6	0	1	0.99987	21986	21986	0	0	1	1	36685	36683	2	0	1	0.999945
ERR171619	40002	40000	1	1	0.999975	0.999975	25243	25241	1	1	0.99996	0.99996	15628	15628	0	0	1	1	20414	20414	0	0	1	1
ERR171620	41062	41054	6	2	0.999951	0.999854	23280	23275	5	0	1	0.999785	16046	16046	0	0	1	1	18564	18564	0	0	1	1
ERR171622	53998	53971	16	11	0.999796	0.999704	36350	36349	1	0	1	0.999972	19513	19513	0	0	1	1	29328	29327	1	0	1	0.999966
ERR171623	38398	38387	5	6	0.999844	0.99987	27071	27070	1	0	1	0.999963	16057	16057	0	0	1	1	22497	22497	0	0	1	1
ERR171624	54009	53995	6	8	0.999852	0.999889	40364	40359	3	2	0.99995	0.999926	18805	18805	0	0	1	1	32455	32455	0	0	1	1
ERR171625	49582	49569	8	5	0.999899	0.999839	33446	33443	2	1	0.99997	0.99994	18124	18124	0	0	1	1	27083	27082	1	0	1	0.999963
ERR171627	44290	44271	16	3	0.999932	0.999639	25490	25489	1	0	1	0.999961	18329	18326	3	0	1	0.999836	20815	20814	1	0	1	0.999952
ERR171628	59939	59909	22	8	0.999866	0.999633	47202	47197	4	1	0.999979	0.999915	20229	20228	1	0	1	0.999951	37987	37985	2	0	1	0.999947
ERR171630	41279	41275	3	1	0.999976	0.999927	28930	28929	0	1	0.999965	1	16540	16540	0	0	1	1	23806	23806	0	0	1	1
ERR171631	49479	49464	10	5	0.999899	0.999798	35472	35468	3	1	0.999972	0.999915	17528	17528	0	0	1	1	28791	28791	0	0	1	1
ERR171635	50069	50056	9	4	0.99992	0.99982	38831	38826	4	1	0.999974	0.999897	18493	18490	2	1	0.999946	0.999892	32083	32079	3	1	0.999969	0.999906
ERR171637	43894	43885	1	8	0.999818	0.999977	31259	31257	2	0	1	0.999936	17061	17061	0	0	1	1	25847	25846	1	0	1	0.999961
ERR171638	71240	71132	61	47	0.99934	0.999143	50885	50832	33	20	0.999607	0.999351	21730	21730	0	0	1	1	39597	39593	1	3	0.999924	0.999975
ERR171639	36927	36927	0	0	1	1	25128	25128	0	0	1	1	15391	15391	0	0	1	1	21038	21038	0	0	1	1
ERR171643	42544	42520	23	1	0.999976	0.999459	31695	31684	9	2	0.999937	0.999716	17096	17096	0	0	1	1	26268	26268	0	0	1	1
ERR171644	67675	67640	25	10	0.999852	0.999631	51782	51768	8	6	0.999884	0.999845	23614	23613	0	1	0.999958	1	41823	41822	1	0	1	0.999976
ERR171650	40672	40666	4	2	0.999951	0.999902	29304	29303	1	0	1	0.999966	16704	16704	0	0	1	1	24474	24474	0	0	1	1
ERR171651	63297	63262	29	6	0.999905	0.999542	44463	44441	14	8	0.99982	0.999685	19918	19918	0	0	1	1	34427	34424	3	0	1	0.999913
ERR171652	61545	61510	25	10	0.999837	0.999594	48559	48548	10	1	0.999979	0.999794	20429	20429	0	0	1	1	38848	38848	0	0	1	1
ERR175475	43367	43361	2	4	0.999908	0.999954	28296	28290	3	3	0.999894	0.999894	16425	16425	0	0	1	1	22739	22739	0	0	1	1
ERR175476	55012	54982	24	6	0.999891	0.999564	42309	42292	13	4	0.999905	0.999693	19363	19363	0	0	1	1	34530	34529	1	0	1	0.999971
ERR175481	42876	42873	3	0	1	0.99993	31169	31168	0	1	0.999968	1	17194	17194	0	0	1	1	25668	25668	0	0	1	1
ERR175483	35847	35839	6	2	0.999944	0.999833	21512	21510	0	2	0.999907	1	15433	15433	0	0	1	1	17879	17879	0	0	1	1
ERR175484	53362	53348	7	7	0.999869	0.999869	42065	42062	2	1	0.999976	0.999952	20143	20143	0	0	1	1	34750	34748	1	1	0.999971	0.999971
ERR175485	53660	53634	12	14	0.999739	0.999776	36483	36469	3	11	0.999698	0.999918	18474	18473	1	0	1	0.999946	29063	29063	0	0	1	1
ERR175486	75493	75405	56	32	0.999576	0.999258	53401	53371	14	16	0.9997	0.999738	26800	26793	6	1	0.999963	0.999776	42925	42922	2	1	0.999977	0.999953
ERR175487	59504	59491	9	4	0.999933	0.999849	43485	43477	4	4	0.999908	0.999908	19536	19536	0	0	1	1	34479	34478	0	1	0.999971	1
ERR175490	62902	62848	30	24	0.999618	0.999523	49430	49420	5	5	0.999899	0.999899	22111	22111	0	0	1	1	40076	40073	2	1	0.999975	0.99995
ERR175495	67425	67376	31	18	0.999733	0.99954	53020	52985	26	9	0.99983	0.99951	22887	22885	2	0	1	0.999913	42506	42494	9	3	0.999929	0.999788
ERR175502	63476	63449	20	7	0.99989	0.999685	47515	47509	5	1	0.999979	0.999895	21082	21082	0	0	1	1	37885	37885	0	0	1	1
ERR175506	58010	57982	24	4	0.999931	0.999586	44429	44415	13	1	0.999977	0.999707	20579	20579	0	0	1	1	36214	36211	3	0	1	0.999917
ERR175511	54547	54534	8	5	0.999908	0.999853	41046	41035	4	7	0.999829	0.999903	19535	19535	0	0	1	1	33478	33477	1	0	1	0.99997
ERR175515	82284	82169	67	48	0.999416	0.999185	59179	59142	26	11	0.999814	0.999561	26940	26938	2	0	1	0.999926	45928	45922	5	1	0.999978	0.999891
ERR175519	54434	54420	9	5	0.999908	0.999835	40998	40988	7	3	0.999927	0.999829	19622	19622	0	0	1	1	33482	33479	2	1	0.99997	0.99994
ERR180048	53048	53018	23	7	0.999868	0.999566	38055	38046	4	5	0.999869	0.999895	19299	19299	0	0	1	1	30907	30907	0	0	1	1
ERR180051	62053	62029	16	8	0.999871	0.999742	47614	47605	8	1	0.999979	0.999832	20728	20728	0	0	1	1	38208	38207	1	0	1	0.999974
ERR180054	63055	63015	23	17	0.99973	0.999635	44071	44062	6	3	0.999932	0.999864	19766	19766	0	0	1	1	34540	34540	0	0	1	1
ERR180058	69568	69524	27	17	0.999756	0.999612	52017	51995	11	11	0.999788	0.999788	21649	21649	0	0	1	1	40481	40479	1	1	0.999975	0.999975
ERR180059	57830	57803	18	9	0.999844	0.999689	47558	47551	3	4	0.999916	0.999937	21032	21031	1	0	1	0.999952	38711	38709	2	0	1	0.999948
ERR180066	71914	71854	44	16	0.999777	0.999388	53428	53409	12	7	0.999869	0.999775	22691	22688	3	0	1	0.999868	41546	41543	2	1	0.999976	0.999952
ERR180081	62998	62956	26	16	0.999746	0.999587	49196	49182	6	8	0.999837	0.999878	21387	21387	0	0	1	1	39702	39701	1	0	1	0.999975
ERR180090	63048	63007	25	16	0.999746	0.999603	42316	42300	10	6	0.999858	0.999764	19575	19575	0	0	1	1	32737	32737	0	0	1	1
ERR199971	70403	70320	54	29	0.999588	0.999233	43257	43232	18	7	0.999838	0.999584	24214	24214	0	0	1	1	33333	33333	0	0	1	1
ERR199972	57582	57556	13	13	0.999774	0.999774	35876	35865	9	2	0.999944	0.999749	18281	18281	0	0	1	1	27223	27223	0	0	1	1
ERR199977	81818	81716	50	52	0.999364	0.999388	37957	37931	18	8	0.999789	0.999526	27710	27708	1	1	0.999964	0.999964	26077	26070	6	1	0.999962	0.99977
ERR199985	41063	41034	16	13	0.999683	0.99961	14074	14071	2	1	0.999929	0.999858	12572	12572	0	0	1	1	8793	8793	0	0	1	1
ERR199986	42322	42304	13	5	0.999882	0.999693	18102	18091	2	9	0.999503	0.999889	13974	13974	0	0	1	1	12797	12797	0	0	1	1
ERR199987	25534	25530	1	3	0.999883	0.999961	8372	8372	0	0	1	1	11628	11628	0	0	1	1	6339	6339	0	0	1	1
ERR199988	33704	33698	3	3	0.999911	0.999911	11208	11207	1	0	1	0.999911	12184	12184	0	0	1	1	7670	7670	0	0	1	1
ERR199990	64258	64204	19	35	0.999455	0.999704	26602	26594	6	2	0.999925	0.999774	23744	23743	1	0	1	0.999958	18892	18890	2	0	1	0.999894
ERR199991	47832	47808	12	12	0.999749	0.999749	20878	20872	6	0	1	0.999713	16853	16853	0	0	1	1	15349	15349	0	0	1	1
ERR199993	47526	47510	7	9	0.999811	0.999853	30308	30299	3	6	0.999802	0.999901	16562	16562	0	0	1	1	24035	24035	0	0	1	1
ERR205940	62355	62291	40	24	0.999615	0.999358	51243	51223	12	8	0.999844	0.999766	23184	23184	0	0	1	1	42894	42894	0	0	1	1
ERR205943	49332	49324	6	2	0.999959	0.999878	43149	43146	2	1	0.999977	0.999954	19783	19783	0	0	1	1	37164	37163	1	0	1	0.999973
ERR205945	38968	38947	18	3	0.999923	0.999538	33360	33357	3	0	1	0.99991	18910	18910	0	0	1	1	29512	29512	0	0	1	1
ERR205950	31472	31471	1	0	1	0.999968	26075	26073	1	1	0.999962	0.999962	15768	15768	0	0	1	1	23272	23272	0	0	1	1
ERR205968	59835	59791	23	21	0.999649	0.999615	52583	52489	44	50	0.999048	0.999162	23447	23425	11	11	0.999531	0.999531	44040	43964	34	42	0.999046	0.999227
ERR205972	44941	44926	10	5	0.999889	0.999777	45475	45434	22	19	0.999582	0.999516	23592	23582	7	3	0.999873	0.999703	41169	41129	21	19	0.999538	0.99949
ERR211451	42246	42240	3	3	0.999929	0.999929	25665	25664	1	0	1	0.999961	15107	15107	0	0	1	1	19912	19912	0	0	1	1
ERR211452	87176	87045	90	41	0.999529	0.998967	62537	62485	30	22	0.999648	0.99952	24856	24842	8	6	0.999759	0.999678	46635	46620	6	9	0.999807	0.999871
ERR211453	78633	78574	34	25	0.999682	0.999567	55407	55373	20	14	0.999747	0.999639	21274	21273	0	1	0.999953	1	41367	41359	6	2	0.999952	0.999855
ERR211460	84457	84353	58	46	0.999455	0.999313	59115	59084	17	14	0.999763	0.999712	26301	26299	1	1	0.999962	0.999962	45052	45047	2	3	0.999933	0.999956
ERR211461	95295	95134	104	57	0.999401	0.998908	71449	71313	82	54	0.999243	0.998851	27554	27526	18	10	0.999637	0.999347	53259	53177	43	39	0.999267	0.999192
ERR211462	72557	72510	26	21	0.99971	0.999642	56825	56790	25	10	0.999824	0.99956	21641	21639	2	0	1	0.999908	44013	44002	6	5	0.999886	0.999864
ERR211463	74431	74333	68	30	0.999597	0.999086	56122	56084	22	16	0.999715	0.999608	20945	20938	5	2	0.999904	0.999761	42653	42639	6	8	0.999812	0.999859
ERR211466	77014	76949	43	22	0.999714	0.999442	55496	55475	14	7	0.999874	0.999748	26308	26306	2	0	1	0.999924	43467	43466	1	0	1	0.999977
ERR211468	60620	60587	25	8	0.999868	0.999588	45855	45850	3	2	0.999956	0.999935	19277	19277	0	0	1	1	36154	36154	0	0	1	1
ERR211470	72297	72214	52	31	0.999571	0.99928	52939	52900	27	12	0.999773	0.99949	20851	20849	2	0	1	0.999904	40702	40697	5	0	1	0.999877
ERR211474	75456	75380	40	36	0.999523	0.99947	51273	51261	6	6	0.999883	0.999883	23103	23103	0	0	1	1	38430	38429	0	1	0.999974	1
ERR211476	83199	83074	75	50	0.999398	0.999098	58221	58185	23	13	0.999777	0.999605	26092	26090	1	1	0.999962	0.999962	44715	44709	4	2	0.999955	0.999911
ERR211477	70477	70438	21	18	0.999745	0.999702	48661	48652	3	6	0.999877	0.999938	19835	19832	1	2	0.999899	0.99995	36972	36971	0	1	0.999973	1
ERR211478	92933	92795	79	59	0.999365	0.999149	62270	62225	26	19	0.999695	0.999582	30006	30000	6	0	1	0.9998	46589	46582	4	3	0.999936	0.999914
ERR211487	75070	74951	70	49	0.999347	0.999067	33357	33337	12	8	0.99976	0.99964	23026	23023	1	2	0.999913	0.999957	22391	22391	0	0	1	1
ERR211495	38077	38065	3	9	0.999764	0.999921	16785	16783	2	0	1	0.999881	13316	13316	0	0	1	1	11828	11828	0	0	1	1
ERR211497	88293	88163	79	51	0.999422	0.999105	50487	50437	38	12	0.999762	0.999247	26895	26894	1	0	1	0.999963	35603	35598	2	3	0.999916	0.999944
ERR211499	63927	63857	47	23	0.99964	0.999265	36168	36149	12	7	0.999806	0.999668	18409	18407	2	0	1	0.999891	25766	25765	0	1	0.999961	1
ERR211502	62234	62153	61	20	0.999678	0.99902	29931	29905	20	6	0.999799	0.999332	17174	17174	0	0	1	1	19913	19911	2	0	1	0.9999
ERR211511	80149	80049	63	37	0.999538	0.999214	41832	41798	20	14	0.999665	0.999522	23508	23507	1	0	1	0.999957	29045	29042	1	2	0.999931	0.999966
ERR211512	35866	35856	3	7	0.999805	0.999916	13445	13445	0	0	1	1	12232	12232	0	0	1	1	9161	9161	0	0	1	1
ERR211513	13057	13056	0	1	0.999923	1	2815	2815	0	0	1	1	6049	6049	0	0	1	1	1935	1935	0	0	1	1
ERR211517	48413	48401	5	7	0.999855	0.999897	24406	24406	0	0	1	1	15465	15465	0	0	1	1	17672	17672	0	0	1	1
ERR211523	57552	57451	60	41	0.999287	0.998957	21368	21353	10	5	0.999766	0.999532	19299	19299	0	0	1	1	14676	14676	0	0	1	1
ERR211524	74360	74248	58	54	0.999273	0.999219	35478	35445	17	16	0.999549	0.999521	22813	22813	0	0	1	1	24000	23998	1	1	0.999958	0.999958
ERR211530	71805	71739	48	18	0.999749	0.999331	47188	47129	37	22	0.999533	0.999216	20055	20051	4	0	1	0.999801	34559	34548	4	7	0.999797	0.999884
ERR211540	45597	45582	4	11	0.999759	0.999912	27507	27495	6	6	0.999782	0.999782	15581	15581	0	0	1	1	21291	21291	0	0	1	1
ERR211541	86016	85920	62	34	0.999604	0.999279	61390	61352	19	19	0.99969	0.99969	26800	26798	2	0	1	0.999925	46897	46892	3	2	0.999957	0.999936
ERR211542	49496	49470	15	11	0.999778	0.999697	31443	31439	1	3	0.999905	0.999968	17640	17640	0	0	1	1	24789	24789	0	0	1	1
ERR211546	50043	50028	7	8	0.99984	0.99986	33877	33872	1	4	0.999882	0.99997	17592	17592	0	0	1	1	26929	26929	0	0	1	1
ERR211556	66416	66350	40	26	0.999608	0.999397	42341	42324	14	3	0.999929	0.999669	24233	24233	0	0	1	1	33261	33261	0	0	1	1
ERR211562	88653	88522	88	43	0.999514	0.999007	55690	55651	21	18	0.999677	0.999623	26549	26549	0	0	1	1	40561	40552	4	5	0.999877	0.999901
ERR216455	71857	71793	32	32	0.999554	0.999554	49063	49045	10	8	0.999837	0.999796	24749	24749	0	0	1	1	38743	38742	0	1	0.999974	1
ERR216457	73372	73282	50	40	0.999454	0.999318	56609	56574	22	13	0.99977	0.999611	20835	20833	1	1	0.999952	0.999952	43428	43423	5	0	1	0.999885
ERR216458	71600	71527	57	16	0.999776	0.999204	54875	54847	19	9	0.999836	0.999654	20713	20708	5	0	1	0.999759	42403	42397	3	3	0.999929	0.999929
ERR216462	83717	83627	49	41	0.99951	0.999414	63763	63707	26	30	0.999529	0.999592	25916	25909	3	4	0.999846	0.999884	49488	49468	13	7	0.999859	0.999737
ERR216481	89627	89508	75	44	0.999509	0.999163	62617	62583	20	14	0.999776	0.999681	27363	27363	0	0	1	1	47050	47046	2	2	0.999957	0.999957
ERR216485	73665	73594	46	25	0.99966	0.999375	51678	51654	19	5	0.999903	0.999632	20644	20643	1	0	1	0.999952	38672	38670	2	0	1	0.999948
ERR216486	110095	109830	166	99	0.999099	0.998491	72797	72700	52	45	0.999381	0.999285	31613	31600	10	3	0.999905	0.999684	51655	51632	12	11	0.999787	0.999768
ERR216488	72141	72097	21	23	0.999681	0.999709	51116	51078	18	20	0.999609	0.999648	21096	21095	0	1	0.999953	1	38771	38767	1	3	0.999923	0.999974
ERR216490	78096	78029	43	24	0.999693	0.999449	55732	55700	15	17	0.999695	0.999731	21839	21836	3	0	1	0.999863	41859	41854	2	3	0.999928	0.999952
ERR216491	61891	61872	14	5	0.999919	0.999774	49492	49485	6	1	0.99998	0.999879	20235	20235	0	0	1	1	39696	39695	1	0	1	0.999975
ERR216495	85262	85103	108	51	0.999401	0.998733	61390	61346	24	20	0.999674	0.999609	25173	25172	1	0	1	0.99996	47097	47093	2	2	0.999958	0.999958
ERR216496	76806	76735	45	26	0.999661	0.999414	58767	58736	15	16	0.999728	0.999745	24627	24627	0	0	1	1	46462	46453	6	3	0.999935	0.999871
ERR216497	73105	73027	44	34	0.999535	0.999398	52899	52863	20	16	0.999697	0.999622	24972	24967	3	2	0.99992	0.99988	42042	42038	3	1	0.999976	0.999929
ERR216500	75684	75597	46	41	0.999458	0.999392	53461	53427	13	21	0.999607	0.999757	24013	24013	0	0	1	1	41823	41817	5	1	0.999976	0.99988
ERR216501	72274	72213	43	18	0.999751	0.999405	55167	55155	4	8	0.999855	0.999927	21600	21599	1	0	1	0.999954	42955	42952	0	3	0.99993	1
ERR216503	70680	70587	72	21	0.999703	0.998981	56366	56335	19	12	0.999787	0.999663	21618	21617	1	0	1	0.999954	44301	44292	6	3	0.999932	0.999865
ERR216505	70097	70038	40	19	0.999729	0.999429	56282	56257	15	10	0.999822	0.999733	21750	21748	1	1	0.999954	0.999954	44446	44436	5	5	0.999887	0.999887
ERR216508	62785	62755	23	7	0.999888	0.999634	50033	50025	7	1	0.99998	0.99986	21248	21248	0	0	1	1	40517	40516	1	0	1	0.999975
ERR216511	77302	77210	52	40	0.999482	0.999327	59125	59081	25	19	0.999679	0.999577	23317	23315	1	1	0.999957	0.999957	46400	46391	7	2	0.999957	0.999849
ERR216514	68650	68603	39	8	0.999883	0.999432	55559	55530	18	11	0.999802	0.999676	22603	22599	2	2	0.999912	0.999912	44543	44535	5	3	0.999933	0.999888
ERR216516	72862	72783	64	15	0.999794	0.999121	56058	56004	40	14	0.99975	0.999286	22125	22122	2	1	0.999955	0.99991	43845	43838	5	2	0.999954	0.999886
ERR216517	64001	63961	29	11	0.999828	0.999547	50024	50003	18	3	0.99994	0.99964	20845	20845	0	0	1	1	39671	39670	1	0	1	0.999975
ERR216522	71184	71117	42	25	0.999649	0.99941	58649	58595	31	23	0.999608	0.999471	22766	22763	2	1	0.999956	0.999912	46674	46642	17	15	0.999679	0.999636
ERR216535	64274	64243	25	6	0.999907	0.999611	52969	52958	8	3	0.999943	0.999849	21537	21537	0	0	1	1	42725	42723	2	0	1	0.999953
ERR216537	64656	64631	15	10	0.999845	0.999768	53055	53038	8	9	0.99983	0.999849	21552	21551	1	0	1	0.999954	42386	42380	3	3	0.999929	0.999929
ERR216540	67320	67272	31	17	0.999747	0.999539	51923	51907	12	4	0.999923	0.999769	21431	21431	0	0	1	1	40817	40812	2	3	0.999926	0.999951
ERR216553	70890	70827	37	26	0.999633	0.999478	48762	48738	17	7	0.999856	0.999651	22423	22421	2	0	1	0.999911	37794	37792	2	0	1	0.999947
ERR216555	72403	72361	27	15	0.999793	0.999627	56105	56082	14	9	0.99984	0.99975	21674	21667	6	1	0.999954	0.999723	43451	43441	6	4	0.999908	0.999862
ERR216557	59932	59913	13	6	0.9999	0.999783	44429	44427	2	0	1	0.999955	20297	20297	0	0	1	1	35540	35540	0	0	1	1
ERR216558	55348	55338	6	4	0.999928	0.999892	40977	40970	3	4	0.999902	0.999927	19199	19199	0	0	1	1	32992	32992	0	0	1	1
ERR216562	74634	74583	29	22	0.999705	0.999611	56608	56574	22	12	0.999788	0.999611	22630	22626	2	2	0.999912	0.999912	43936	43922	9	5	0.999886	0.999795
ERR216563	72297	72263	24	10	0.999862	0.999668	54112	54091	14	7	0.999871	0.999741	21746	21746	0	0	1	1	41744	41740	3	1	0.999976	0.999928
ERR216564	70425	70359	53	13	0.999815	0.999247	53976	53958	8	10	0.999815	0.999852	21865	21863	2	0	1	0.999909	42677	42672	2	3	0.99993	0.999953
ERR216565	88503	88398	56	49	0.999446	0.999367	62218	62186	17	15	0.999759	0.999727	26299	26294	4	1	0.999962	0.999848	47363	47355	3	5	0.999894	0.999937
ERR216566	85046	84958	56	32	0.999623	0.999341	60982	60955	18	9	0.999852	0.999705	26322	26317	0	5	0.99981	1	46917	46913	3	1	0.999979	0.999936
ERR216568	72473	72393	61	19	0.999738	0.999158	55105	55068	21	16	0.99971	0.999619	21976	21974	1	1	0.999954	0.999954	42578	42576	1	1	0.999977	0.999977
ERR216571	80839	80740	66	33	0.999591	0.999183	61418	61381	28	9	0.999853	0.999544	24952	24949	1	2	0.99992	0.99996	47756	47740	12	4	0.999916	0.999749
ERR216572	71732	71678	39	15	0.999791	0.999456	56682	56658	14	10	0.999824	0.999753	21998	21995	2	1	0.999955	0.999909	44191	44185	3	3	0.999932	0.999932
ERR216574	72577	72520	38	19	0.999738	0.999476	56733	56703	15	15	0.999736	0.999736	21957	21957	0	0	1	1	44347	44336	6	5	0.999887	0.999865
ERR216575	101225	101018	128	79	0.999219	0.998735	74275	74152	78	45	0.999394	0.998949	30214	30198	12	4	0.999868	0.999603	55841	55782	41	18	0.999677	0.999266
ERR216576	76656	76550	79	27	0.999647	0.998969	57258	57224	19	15	0.999738	0.999668	21323	21321	2	0	1	0.999906	43516	43512	0	4	0.999908	1
ERR216578	81935	81837	54	44	0.999463	0.999341	62516	62457	32	27	0.999568	0.999488	22908	22895	7	6	0.999738	0.999694	47151	47132	8	11	0.999767	0.99983
ERR216579	83480	83403	49	28	0.999664	0.999413	61323	61278	36	9	0.999853	0.999413	22230	22227	2	1	0.999955	0.99991	45697	45687	5	5	0.999891	0.999891
ERR216580	79349	79234	72	43	0.999458	0.999092	61272	61222	23	27	0.999559	0.999624	22015	22003	7	5	0.999773	0.999682	46799	46772	11	16	0.999658	0.999765
ERR216581	104953	104702	162	89	0.999151	0.998455	72470	72378	55	37	0.999489	0.999241	30729	30721	3	5	0.999837	0.999902	53208	53175	17	16	0.999699	0.99968
ERR216583	66100	66064	21	15	0.999773	0.999682	53252	53228	13	11	0.999793	0.999756	20920	20917	3	0	1	0.999857	42059	42051	5	3	0.999929	0.999881
ERR216588	84115	83919	114	82	0.999024	0.998643	58198	58130	36	32	0.99945	0.999381	29590	29569	17	4	0.999865	0.999425	46494	46472	11	11	0.999763	0.999763
ERR216589	87445	87330	75	40	0.999542	0.999142	67494	67449	31	14	0.999792	0.999541	27687	27679	6	2	0.999928	0.999783	52404	52396	7	1	0.999981	0.999866
ERR216591	80245	80158	53	34	0.999576	0.999339	61555	61491	42	22	0.999642	0.999317	21635	21629	3	3	0.999861	0.999861	46301	46276	16	9	0.999806	0.999654
ERR216597	75190	75112	55	23	0.999694	0.999268	58581	58552	18	11	0.999812	0.999693	20861	20861	0	0	1	1	44967	44960	4	3	0.999933	0.999911
ERR216598	67294	67219	43	32	0.999524	0.999361	51936	51922	8	6	0.999884	0.999846	20044	20043	0	1	0.99995	1	41173	41171	1	1	0.999976	0.999976
ERR216601	102245	102033	132	80	0.999217	0.998708	73661	73559	60	42	0.999429	0.999185	31479	31463	13	3	0.999905	0.999587	55655	55612	25	18	0.999676	0.999551
ERR216602	69809	69754	44	11	0.999842	0.99937	53482	53459	12	11	0.999794	0.999776	19967	19962	3	2	0.9999	0.99985	41104	41097	2	5	0.999878	0.999951
ERR216604	93290	93155	91	44	0.999528	0.999024	69251	69177	46	28	0.999595	0.999335	28388	28375	10	3	0.999894	0.999648	52415	52381	17	17	0.999676	0.999676
ERR216605	73685	73606	52	27	0.999633	0.999294	57303	57253	32	18	0.999686	0.999441	21213	21210	3	0	1	0.999859	44080	44072	5	3	0.999932	0.999887
ERR216608	68645	68607	26	12	0.999825	0.999621	54979	54958	13	8	0.999854	0.999764	20559	20557	2	0	1	0.999903	43158	43156	2	0	1	0.999954
ERR216609	77775	77709	43	23	0.999704	0.999447	59780	59749	21	10	0.999833	0.999649	21991	21990	0	1	0.999955	1	45740	45727	8	5	0.999891	0.999825
ERR216611	46514	46502	9	3	0.999935	0.999806	35606	35605	1	0	1	0.999972	17587	17587	0	0	1	1	29364	29364	0	0	1	1
ERR216612	60167	60144	13	10	0.999834	0.999784	48481	48470	9	2	0.999959	0.999814	20205	20205	0	0	1	1	39218	39217	1	0	1	0.999975
ERR216613	43527	43524	1	2	0.999954	0.999977	32491	32487	2	2	0.999938	0.999938	17042	17042	0	0	1	1	26586	26585	1	0	1	0.999962
ERR216614	63097	63065	21	11	0.999826	0.999667	49314	49296	9	9	0.999817	0.999817	20877	20877	0	0	1	1	39696	39695	1	0	1	0.999975
ERR216616	62553	62534	12	7	0.999888	0.999808	48175	48162	7	6	0.999875	0.999855	20289	20289	0	0	1	1	38097	38096	1	0	1	0.999974
ERR216619	71443	71369	49	25	0.99965	0.999314	51898	51870	25	3	0.999942	0.999518	22440	22440	0	0	1	1	40612	40611	1	0	1	0.999975
ERR216620	46592	46574	9	9	0.999807	0.999807	35740	35730	6	4	0.999888	0.999832	17585	17585	0	0	1	1	29096	29096	0	0	1	1
ERR216622	51593	51575	11	7	0.999864	0.999787	37543	37541	2	0	1	0.999947	18446	18446	0	0	1	1	30378	30377	1	0	1	0.999967
ERR216623	60144	60125	9	10	0.999834	0.99985	45845	45838	1	6	0.999869	0.999978	20227	20227	0	0	1	1	36770	36770	0	0	1	1
ERR216624	43749	43738	8	3	0.999931	0.999817	32385	32380	5	0	1	0.999846	17068	17068	0	0	1	1	26965	26965	0	0	1	1
ERR216626	51960	51934	13	13	0.99975	0.99975	38589	38581	5	3	0.999922	0.99987	18857	18857	0	0	1	1	31823	31821	2	0	1	0.999937
ERR216629	53575	53558	11	6	0.999888	0.999795	42102	42089	8	5	0.999881	0.99981	19209	19209	0	0	1	1	34393	34392	1	0	1	0.999971
ERR216630	56720	56694	14	12	0.999788	0.999753	39566	39553	7	6	0.999848	0.999823	21144	21144	0	0	1	1	32151	32151	0	0	1	1
ERR216631	54580	54570	7	3	0.999945	0.999872	39896	39894	0	2	0.99995	1	18415	18415	0	0	1	1	31910	31909	0	1	0.999969	1
ERR216632	46333	46322	6	5	0.999892	0.99987	31989	31982	4	3	0.999906	0.999875	16677	16677	0	0	1	1	25718	25718	0	0	1	1
ERR216633	60074	60062	10	2	0.999967	0.999834	42282	42276	5	1	0.999976	0.999882	19453	19453	0	0	1	1	33028	33028	0	0	1	1
ERR216639	45699	45678	9	12	0.999737	0.999803	30290	30275	3	12	0.999604	0.999901	16527	16527	0	0	1	1	24426	24425	1	0	1	0.999959
ERR216641	54718	54692	10	16	0.999708	0.999817	39235	39228	5	2	0.999949	0.999873	18976	18975	1	0	1	0.999947	31446	31445	1	0	1	0.999968
ERR216642	52662	52636	12	14	0.999734	0.999772	35411	35410	1	0	1	0.999972	17162	17162	0	0	1	1	27973	27973	0	0	1	1
ERR216648	70234	70196	20	18	0.999744	0.999715	52635	52619	12	4	0.999924	0.999772	21645	21639	5	1	0.999954	0.999769	41019	41014	4	1	0.999976	0.999902
ERR216649	66828	66788	22	18	0.999731	0.999671	48321	48300	16	5	0.999896	0.999669	20845	20845	0	0	1	1	37434	37433	1	0	1	0.999973
ERR216652	49681	49660	6	15	0.999698	0.999879	30619	30612	4	3	0.999902	0.999869	18786	18786	0	0	1	1	24401	24401	0	0	1	1
ERR216653	57165	57140	10	15	0.999738	0.999825	42584	42574	7	3	0.99993	0.999836	19468	19466	1	1	0.999949	0.999949	33944	33943	1	0	1	0.999971
ERR216654	43730	43719	3	8	0.999817	0.999931	29986	29986	0	0	1	1	16913	16913	0	0	1	1	24416	24416	0	0	1	1
ERR216655	105266	105074	124	68	0.999353	0.998821	71110	71028	49	33	0.999536	0.999311	33471	33462	3	6	0.999821	0.99991	52937	52911	13	13	0.999754	0.999754
ERR221479	73650	73588	44	18	0.999755	0.999402	53062	53032	21	9	0.99983	0.999604	21997	21988	9	0	1	0.999591	40889	40882	7	0	1	0.999829
ERR221480	68509	68482	15	12	0.999825	0.999781	52633	52608	16	9	0.999829	0.999696	21830	21830	0	0	1	1	41542	41539	2	1	0.999976	0.999952
ERR221482	75450	75365	42	43	0.99943	0.999443	57203	57163	26	14	0.999755	0.999545	24162	24157	4	1	0.999959	0.999834	44687	44677	8	2	0.999955	0.999821
ERR221483	75594	75523	46	25	0.999669	0.999391	55724	55699	15	10	0.99982	0.999731	23165	23162	2	1	0.999957	0.999914	42829	42825	2	2	0.999953	0.999953
ERR221486	84922	84811	75	36	0.999576	0.999116	55444	55415	17	12	0.999783	0.999693	29497	29497	0	0	1	1	42218	42217	1	0	1	0.999976
ERR221489	73307	73238	42	27	0.999631	0.999427	54855	54816	21	18	0.999672	0.999617	22310	22308	1	1	0.999955	0.999955	42516	42502	9	5	0.999882	0.999788
ERR221490	61945	61918	8	19	0.999693	0.999871	49209	49198	7	4	0.999919	0.999858	21450	21450	0	0	1	1	39300	39297	3	0	1	0.999924
ERR221491	56242	56222	6	14	0.999751	0.999893	40904	40904	0	0	1	1	19066	19066	0	0	1	1	32551	32551	0	0	1	1
ERR221496	72665	72625	22	18	0.999752	0.999697	54627	54600	16	11	0.999799	0.999707	22366	22365	1	0	1	0.999955	42586	42583	1	2	0.999953	0.999977
ERR221505	71422	71373	28	21	0.999706	0.999608	53356	53337	10	9	0.999831	0.999813	22693	22693	0	0	1	1	41859	41855	3	1	0.999976	0.999928
ERR221506	75105	75044	45	16	0.999787	0.999401	52589	52568	14	7	0.999867	0.999734	22975	22974	1	0	1	0.999956	40617	40613	3	1	0.999975	0.999926
ERR221510	60405	60357	29	19	0.999685	0.99952	44048	44027	12	9	0.999796	0.999728	20548	20548	0	0	1	1	35392	35391	1	0	1	0.999972
ERR223048	74274	74216	46	12	0.999838	0.999381	59625	59555	39	31	0.99948	0.999346	22142	22126	14	2	0.99991	0.999368	46456	46407	27	22	0.999526	0.999419
ERR223050	72923	72872	25	26	0.999643	0.999657	53749	53707	20	22	0.999591	0.999628	21710	21710	0	0	1	1	41451	41449	1	1	0.999976	0.999976
ERR223051	56447	56420	20	7	0.999876	0.999646	39264	39260	4	0	1	0.999898	20113	20113	0	0	1	1	31855	31855	0	0	1	1
ERR223055	69290	69227	47	16	0.999769	0.999322	49196	49171	13	12	0.999756	0.999736	21624	21618	5	1	0.999954	0.999769	38129	38127	1	1	0.999974	0.999974
ERR223059	92708	92608	61	39	0.999579	0.999342	63903	63863	23	17	0.999734	0.99964	28033	28032	0	1	0.999964	1	48461	48457	3	1	0.999979	0.999938
ERR223061	70063	70011	32	20	0.999714	0.999543	53995	53977	10	8	0.999852	0.999815	22184	22184	0	0	1	1	42683	42678	5	0	1	0.999883
ERR223064	56632	56613	11	8	0.999859	0.999806	39044	39041	3	0	1	0.999923	20636	20635	1	0	1	0.999952	31435	31432	3	0	1	0.999905
ERR223065	64304	64264	20	20	0.999689	0.999689	44862	44852	6	4	0.999911	0.999866	19614	19614	0	0	1	1	34539	34538	1	0	1	0.999971
ERR223066	57619	57606	8	5	0.999913	0.999861	39006	39002	3	1	0.999974	0.999923	19059	19059	0	0	1	1	30460	30460	0	0	1	1
ERR223067	64577	64539	29	9	0.999861	0.999551	48462	48441	14	7	0.999856	0.999711	21114	21111	3	0	1	0.999858	37773	37770	3	0	1	0.999921
ERR223069	69775	69726	34	15	0.999785	0.999513	53116	53089	20	7	0.999868	0.999623	21881	21878	2	1	0.999954	0.999909	41620	41611	9	0	1	0.999784
ERR223070	69701	69643	32	26	0.999627	0.999541	51529	51508	12	9	0.999825	0.999767	21531	21531	0	0	1	1	40299	40295	3	1	0.999975	0.999926
ERR223071	64235	64203	24	8	0.999875	0.999626	47573	47553	18	2	0.999958	0.999622	20679	20679	0	0	1	1	37539	37536	2	1	0.999973	0.999947
ERR223072	82368	82310	41	17	0.999794	0.999502	56229	56198	20	11	0.999804	0.999644	24591	24591	0	0	1	1	41970	41958	8	4	0.999905	0.999809
ERR223073	68061	67998	42	21	0.999691	0.999383	50710	50689	13	8	0.999842	0.999744	21227	21227	0	0	1	1	39605	39604	1	0	1	0.999975
ERR223075	70232	70173	36	23	0.999672	0.999487	53642	53616	17	9	0.999832	0.999683	22560	22559	0	1	0.999956	1	42104	42096	5	3	0.999929	0.999881
ERR223077	65179	65118	36	25	0.999616	0.999447	52841	52814	20	7	0.999867	0.999621	22683	22682	1	0	1	0.999956	42430	42424	4	2	0.999953	0.999906
ERR223082	86774	86701	49	24	0.999723	0.999435	65253	65193	37	23	0.999647	0.999433	27423	27416	3	4	0.999854	0.999891	50937	50898	22	17	0.999666	0.999568
ERR223083	70474	70374	57	43	0.999389	0.999191	55544	55519	14	11	0.999802	0.999748	22530	22529	0	1	0.999956	1	43322	43317	1	4	0.999908	0.999977
ERR226422	95004	94714	165	125	0.998682	0.998261	70966	70705	149	112	0.998418	0.997897	24387	24346	23	18	0.999261	0.999056	51861	51697	87	77	0.998513	0.99832
ERR226424	92242	92079	116	47	0.99949	0.998742	69548	69441	67	40	0.999424	0.999036	28067	28057	7	3	0.999893	0.999751	53819	53773	29	17	0.999684	0.999461
ERR226425	96823	96617	130	76	0.999214	0.998656	72476	72363	65	48	0.999337	0.999103	29242	29217	18	7	0.99976	0.999384	55677	55625	27	25	0.999551	0.999515
ERR226430	74850	74731	89	30	0.999599	0.99881	61546	61434	53	59	0.999041	0.999138	21668	21640	18	10	0.999538	0.999169	48147	48078	26	43	0.999106	0.99946
ERR226431	77314	77238	46	30	0.999612	0.999405	60324	60266	32	26	0.999569	0.999469	21633	21626	6	1	0.999954	0.999723	46352	46315	19	18	0.999612	0.99959
ERR226433	76385	76295	63	27	0.999646	0.999175	62024	61960	41	23	0.999629	0.999339	22924	22912	8	4	0.999825	0.999651	49015	48983	17	15	0.999694	0.999653
ERR246561	69491	69425	37	29	0.999582	0.999467	53827	53796	18	13	0.999758	0.999666	22769	22766	0	3	0.999868	1	43485	43480	5	0	1	0.999885
ERR246564	50533	50520	10	3	0.999941	0.999802	40697	40693	2	2	0.999951	0.999951	19509	19509	0	0	1	1	34085	34084	1	0	1	0.999971
ERR246565	61210	61181	20	9	0.999853	0.999673	46313	46301	7	5	0.999892	0.999849	20851	20851	0	0	1	1	37663	37662	1	0	1	0.999973
ERR246566	64546	64520	14	12	0.999814	0.999783	49278	49263	9	6	0.999878	0.999817	22266	22266	0	0	1	1	39732	39730	1	1	0.999975	0.999975
ERR246567	62478	62458	11	9	0.999856	0.999824	49460	49441	12	7	0.999858	0.999757	22268	22268	0	0	1	1	40443	40440	3	0	1	0.999926
ERR246568	50747	50733	9	5	0.999901	0.999823	39622	39617	3	2	0.99995	0.999924	19366	19366	0	0	1	1	33029	33028	1	0	1	0.99997
ERR246572	47199	47182	11	6	0.999873	0.999767	37034	37022	8	4	0.999892	0.999784	19213	19213	0	0	1	1	31474	31474	0	0	1	1
ERR263669	113777	113274	300	203	0.998211	0.997359	81290	80882	226	182	0.997755	0.997214	33980	33902	49	29	0.999145	0.998557	60288	60033	133	122	0.997972	0.997789
ERR263675	52116	52072	23	21	0.999597	0.999558	41591	41575	6	10	0.99976	0.999856	18233	18233	0	0	1	1	34224	34223	1	0	1	0.999971
ERR263676	68658	68599	29	30	0.999563	0.999577	54772	54735	25	12	0.999781	0.999543	21210	21210	0	0	1	1	43750	43737	8	5	0.999886	0.999817
ERR263679	56693	56672	13	8	0.999859	0.999771	42630	42627	2	1	0.999977	0.999953	22869	22869	0	0	1	1	35660	35660	0	0	1	1
ERR263683	71605	71544	46	15	0.99979	0.999357	49630	49593	21	16	0.999677	0.999577	21596	21592	0	4	0.999815	1	37426	37418	5	3	0.99992	0.999866
ERR263684	47151	47131	10	10	0.999788	0.999788	27114	27112	0	2	0.999926	1	16541	16541	0	0	1	1	20671	20671	0	0	1	1
ERR263685	45763	45751	7	5	0.999891	0.999847	24971	24971	0	0	1	1	18264	18264	0	0	1	1	19831	19831	0	0	1	1
ERR337547	51733	51727	6	0	1	0.999884	38954	38949	5	0	1	0.999872	18527	18527	0	0	1	1	31547	31547	0	0	1	1
ERR337548	51105	51092	7	6	0.999883	0.999863	41735	41730	3	2	0.999952	0.999928	19070	19070	0	0	1	1	34671	34669	2	0	1	0.999942
ERR337549	64143	64106	10	27	0.999579	0.999844	53529	53517	10	2	0.999963	0.999813	22487	22486	1	0	1	0.999956	43452	43445	6	1	0.999977	0.999862
ERR337554	56365	56353	6	6	0.999894	0.999894	43590	43586	4	0	1	0.999908	20158	20158	0	0	1	1	35507	35506	1	0	1	0.999972
ERR337555	65981	65948	22	11	0.999833	0.999667	55007	54994	7	6	0.999891	0.999873	22741	22740	1	0	1	0.999956	44459	44454	3	2	0.999955	0.999933
ERR337556	104395	104147	154	94	0.999098	0.998524	78183	77959	125	99	0.998732	0.998399	32531	32483	28	20	0.999385	0.999139	58971	58820	71	80	0.998642	0.998794
ERR337557	68520	68481	28	11	0.999839	0.999591	55316	55294	14	8	0.999855	0.999747	22931	22930	1	0	1	0.999956	44333	44328	4	1	0.999977	0.99991
ERR337561	71136	71087	28	21	0.999705	0.999606	54811	54792	13	6	0.999891	0.999763	22040	22040	0	0	1	1	42902	42897	5	0	1	0.999883
ERR337562	69002	68931	47	24	0.999652	0.999319	55458	55427	18	13	0.999766	0.999675	21941	21937	4	0	1	0.999818	43750	43740	3	7	0.99984	0.999931
ERR337563	58528	58506	14	8	0.999863	0.999761	44083	44068	11	4	0.999909	0.99975	20212	20212	0	0	1	1	35372	35370	1	1	0.999972	0.999972
ERR337573	36582	36577	3	2	0.999945	0.999918	27224	27223	1	0	1	0.999963	16419	16419	0	0	1	1	23269	23269	0	0	1	1
ERR337592	70663	70612	24	27	0.999618	0.99966	56398	56369	16	13	0.999769	0.999716	23643	23636	5	2	0.999915	0.999789	44909	44896	7	6	0.999866	0.999844
ERR340457	80536	80405	79	52	0.999354	0.999018	60036	59969	40	27	0.99955	0.999333	23655	23633	12	10	0.999577	0.999492	45392	45357	20	15	0.999669	0.999559
ERR340458	76290	76168	83	39	0.999488	0.998911	59575	59466	62	47	0.99921	0.998958	22885	22859	16	10	0.999563	0.999301	46221	46143	39	39	0.999156	0.999156
ERR340460	99978	99744	140	94	0.999058	0.998598	73313	73136	93	84	0.998853	0.99873	30092	30022	44	26	0.999135	0.998537	55053	54922	65	66	0.9988	0.998818
ERR340462	107529	107253	193	83	0.999227	0.998204	79010	78728	145	137	0.998263	0.998162	34092	34027	43	22	0.999354	0.998738	59271	59076	90	105	0.998226	0.998479
ERR340465	79837	79724	80	33	0.999586	0.998998	61690	61582	55	53	0.99914	0.999108	23048	23035	10	3	0.99987	0.999566	46952	46887	28	37	0.999211	0.999403
ERR343095	102279	101968	207	104	0.998981	0.997974	76249	76019	135	95	0.998752	0.998227	30959	30908	35	16	0.999483	0.998869	57303	57173	68	62	0.998917	0.998812
ERR343096	62652	62603	28	21	0.999665	0.999553	46237	46212	15	10	0.999784	0.999676	20567	20567	0	0	1	1	36701	36700	1	0	1	0.999973
ERR343098	73511	73419	67	25	0.99966	0.999088	56622	56592	12	18	0.999682	0.999788	22510	22507	3	0	1	0.999867	43962	43954	3	5	0.999886	0.999932
ERR343099	100	100	0	0	1	1	16	16	0	0	1	1	28	28	0	0	1	1	9	9	0	0	1	1
ERR343104	78731	78631	66	34	0.999568	0.999161	60089	60009	43	37	0.999384	0.999284	23744	23738	3	3	0.999874	0.999874	46859	46817	21	21	0.999552	0.999552
ERR343106	112315	112002	189	124	0.998894	0.998315	79857	79650	111	96	0.998796	0.998608	35470	35430	24	16	0.999549	0.999323	59101	58967	62	72	0.99878	0.99895
ERR343108	84812	84688	81	43	0.999493	0.999044	62881	62809	40	32	0.999491	0.999364	25956	25945	7	4	0.999846	0.99973	48647	48614	17	16	0.999671	0.99965
ERR343109	71963	71899	38	26	0.999639	0.999472	56152	56100	31	21	0.999626	0.999448	23181	23177	3	1	0.999957	0.999871	44034	44020	8	6	0.999864	0.999818
ERR343110	75458	75316	99	43	0.999429	0.998687	55234	55157	51	26	0.999529	0.999076	22847	22841	5	1	0.999956	0.999781	42267	42257	7	3	0.999929	0.999834
ERR343111	73720	73653	44	23	0.999688	0.999403	57101	57057	30	14	0.999755	0.999474	23803	23798	4	1	0.999958	0.999832	44890	44869	13	8	0.999822	0.99971
ERR343112	101076	100898	104	74	0.999267	0.99897	69209	69101	64	44	0.999364	0.999075	29798	29784	4	10	0.999664	0.999866	50488	50445	23	20	0.999604	0.999544
ERR343115	61006	60940	48	18	0.999705	0.999213	46656	46638	12	6	0.999871	0.999743	20644	20644	0	0	1	1	37368	37366	1	1	0.999973	0.999973
ERR343117	73547	73495	26	26	0.999646	0.999646	58491	58449	23	19	0.999675	0.999607	23107	23105	2	0	1	0.999913	45966	45950	9	7	0.999848	0.999804
ERR343118	75390	75283	85	22	0.999708	0.998872	56825	56795	21	9	0.999842	0.99963	23174	23170	3	1	0.999957	0.999871	44569	44565	1	3	0.999933	0.999978
ERR343119	110218	109924	198	96	0.999127	0.998202	78823	78615	121	87	0.998895	0.998463	34849	34818	19	12	0.999655	0.999455	58402	58281	64	57	0.999023	0.998903
ERR343120	101654	101457	136	61	0.999399	0.998661	73856	73698	106	52	0.999295	0.998564	32002	31977	19	6	0.999812	0.999406	55725	55640	48	37	0.999335	0.999138
ERR343121	93969	93762	136	71	0.999243	0.998552	58949	58880	42	27	0.999542	0.999287	25330	25323	4	3	0.999882	0.999842	40372	40363	5	4	0.999901	0.999876
ERR343122	6801	6801	0	0	1	1	1276	1276	0	0	1	1	319	319	0	0	1	1	191	191	0	0	1	1
ERR343124	71182	71079	65	38	0.999466	0.999086	34177	34127	28	22	0.999356	0.99918	15144	15144	0	0	1	1	19987	19985	0	2	0.9999	1
ERR343126	82521	82408	78	35	0.999575	0.999054	61752	61706	29	17	0.999725	0.99953	25191	25183	4	4	0.999841	0.999841	47152	47136	9	7	0.999852	0.999809
ERR376188	74698	74588	70	40	0.999464	0.999062	47744	47701	22	21	0.99956	0.999539	20604	20597	4	3	0.999854	0.999806	34539	34533	3	3	0.999913	0.999913
ERR376194	89532	89388	102	42	0.99953	0.99886	54565	54492	39	34	0.999376	0.999285	23082	23070	8	4	0.999827	0.999653	36743	36724	7	12	0.999673	0.999809
ERR376195	115739	115059	363	317	0.997252	0.996855	62720	62395	178	147	0.99765	0.997155	29915	29851	29	35	0.998829	0.999029	37326	37230	48	48	0.998712	0.998712
ERR376197	86058	85966	64	28	0.999674	0.999256	59911	59861	25	25	0.999583	0.999583	26557	26551	6	0	1	0.999774	45057	45046	6	5	0.999889	0.999867
ERR376200	97098	96848	141	109	0.998876	0.998546	58679	58581	64	34	0.99942	0.998909	26454	26453	0	1	0.999962	1	39639	39637	2	0	1	0.99995
ERR376201	79586	79484	69	33	0.999585	0.999133	55945	55893	35	17	0.999696	0.999374	22774	22774	0	0	1	1	41763	41759	2	2	0.999952	0.999952
ERR376204	73707	73627	62	18	0.999756	0.999159	48593	48562	17	14	0.999712	0.99965	20811	20805	4	2	0.999904	0.999808	35307	35302	2	3	0.999915	0.999943
ERR376205	82046	81919	69	58	0.999292	0.999158	52886	52821	36	29	0.999451	0.999319	23229	23223	4	2	0.999914	0.999828	36898	36888	5	5	0.999864	0.999864
ERR376208	90892	90714	110	68	0.999251	0.998789	51834	51767	35	32	0.999382	0.999324	25147	25134	9	4	0.999841	0.999642	34605	34596	3	6	0.999827	0.999913
ERR376210	74575	74507	47	21	0.999718	0.99937	49118	49105	3	10	0.999796	0.999939	20340	20339	0	1	0.999951	1	34905	34901	1	3	0.999914	0.999971
ERR376211	70755	70687	42	26	0.999632	0.999406	39373	39343	18	12	0.999695	0.999543	18727	18727	0	0	1	1	26237	26234	2	1	0.999962	0.999924
ERR376212	75345	75258	53	34	0.999548	0.999296	47014	46992	17	5	0.999894	0.999638	21318	21318	0	0	1	1	33377	33373	2	2	0.99994	0.99994
ERR376214	72607	72510	60	37	0.99949	0.999173	46714	46681	22	11	0.999764	0.999529	20529	20527	1	1	0.999951	0.999951	33323	33318	1	4	0.99988	0.99997
ERR376215	116636	116148	268	220	0.998109	0.997698	62720	62524	108	88	0.998595	0.998276	31758	31717	29	12	0.999622	0.999086	38783	38734	16	33	0.999149	0.999587
ERR376216	122562	122153	253	156	0.998725	0.997933	70800	70649	97	54	0.999236	0.998629	34336	34313	12	11	0.99968	0.99965	45963	45935	13	15	0.999674	0.999717
ERR376217	77962	77859	67	36	0.999538	0.99914	46120	46070	30	20	0.999566	0.999349	19818	19817	1	0	1	0.99995	31601	31596	3	2	0.999937	0.999905
ERR376221	115251	114698	285	268	0.997669	0.997521	66618	66415	98	105	0.998422	0.998527	30514	30493	7	14	0.999541	0.99977	41084	41044	21	19	0.999537	0.999489
ERR376222	110949	110572	251	126	0.998862	0.997735	59265	59123	86	56	0.999054	0.998548	28106	28096	4	6	0.999786	0.999858	35043	35027	5	11	0.999686	0.999857
ERR388738	61038	61009	20	9	0.999853	0.999672	46298	46278	13	7	0.999849	0.999719	21575	21573	0	2	0.999907	1	37106	37092	8	6	0.999838	0.999784
ERR388751	35880	35870	4	6	0.999833	0.999888	25099	25096	1	2	0.99992	0.99996	15942	15939	0	3	0.999812	1	20783	20783	0	0	1	1
ERR388755	37528	37508	19	1	0.999973	0.999494	24854	24845	8	1	0.99996	0.999678	16198	16196	2	0	1	0.999877	20249	20248	0	1	0.999951	1
ERR388757	37043	37038	5	0	1	0.999865	20544	20533	11	0	1	0.999465	15305	15305	0	0	1	1	15674	15674	0	0	1	1
ERR388758	41306	41303	1	2	0.999952	0.999976	27119	27113	3	3	0.999889	0.999889	16887	16887	0	0	1	1	21867	21866	1	0	1	0.999954
ERR388759	34445	34437	5	3	0.999913	0.999855	19488	19484	3	1	0.999949	0.999846	14178	14178	0	0	1	1	15007	15007	0	0	1	1
ERR388761	29692	29692	0	0	1	1	19339	19337	1	1	0.999948	0.999948	13220	13220	0	0	1	1	15422	15422	0	0	1	1
ERR388763	29247	29238	5	4	0.999863	0.999829	15845	15843	0	2	0.999874	1	11875	11875	0	0	1	1	11948	11948	0	0	1	1
ERR388773	69667	69591	58	18	0.999741	0.999167	54890	54834	34	22	0.999599	0.99938	24465	24453	10	2	0.999918	0.999591	43293	43260	17	16	0.99963	0.999607
ERR388776	67036	66994	26	16	0.999761	0.999612	55211	55150	37	24	0.999565	0.99933	22440	22428	8	4	0.999822	0.999643	43627	43590	18	19	0.999564	0.999587
ERR388777	87883	87737	90	56	0.999362	0.998975	64493	64370	58	65	0.998991	0.9991	26443	26412	20	11	0.999584	0.999243	48380	48314	35	31	0.999359	0.999276
ERR388778	52529	52501	19	9	0.999829	0.999638	37755	37732	15	8	0.999788	0.999603	20595	20593	2	0	1	0.999903	30236	30224	9	3	0.999901	0.999702
ERR388797	40459	40457	2	0	1	0.999951	25570	25565	2	3	0.999883	0.999922	16008	16008	0	0	1	1	20368	20368	0	0	1	1
ERR403193	98692	98491	151	50	0.999493	0.998469	62674	62590	57	27	0.999569	0.99909	26193	26180	9	4	0.999847	0.999656	42154	42131	12	11	0.999739	0.999715
ERR403194	90176	90038	81	57	0.999367	0.999101	60399	60350	28	21	0.999652	0.999536	23903	23898	4	1	0.999958	0.999833	43986	43974	8	4	0.999909	0.999818
ERR403197	63022	62937	52	33	0.999476	0.999174	31593	31573	12	8	0.999747	0.99962	14350	14350	0	0	1	1	19093	19092	0	1	0.999948	1
ERR403199	81762	81627	87	48	0.999412	0.998935	49982	49925	33	24	0.99952	0.999339	18912	18908	3	1	0.999947	0.999841	33155	33147	5	3	0.99991	0.999849
ERR403202	75913	75827	48	38	0.999499	0.999367	52601	52562	20	19	0.999639	0.99962	20572	20569	2	1	0.999951	0.999903	38460	38455	2	3	0.999922	0.999948
ERR404171	41915	41881	24	10	0.999761	0.999427	17124	17113	7	4	0.999766	0.999591	13308	13308	0	0	1	1	11168	11168	0	0	1	1
ERR404172	65215	65184	26	5	0.999923	0.999601	46361	46353	7	1	0.999978	0.999849	22393	22393	0	0	1	1	37106	37104	1	1	0.999973	0.999973
ERR404173	28306	28306	0	0	1	1	12061	12060	1	0	1	0.999917	11768	11768	0	0	1	1	9085	9085	0	0	1	1
ERR404176	65819	65781	18	20	0.999696	0.999726	43674	43649	16	9	0.999794	0.999634	20247	20246	0	1	0.999951	1	32735	32734	1	0	1	0.999969
ERR404182	32761	32752	6	3	0.999908	0.999817	16920	16920	0	0	1	1	13646	13646	0	0	1	1	13119	13119	0	0	1	1
ERR404187	69365	69329	25	11	0.999841	0.99964	46262	46237	17	8	0.999827	0.999632	20094	20093	1	0	1	0.99995	34905	34901	3	1	0.999971	0.999914
ERR404189	65912	65861	29	22	0.999666	0.99956	43290	43264	19	7	0.999838	0.999561	19130	19125	0	5	0.999739	1	32190	32185	3	2	0.999938	0.999907
ERR404193	55402	55368	21	13	0.999765	0.999621	24158	24149	6	3	0.999876	0.999752	16442	16442	0	0	1	1	16570	16570	0	0	1	1
ERR404197	35055	35044	9	2	0.999943	0.999743	16277	16271	4	2	0.999877	0.999754	14009	14009	0	0	1	1	12337	12337	0	0	1	1
ERR404201	40406	40395	8	3	0.999926	0.999802	19781	19780	1	0	1	0.999949	14143	14143	0	0	1	1	14749	14749	0	0	1	1
ERR404202	57351	57313	21	17	0.999703	0.999634	32998	32982	12	4	0.999879	0.999636	17836	17836	0	0	1	1	24548	24548	0	0	1	1
ERR404204	70093	70035	35	23	0.999672	0.9995	42703	42686	10	7	0.999836	0.999766	20154	20154	0	0	1	1	31549	31547	2	0	1	0.999937
ERR404207	69577	69506	50	21	0.999698	0.999281	46282	46248	20	14	0.999697	0.999568	19903	19901	2	0	1	0.9999	34954	34954	0	0	1	1
ERR404208	63645	63621	19	5	0.999921	0.999701	41449	41437	10	2	0.999952	0.999759	19323	19323	0	0	1	1	31323	31321	2	0	1	0.999936
ERR404212	76199	76112	47	40	0.999475	0.999383	45835	45815	12	8	0.999825	0.999738	23551	23549	1	1	0.999958	0.999958	33585	33583	1	1	0.99997	0.99997
ERR404214	79350	79231	84	35	0.999558	0.998941	40974	40938	24	12	0.999707	0.999414	23124	23124	0	0	1	1	27922	27918	2	2	0.999928	0.999928
ERR404215	75350	75284	45	21	0.999721	0.999403	49253	49228	16	9	0.999817	0.999675	22181	22180	0	1	0.999955	1	37062	37060	1	1	0.999973	0.999973
ERR404218	52535	52501	27	7	0.999867	0.999486	27603	27597	3	3	0.999891	0.999891	16329	16329	0	0	1	1	20081	20081	0	0	1	1
ERR404219	78555	78475	50	30	0.999618	0.999363	52800	52788	7	5	0.999905	0.999867	25520	25517	3	0	1	0.999882	40457	40454	1	2	0.999951	0.999975
ERR404227	27095	27089	2	4	0.999852	0.999926	9768	9765	1	2	0.999795	0.999898	11269	11269	0	0	1	1	7116	7116	0	0	1	1
ERR404232	70996	70940	40	16	0.999775	0.999436	50214	50182	19	13	0.999741	0.999622	20463	20460	2	1	0.999951	0.999902	37744	37738	2	4	0.999894	0.999947
ERR404235	66042	65972	44	26	0.999606	0.999333	34109	34097	9	3	0.999912	0.999736	20731	20731	0	0	1	1	24194	24191	2	1	0.999959	0.999917
ERR404240	67002	66949	35	18	0.999731	0.999477	47059	47050	6	3	0.999936	0.999872	20107	20107	0	0	1	1	36023	36023	0	0	1	1
ERR404245	68686	68643	30	13	0.999811	0.999563	46953	46937	12	4	0.999915	0.999744	21604	21601	3	0	1	0.999861	35901	35899	1	1	0.999972	0.999972
ERR404247	92448	92249	134	65	0.999296	0.99855	55471	55409	44	18	0.999675	0.999207	32208	32207	1	0	1	0.999969	41594	41589	3	2	0.999952	0.999928
ERR404250	38006	37992	4	10	0.999737	0.999895	17378	17375	2	1	0.999942	0.999885	13698	13698	0	0	1	1	12666	12665	1	0	1	0.999921
ERR404253	50912	50872	23	17	0.999666	0.999548	30755	30750	5	0	1	0.999837	17212	17212	0	0	1	1	24174	24174	0	0	1	1
ERR404260	57632	57618	9	5	0.999913	0.999844	35365	35359	2	4	0.999887	0.999943	19490	19490	0	0	1	1	27342	27341	0	1	0.999963	1
ERR426001	49704	49670	23	11	0.999779	0.999537	25393	25383	7	3	0.999882	0.999724	14846	14846	0	0	1	1	17987	17987	0	0	1	1
ERR426004	65445	65409	28	8	0.999878	0.999572	38909	38894	11	4	0.999897	0.999717	17306	17305	1	0	1	0.999942	27461	27461	0	0	1	1
ERR426007	57954	57902	33	19	0.999672	0.99943	21657	21645	9	3	0.999861	0.999584	16363	16361	2	0	1	0.999878	12791	12791	0	0	1	1
ERR426008	45734	45710	18	6	0.999869	0.999606	19995	19989	4	2	0.9999	0.9998	13794	13793	1	0	1	0.999928	13038	13038	0	0	1	1
ERR426010	53811	53776	22	13	0.999758	0.999591	20757	20745	4	8	0.999615	0.999807	15297	15297	0	0	1	1	12605	12605	0	0	1	1
ERR426014	51267	51253	10	4	0.999922	0.999805	31672	31666	4	2	0.999937	0.999874	16705	16705	0	0	1	1	23868	23868	0	0	1	1
ERR426019	68010	67973	20	17	0.99975	0.999706	42151	42143	8	0	1	0.99981	18219	18219	0	0	1	1	30702	30702	0	0	1	1
ERR426022	64677	64653	17	7	0.999892	0.999737	44335	44323	11	1	0.999977	0.999752	19172	19172	0	0	1	1	33307	33306	1	0	1	0.99997
ERR426027	57938	57923	10	5	0.999914	0.999827	31371	31368	2	1	0.999968	0.999936	17758	17758	0	0	1	1	22398	22398	0	0	1	1
ERR426031	81555	81474	47	34	0.999583	0.999423	51670	51660	4	6	0.999884	0.999923	22977	22973	2	2	0.999913	0.999913	37270	37268	1	1	0.999973	0.999973
ERR426032	56916	56881	21	14	0.999754	0.999631	34253	34237	10	6	0.999825	0.999708	16672	16672	0	0	1	1	25386	25386	0	0	1	1
ERR426033	63009	62978	25	6	0.999905	0.999603	43881	43866	10	5	0.999886	0.999772	19276	19276	0	0	1	1	33579	33578	1	0	1	0.99997
ERR426036	52951	52946	4	1	0.999981	0.999924	29752	29747	3	2	0.999933	0.999899	16500	16500	0	0	1	1	21735	21735	0	0	1	1
ERR426041	60542	60516	15	11	0.999818	0.999752	32602	32590	7	5	0.999847	0.999785	16392	16392	0	0	1	1	22565	22565	0	0	1	1
ERR426045	43505	43484	9	12	0.999724	0.999793	15868	15858	6	4	0.999748	0.999622	15401	15400	0	1	0.999935	1	11063	11063	0	0	1	1
ERR426047	45940	45923	12	5	0.999891	0.999739	24648	24642	4	2	0.999919	0.999838	15331	15331	0	0	1	1	18252	18251	1	0	1	0.999945
ERR426050	34389	34378	9	2	0.999942	0.999738	14826	14824	2	0	1	0.999865	12267	12267	0	0	1	1	10708	10707	1	0	1	0.999907
ERR426058	48841	48824	5	12	0.999754	0.999898	25719	25709	6	4	0.999844	0.999767	15381	15381	0	0	1	1	18529	18529	0	0	1	1
ERR426059	28838	28829	7	2	0.999931	0.999757	9471	9466	4	1	0.999894	0.999578	10446	10446	0	0	1	1	6165	6165	0	0	1	1
ERR426062	37970	37961	2	7	0.999816	0.999947	16295	16289	2	4	0.999754	0.999877	13247	13247	0	0	1	1	11648	11648	0	0	1	1
ERR426070	68066	68013	31	22	0.999677	0.999544	35696	35674	16	6	0.999832	0.999552	20362	20362	0	0	1	1	24845	24843	2	0	1	0.99992
ERR426073	62891	62861	23	7	0.999889	0.999634	34484	34478	3	3	0.999913	0.999913	16534	16534	0	0	1	1	23554	23553	1	0	1	0.999958
ERR426074	50083	50060	17	6	0.99988	0.999661	23894	23892	2	0	1	0.999916	14495	14495	0	0	1	1	16120	16120	0	0	1	1
ERR426076	50755	50751	3	1	0.99998	0.999941	31052	31050	2	0	1	0.999936	16608	16608	0	0	1	1	23490	23489	1	0	1	0.999957
ERR426078	46885	46870	11	4	0.999915	0.999765	23105	23104	1	0	1	0.999957	14428	14428	0	0	1	1	16401	16401	0	0	1	1
ERR426085	68575	68532	28	15	0.999781	0.999592	35121	35103	14	4	0.999886	0.999601	21089	21089	0	0	1	1	24626	24625	1	0	1	0.999959
ERR426087	63776	63736	24	16	0.999749	0.999624	31259	31243	9	7	0.999776	0.999712	16459	16458	1	0	1	0.999939	20541	20541	0	0	1	1
ERR426088	59580	59540	31	9	0.999849	0.99948	37308	37304	3	1	0.999973	0.99992	17958	17958	0	0	1	1	28170	28170	0	0	1	1
ERR426095	60610	60582	17	11	0.999818	0.999719	36017	36015	2	0	1	0.999944	16719	16719	0	0	1	1	25769	25769	0	0	1	1
ERR426096	35045	35017	27	1	0.999971	0.99923	13230	13222	5	3	0.999773	0.999622	11213	11213	0	0	1	1	8561	8561	0	0	1	1
ERR426098	75268	75193	49	26	0.999654	0.999349	41508	41488	7	13	0.999687	0.999831	21645	21645	0	0	1	1	29257	29257	0	0	1	1
ERR426099	63337	63280	34	23	0.999637	0.999463	37062	37054	3	5	0.999865	0.999919	17682	17682	0	0	1	1	25985	25984	1	0	1	0.999962
ERR426103	59643	59600	26	17	0.999715	0.999564	32536	32527	4	5	0.999846	0.999877	16617	16617	0	0	1	1	22778	22778	0	0	1	1
ERR426110	62189	62160	16	13	0.999791	0.999743	39261	39253	7	1	0.999975	0.999822	18984	18984	0	0	1	1	29891	29889	2	0	1	0.999933
ERR426111	41984	41971	6	7	0.999833	0.999857	19429	19427	2	0	1	0.999897	15585	15585	0	0	1	1	14282	14282	0	0	1	1
ERR426113	63827	63788	28	11	0.999828	0.999561	42238	42224	10	4	0.999905	0.999763	18055	18055	0	0	1	1	31246	31246	0	0	1	1
ERR426114	60129	60103	21	5	0.999917	0.999651	37298	37287	7	4	0.999893	0.999812	16742	16742	0	0	1	1	27556	27556	0	0	1	1
ERR426115	26450	26446	1	3	0.999887	0.999962	11528	11523	3	2	0.999826	0.99974	11604	11604	0	0	1	1	8925	8925	0	0	1	1
ERR426117	59567	59543	13	11	0.999815	0.999782	36681	36676	2	3	0.999918	0.999945	16964	16964	0	0	1	1	26374	26374	0	0	1	1
ERR426122	53808	53790	10	8	0.999851	0.999814	31778	31771	5	2	0.999937	0.999843	15663	15663	0	0	1	1	23514	23514	0	0	1	1
ERR426124	77718	77641	47	30	0.999614	0.999395	48708	48684	15	9	0.999815	0.999692	23101	23101	0	0	1	1	35916	35914	2	0	1	0.999944
ERR426125	58082	58050	25	7	0.999879	0.99957	32133	32127	6	0	1	0.999813	19492	19492	0	0	1	1	24213	24212	1	0	1	0.999959
ERR426135	37830	37823	3	4	0.999894	0.999921	16641	16630	5	6	0.999639	0.999699	12626	12626	0	0	1	1	11521	11521	0	0	1	1
ERR426138	77116	76980	83	53	0.999312	0.998923	38721	38686	20	15	0.999612	0.999483	21148	21147	1	0	1	0.999953	25536	25535	1	0	1	0.999961
ERR426140	55403	55379	15	9	0.999838	0.999729	32081	32073	6	2	0.999938	0.999813	16799	16799	0	0	1	1	23447	23446	1	0	1	0.999957
ERR450035	83406	83334	47	25	0.9997	0.999436	56653	56626	14	13	0.99977	0.999753	24024	24024	0	0	1	1	41759	41758	1	0	1	0.999976
ERR450036	94419	94220	131	68	0.999279	0.998612	60240	60173	40	27	0.999551	0.999336	25811	25809	2	0	1	0.999923	42534	42534	0	0	1	1
ERR450037	87478	87374	75	29	0.999668	0.999142	58366	58319	32	15	0.999743	0.999452	25353	25353	0	0	1	1	42988	42986	1	1	0.999977	0.999977
ERR450038	97449	97293	104	52	0.999466	0.998932	60732	60678	33	21	0.999654	0.999456	27659	27652	2	5	0.999819	0.999928	43413	43403	4	6	0.999862	0.999908
ERR450039	86035	85930	72	33	0.999616	0.999163	57335	57285	30	20	0.999651	0.999477	23871	23871	0	0	1	1	41372	41367	3	2	0.999952	0.999927
ERR450040	69234	69184	30	20	0.999711	0.999567	47960	47923	21	16	0.999666	0.999562	19096	19095	1	0	1	0.999948	35616	35616	0	0	1	1
ERR450041	85411	85293	78	40	0.999531	0.999086	56828	56793	22	13	0.999771	0.999613	24246	24246	0	0	1	1	41493	41492	1	0	1	0.999976
ERR450042	68126	68076	35	15	0.99978	0.999486	41883	41861	13	9	0.999785	0.99969	17944	17944	0	0	1	1	29460	29460	0	0	1	1
ERR450045	83433	83327	72	34	0.999592	0.999137	51055	51015	28	12	0.999765	0.999451	23103	23102	1	0	1	0.999957	36629	36626	3	0	1	0.999918
ERR450049	71175	71112	32	31	0.999564	0.99955	48416	48402	8	6	0.999876	0.999835	18883	18882	0	1	0.999947	1	36202	36202	0	0	1	1
ERR450050	75342	75269	54	19	0.999748	0.999283	47408	47372	28	8	0.999831	0.999409	21359	21359	0	0	1	1	34653	34653	0	0	1	1
ERR450053	70550	70498	36	16	0.999773	0.99949	45660	45639	14	7	0.999847	0.999693	18540	18539	1	0	1	0.999946	32916	32916	0	0	1	1
ERR450057	71956	71893	37	26	0.999638	0.999486	48865	48843	13	9	0.999816	0.999734	19344	19344	0	0	1	1	35469	35466	1	2	0.999944	0.999972
ERR450058	95739	95537	129	73	0.999236	0.998652	57722	57669	32	21	0.999636	0.999445	31822	31817	2	3	0.999906	0.999937	42200	42195	3	2	0.999953	0.999929
ERR450067	71701	71632	53	16	0.999777	0.999261	43806	43795	9	2	0.999954	0.999795	18780	18780	0	0	1	1	30321	30321	0	0	1	1
ERR450068	68884	68833	28	23	0.999666	0.999593	39811	39793	10	8	0.999799	0.999749	18134	18134	0	0	1	1	27245	27245	0	0	1	1
ERR450070	66542	66441	60	41	0.999383	0.999098	35072	35057	12	3	0.999914	0.999658	24154	24152	2	0	1	0.999917	26743	26743	0	0	1	1
ERR450071	71269	71198	32	39	0.999453	0.999551	45682	45649	22	11	0.999759	0.999518	19063	19063	0	0	1	1	32623	32622	0	1	0.999969	1
ERR450072	69364	69328	24	12	0.999827	0.999654	42541	42531	8	2	0.999953	0.999812	18507	18507	0	0	1	1	30543	30543	0	0	1	1
ERR450075	30805	30802	1	2	0.999935	0.999968	10976	10975	1	0	1	0.999909	11280	11279	0	1	0.999911	1	7569	7568	1	0	1	0.999868
ERR450077	87015	86888	76	51	0.999413	0.999126	54851	54821	16	14	0.999745	0.999708	25344	25344	0	0	1	1	39093	39090	0	3	0.999923	1
ERR450079	95124	94940	120	64	0.999326	0.998738	58291	58245	29	17	0.999708	0.999502	27390	27389	1	0	1	0.999963	41628	41624	2	2	0.999952	0.999952
ERR450080	62547	62497	25	25	0.9996	0.9996	37284	37271	10	3	0.99992	0.999732	17611	17611	0	0	1	1	27054	27054	0	0	1	1
ERR450081	99728	99513	122	93	0.999066	0.998776	61653	61587	42	24	0.99961	0.999319	27736	27725	11	0	1	0.999603	42878	42872	4	2	0.999953	0.999907
ERR450083	80425	80349	56	20	0.999751	0.999304	48969	48947	14	8	0.999837	0.999714	22112	22112	0	0	1	1	34874	34874	0	0	1	1
ERR450084	67815	67779	24	12	0.999823	0.999646	43714	43697	12	5	0.999886	0.999725	18872	18871	1	0	1	0.999947	31529	31527	2	0	1	0.999937
ERR450089	88062	87989	53	20	0.999773	0.999398	51573	51543	15	15	0.999709	0.999709	25287	25286	1	0	1	0.99996	35862	35857	3	2	0.999944	0.999916
ERR450090	68689	68634	43	12	0.999825	0.999374	43823	43815	5	3	0.999932	0.999886	19433	19433	0	0	1	1	31421	31420	0	1	0.999968	1
ERR450093	74122	74068	42	12	0.999838	0.999433	46865	46853	7	5	0.999893	0.999851	19370	19368	2	0	1	0.999897	32999	32997	2	0	1	0.999939
ERR450097	72759	72696	39	24	0.99967	0.999464	46859	46828	23	8	0.999829	0.999509	19216	19216	0	0	1	1	33540	33539	1	0	1	0.99997
ERR450099	62427	62402	9	16	0.999744	0.999856	37415	37404	8	3	0.99992	0.999786	17735	17735	0	0	1	1	27134	27133	1	0	1	0.999963
ERR450106	105502	105331	118	53	0.999497	0.998881	62583	62517	37	29	0.999536	0.999409	29978	29965	11	2	0.999933	0.999633	42982	42972	6	4	0.999907	0.99986
ERR450109	48285	48274	9	2	0.999959	0.999814	27225	27223	1	1	0.999963	0.999963	16943	16943	0	0	1	1	21119	21119	0	0	1	1
ERR450111	67891	67848	30	13	0.999808	0.999558	45530	45505	13	12	0.999736	0.999714	18935	18935	0	0	1	1	33662	33662	0	0	1	1
ERR450113	67172	67112	35	25	0.999628	0.999479	41722	41695	16	11	0.999736	0.999616	21610	21610	0	0	1	1	31758	31757	1	0	1	0.999969
ERR450114	85251	85149	64	38	0.999554	0.999249	51935	51892	28	15	0.999711	0.999461	24568	24568	0	0	1	1	37404	37402	0	2	0.999947	1
ERR450115	69914	69880	20	14	0.9998	0.999714	21131	21116	11	4	0.999811	0.999479	17133	17133	0	0	1	1	8732	8732	0	0	1	1
ERR450118	50968	50935	21	12	0.999764	0.999588	30414	30404	9	1	0.999967	0.999704	20159	20157	2	0	1	0.999901	24642	24642	0	0	1	1
ERR450121	105737	105511	121	105	0.999006	0.998855	63327	63249	36	42	0.999336	0.999431	30124	30116	5	3	0.9999	0.999834	43175	43164	5	6	0.999861	0.999884
ERR450122	61519	61476	31	12	0.999805	0.999496	34944	34937	6	1	0.999971	0.999828	16579	16579	0	0	1	1	24631	24630	1	0	1	0.999959
ERR450123	70372	70328	34	10	0.999858	0.999517	46018	46009	6	3	0.999935	0.99987	19120	19120	0	0	1	1	33232	33232	0	0	1	1
ERR467399	16384	16384	0	0	1	1	6064	6064	0	0	1	1	7811	7811	0	0	1	1	4790	4790	0	0	1	1
ERR484536.ERR237390	91018	90841	107	70	0.99923	0.998824	68048	67941	60	47	0.999309	0.999118	26479	26471	1	7	0.999736	0.999962	51384	51349	15	20	0.999611	0.999708
ERR484537.ERR237391	76114	76029	51	34	0.999553	0.99933	59040	58993	28	19	0.999678	0.999526	21165	21162	3	0	1	0.999858	44933	44922	7	4	0.999911	0.999844
ERR484538.ERR237392	135096	134282	479	335	0.997511	0.996446	89455	88883	294	278	0.996882	0.996703	38097	37972	69	56	0.998527	0.998186	62001	61641	178	182	0.997056	0.997121
ERR484539.ERR237393	104050	103762	197	91	0.999124	0.998105	71842	71738	56	48	0.999331	0.99922	28325	28313	6	6	0.999788	0.999788	51583	51558	12	13	0.999748	0.999767
ERR484541.ERR237395	117001	116764	157	80	0.999315	0.998657	81857	81691	102	64	0.999217	0.998753	34829	34802	15	12	0.999655	0.999569	58824	58735	47	42	0.999285	0.9992
ERR484546.ERR237400	104053	103832	138	83	0.999201	0.998673	72493	72383	68	42	0.99942	0.999061	29006	28994	9	3	0.999897	0.99969	52802	52769	20	13	0.999754	0.999621
ERR484547.ERR237401	103562	103379	114	69	0.999333	0.998898	73340	73225	60	55	0.999249	0.999181	27208	27189	8	11	0.999596	0.999706	52139	52080	25	34	0.999348	0.99952
ERR484548.ERR248950	111595	111308	187	100	0.999102	0.998323	75145	75004	84	57	0.999241	0.998881	33472	33451	10	11	0.999671	0.999701	54345	54304	22	19	0.99965	0.999595
ERR484549.ERR248951	72903	72833	50	20	0.999725	0.999314	53100	53073	16	11	0.999793	0.999699	21049	21049	0	0	1	1	40596	40591	4	1	0.999975	0.999901
ERR484550.ERR248952	92247	92146	68	33	0.999642	0.999263	63478	63422	39	17	0.999732	0.999385	28160	28153	2	5	0.999822	0.999929	48051	48039	7	5	0.999896	0.999854
ERR484553.ERR248955	127621	126950	434	237	0.998137	0.996593	81431	81136	173	122	0.998499	0.997872	34874	34803	39	32	0.999081	0.998881	55882	55768	62	52	0.999068	0.998889
ERR484555.ERR248957	74116	74047	50	19	0.999743	0.999325	54694	54675	9	10	0.999817	0.999835	21332	21325	4	3	0.999859	0.999812	41923	41916	2	5	0.999881	0.999952
ERR484556.ERR248958	124719	124243	308	168	0.99865	0.997527	83387	83137	146	104	0.998751	0.998247	35292	35232	35	25	0.999291	0.999008	58128	57999	61	68	0.998829	0.998949
ERR484558.ERR248960	74367	74299	42	26	0.99965	0.999435	53796	53783	4	9	0.999833	0.999926	20690	20690	0	0	1	1	40672	40672	0	0	1	1
ERR484559.ERR248961	71285	71220	48	17	0.999761	0.999326	52831	52807	21	3	0.999943	0.999602	21324	21322	1	1	0.999953	0.999953	40803	40803	0	0	1	1
ERR484560.ERR248962	86587	86482	68	37	0.999572	0.999214	63219	63182	21	16	0.999747	0.999668	26477	26473	1	3	0.999887	0.999962	48516	48514	2	0	1	0.999959
ERR484561.ERR248963	90753	90599	105	49	0.999459	0.998842	66655	66598	34	23	0.999655	0.99949	27688	27682	3	3	0.999892	0.999892	50829	50812	10	7	0.999862	0.999803
ERR484562.ERR248964	86154	86043	67	44	0.999489	0.999222	62674	62622	30	22	0.999649	0.999521	24490	24487	1	2	0.999918	0.999959	47450	47438	7	5	0.999895	0.999852
ERR484563.ERR248965	59900	59875	18	7	0.999883	0.999699	47103	47091	6	6	0.999873	0.999873	19646	19646	0	0	1	1	37834	37834	0	0	1	1
ERR484565.ERR248967	75027	74922	75	30	0.9996	0.999	58804	58766	20	18	0.999694	0.99966	21086	21081	4	1	0.999953	0.99981	45305	45283	11	11	0.999757	0.999757
ERR484567.ERR248969	91631	91422	138	71	0.999224	0.998493	67391	67186	120	85	0.998736	0.998217	23088	23052	23	13	0.999436	0.999003	49440	49313	68	59	0.998805	0.998623
ERR484568.ERR248970	44156	44147	9	0	1	0.999796	30231	30224	6	1	0.999967	0.999802	17074	17074	0	0	1	1	24936	24936	0	0	1	1
ERR484569.ERR248971	90946	90825	82	39	0.999571	0.999098	69201	69116	54	31	0.999552	0.999219	25984	25971	7	6	0.999769	0.999731	52496	52444	29	23	0.999562	0.999447
ERR484570.ERR248972	79009	78958	25	26	0.999671	0.999683	58915	58869	21	25	0.999576	0.999643	21653	21651	0	2	0.999908	1	44867	44849	8	10	0.999777	0.999822
ERR484574.ERR246539	67093	67033	50	10	0.999851	0.999255	50681	50660	13	8	0.999842	0.999743	22364	22363	1	0	1	0.999955	39854	39853	1	0	1	0.999975
ERR484580.ERR246545	74198	74129	36	33	0.999555	0.999515	52784	52739	27	18	0.999659	0.999488	22758	22757	0	1	0.999956	1	40699	40692	6	1	0.999975	0.999853
ERR484581.ERR246546	75193	75124	52	17	0.999774	0.999308	57489	57443	26	20	0.999652	0.999548	23891	23885	4	2	0.999916	0.999833	44622	44598	12	12	0.999731	0.999731
ERR484582.ERR246547	65995	65960	25	10	0.999848	0.999621	50169	50150	14	5	0.9999	0.999721	22507	22507	0	0	1	1	39728	39725	2	1	0.999975	0.99995
ERR484583.ERR246548	83003	82884	83	36	0.999566	0.999	60861	60811	26	24	0.999605	0.999573	24992	24990	2	0	1	0.99992	46539	46524	8	7	0.99985	0.999828
ERR484584.ERR246549	73108	73042	40	26	0.999644	0.999453	57238	57188	32	18	0.999685	0.999441	24068	24060	5	3	0.999875	0.999792	45356	45332	14	10	0.999779	0.999691
ERR484585.ERR246550	53672	53642	23	7	0.99987	0.999571	39899	39890	6	3	0.999925	0.99985	19192	19192	0	0	1	1	32473	32472	1	0	1	0.999969
ERR484586.ERR246551	68205	68143	29	33	0.999516	0.999575	51429	51406	8	15	0.999708	0.999844	22397	22397	0	0	1	1	41247	41246	1	0	1	0.999976
ERR484587.ERR246552	72683	72625	34	24	0.99967	0.999532	54819	54793	13	13	0.999763	0.999763	23411	23408	3	0	1	0.999872	43154	43143	7	4	0.999907	0.999838
ERR484593.ERR246558	65777	65728	28	21	0.999681	0.999574	47274	47253	14	7	0.999852	0.999704	22154	22154	0	0	1	1	38239	38235	4	0	1	0.999895
ERR484594.ERR246559	64419	64385	24	10	0.999845	0.999627	46263	46246	11	6	0.99987	0.999762	20527	20527	0	0	1	1	36088	36088	0	0	1	1
ERR484596.ERR246573	59217	59198	14	5	0.999916	0.999764	43559	43555	3	1	0.999977	0.999931	22008	22008	0	0	1	1	35645	35645	0	0	1	1
ERR484600.ERR246577	73621	73507	68	46	0.999375	0.999076	55947	55891	34	22	0.999607	0.999392	23229	23218	7	4	0.999828	0.999699	43736	43714	12	10	0.999771	0.999726
ERR484602.ERR246579	63499	63461	20	18	0.999716	0.999685	46559	46545	9	5	0.999893	0.999807	20799	20799	0	0	1	1	36602	36600	2	0	1	0.999945
ERR484603.ERR246580	69091	69045	25	21	0.999696	0.999638	52612	52601	8	3	0.999943	0.999848	22165	22165	0	0	1	1	41800	41797	1	2	0.999952	0.999976
ERR484607.ERR246584	60795	60774	17	4	0.999934	0.99972	45176	45166	7	3	0.999934	0.999845	20947	20947	0	0	1	1	36464	36462	2	0	1	0.999945
ERR484610.ERR248940	81320	81225	67	28	0.999655	0.999176	62312	62229	50	33	0.99947	0.999197	23112	23106	6	0	1	0.99974	48061	48017	26	18	0.999625	0.999459
ERR484611.ERR248941	64099	64028	41	30	0.999532	0.99936	50965	50924	19	22	0.999568	0.999627	21076	21076	0	0	1	1	40832	40831	1	0	1	0.999976
ERR484614.ERR248944	74861	74806	41	14	0.999813	0.999452	59218	59177	23	18	0.999696	0.999611	22510	22507	2	1	0.999956	0.999911	46224	46197	15	12	0.99974	0.999675
ERR484616.ERR248946	74150	74086	46	18	0.999757	0.999379	60626	60528	62	36	0.999406	0.998977	22649	22639	6	4	0.999823	0.999735	47786	47727	35	24	0.999497	0.999267
ERR484618.ERR248948	69422	69371	38	13	0.999813	0.999453	54177	54156	17	4	0.999926	0.999686	21920	21919	0	1	0.999954	1	43026	43021	4	1	0.999977	0.999907
ERR484623.ERR235927	66270	66236	26	8	0.999879	0.999608	49903	49889	7	7	0.99986	0.99986	21497	21496	0	1	0.999953	1	40129	40126	0	3	0.999925	1
ERR484624.ERR235928	46100	46077	10	13	0.999718	0.999783	33711	33709	1	1	0.99997	0.99997	17229	17229	0	0	1	1	27911	27911	0	0	1	1
ERR484628.ERR235932	69828	69790	21	17	0.999756	0.999699	54827	54810	12	5	0.999909	0.999781	21788	21788	0	0	1	1	43367	43362	3	2	0.999954	0.999931
ERR484629.ERR235933	65457	65415	27	15	0.999771	0.999587	53369	53349	13	7	0.999869	0.999756	21513	21512	1	0	1	0.999954	42578	42577	1	0	1	0.999977
ERR484630.ERR235934	52726	52708	14	4	0.999924	0.999734	42206	42201	4	1	0.999976	0.999905	18608	18608	0	0	1	1	34824	34823	1	0	1	0.999971
ERR484631.ERR234508	71453	71411	30	12	0.999832	0.99958	55418	55398	17	3	0.999946	0.999693	23028	23026	1	1	0.999957	0.999957	43688	43685	3	0	1	0.999931
ERR484638.ERR234515	54242	54231	6	5	0.999908	0.999889	41149	41142	3	4	0.999903	0.999927	19324	19324	0	0	1	1	33321	33321	0	0	1	1
ERR484640.ERR234517	129370	129210	104	56	0.999567	0.999196	69422	69373	25	24	0.999654	0.99964	62210	62180	19	11	0.999823	0.999695	52631	52612	9	10	0.99981	0.999829
ERR484641.ERR234518	105841	105649	141	51	0.999518	0.998667	73452	73331	78	43	0.999414	0.998937	30665	30649	13	3	0.999902	0.999576	53527	53495	17	15	0.99972	0.999682
ERR484643.ERR234520	72185	72130	37	18	0.999751	0.999487	53629	53613	10	6	0.999888	0.999814	21431	21428	0	3	0.99986	1	41210	41203	3	4	0.999903	0.999927
ERR484644.ERR234521	87971	87853	66	52	0.999408	0.999249	64577	64527	28	22	0.999659	0.999566	26196	26192	3	1	0.999962	0.999885	48768	48763	3	2	0.999959	0.999938
ERR484646.ERR234523	83659	83561	65	33	0.999605	0.999223	60812	60771	25	16	0.999737	0.999589	25128	25124	4	0	1	0.999841	46606	46601	3	2	0.999957	0.999936
ERR484648.ERR234525	83953	83840	77	36	0.999571	0.999082	60860	60809	33	18	0.999704	0.999458	24573	24566	5	2	0.999919	0.999797	46037	46025	7	5	0.999891	0.999848
ERR484649.ERR234526	74059	73971	62	26	0.999649	0.999163	53562	53519	31	12	0.999776	0.999421	21544	21542	0	2	0.999907	1	40992	40992	0	0	1	1
ERR484650.ERR234527	80416	80329	56	31	0.999614	0.999303	59665	59593	39	33	0.999447	0.999346	22849	22840	7	2	0.999912	0.999694	45223	45197	15	11	0.999757	0.999668
ERR484651.ERR234528	88642	88471	121	50	0.999435	0.998634	64252	64189	41	22	0.999657	0.999362	26750	26744	3	3	0.999888	0.999888	48582	48571	5	6	0.999876	0.999897
ERR484655.ERR234532	83474	83366	73	35	0.99958	0.999125	61322	61271	32	19	0.99969	0.999478	24708	24704	0	4	0.999838	1	46653	46644	5	4	0.999914	0.999893
ERR484656.ERR234533	120256	119842	245	169	0.998592	0.99796	82340	82094	128	118	0.998565	0.998443	34660	34609	21	30	0.999134	0.999394	58742	58610	70	62	0.998943	0.998807
ERR484657.ERR234534	92209	92084	81	44	0.999522	0.999121	68057	67992	39	26	0.999618	0.999427	27102	27099	1	2	0.999926	0.999963	51237	51210	13	14	0.999727	0.999746
ERR484658.ERR234535	86666	86572	51	43	0.999504	0.999411	64869	64820	24	25	0.999614	0.99963	27108	27104	2	2	0.999926	0.999926	49565	49554	4	7	0.999859	0.999919
ERR484660.ERR234537	29233	29232	1	0	1	0.999966	16267	16265	2	0	1	0.999877	12113	12113	0	0	1	1	13312	13312	0	0	1	1
ERR484661.ERR234538	92357	92206	119	32	0.999653	0.998711	66366	66298	43	25	0.999623	0.999352	25921	25913	7	1	0.999961	0.99973	48552	48544	6	2	0.999959	0.999876
ERR484662.ERR234539	81895	81767	86	42	0.999487	0.998949	61527	61432	51	44	0.999284	0.999171	22339	22320	13	6	0.999731	0.999418	46425	46385	18	22	0.999526	0.999612
ERR484663.ERR234540	56428	56386	19	23	0.999592	0.999663	38995	38989	3	3	0.999923	0.999923	18969	18969	0	0	1	1	31085	31084	1	0	1	0.999968
ERR484664.ERR234541	64070	64026	29	15	0.999766	0.999547	47504	47480	16	8	0.999832	0.999663	19262	19259	3	0	1	0.999844	36778	36778	0	0	1	1
ERR484665.ERR234542	98025	97845	123	57	0.999418	0.998744	69556	69466	65	25	0.99964	0.999065	26885	26880	4	1	0.999963	0.999851	50313	50283	20	10	0.999801	0.999602
ERR484670.ERR234547	69832	69773	44	15	0.999785	0.99937	52626	52607	13	6	0.999886	0.999753	21096	21096	0	0	1	1	41260	41254	3	3	0.999927	0.999927
ERR484671.ERR234548	73922	73808	72	42	0.999431	0.999025	56873	56805	39	29	0.99949	0.999314	21714	21709	4	1	0.999954	0.999816	43823	43810	9	4	0.999909	0.999795
ERR484672.ERR234549	100589	100347	165	77	0.999233	0.998358	71106	71015	55	36	0.999493	0.999226	29951	29931	13	7	0.999766	0.999566	53133	53106	15	12	0.999774	0.999718
ERR484675.ERR234552	78639	78545	57	37	0.999529	0.999275	56893	56859	15	19	0.999666	0.999736	22977	22965	3	9	0.999608	0.999869	42837	42828	4	5	0.999883	0.999907
ERR484676.ERR234553	76542	76436	78	28	0.999634	0.998981	55781	55719	38	24	0.999569	0.999318	21834	21826	8	0	1	0.999634	41812	41799	8	5	0.99988	0.999809
ERR484677.ERR234554	116236	115805	301	130	0.998879	0.997408	82942	82603	194	145	0.998248	0.997657	34633	34558	44	31	0.999104	0.998728	60173	59947	123	103	0.998285	0.997952
ERR484679.ERR237402	71993	71935	42	16	0.999778	0.999416	55652	55624	20	8	0.999856	0.999641	21138	21135	1	2	0.999905	0.999953	42768	42757	7	4	0.999906	0.999836
ERR484681.ERR237404	106723	106396	197	130	0.99878	0.998152	75697	75546	85	66	0.999127	0.998876	30341	30317	7	17	0.99944	0.999769	55493	55438	29	26	0.999531	0.999477
ERR484682.ERR237405	128151	127648	318	185	0.998553	0.997515	87219	86865	194	160	0.998161	0.997772	37039	36968	37	34	0.999081	0.999	61676	61494	91	91	0.998522	0.998522
ERR484684.ERR237407	79458	79349	65	44	0.999446	0.999182	59641	59581	31	29	0.999514	0.99948	21213	21206	4	3	0.999859	0.999811	45593	45571	9	13	0.999715	0.999803
ERR484686.ERR237409	75235	75181	34	20	0.999734	0.999548	56244	56215	18	11	0.999804	0.99968	20963	20963	0	0	1	1	42612	42603	5	4	0.999906	0.999883
ERR484687.ERR237410	69498	69433	42	23	0.999669	0.999395	54663	54640	17	6	0.99989	0.999689	20991	20988	3	0	1	0.999857	43278	43273	4	1	0.999977	0.999908
ERR484689.ERR237412	99551	99366	102	83	0.999165	0.998975	74001	73880	61	60	0.999189	0.999175	28539	28530	5	4	0.99986	0.999825	55122	55089	11	22	0.999601	0.9998
ERR484690.ERR237413	124485	124055	257	173	0.998607	0.997933	86900	86580	170	150	0.99827	0.99804	37579	37503	44	32	0.999147	0.998828	62842	62630	107	105	0.998326	0.998294
ERR484692.ERR237415	117222	116769	295	158	0.998649	0.99748	83465	83195	160	110	0.99868	0.99808	34253	34199	28	26	0.99924	0.999182	60809	60655	81	73	0.998798	0.998666
ERR484693.ERR237416	77533	77427	71	35	0.999548	0.999084	60014	59962	36	16	0.999733	0.9994	21597	21591	4	2	0.999907	0.999815	45696	45678	13	5	0.999891	0.999715
ERR484694.ERR237417	91043	90915	75	53	0.999417	0.999176	67883	67830	33	20	0.999705	0.999514	26767	26765	2	0	1	0.999925	51704	51686	9	9	0.999826	0.999826
ERR484695.ERR237418	89837	89685	96	56	0.999376	0.998931	66893	66833	39	21	0.999686	0.999417	26917	26910	5	2	0.999926	0.999814	50955	50927	16	12	0.999764	0.999686
ERR484696.ERR237419	90929	90796	102	31	0.999659	0.998878	69886	69783	67	36	0.999484	0.999041	27857	27851	5	1	0.999964	0.999821	53637	53588	29	20	0.999627	0.999459
ERR484697.ERR237420	110380	110093	189	98	0.999111	0.998286	78161	77974	94	93	0.998809	0.998796	30963	30933	18	12	0.999612	0.999418	56270	56182	43	45	0.9992	0.999235
ERR484698.ERR237421	108471	108145	214	112	0.998965	0.998025	79070	78863	111	96	0.998784	0.998594	31222	31186	21	15	0.999519	0.999327	58695	58567	56	72	0.998772	0.999045
ERR484701.ERR237424	72593	72513	66	14	0.999807	0.999091	55731	55696	25	10	0.99982	0.999551	20594	20594	0	0	1	1	42418	42416	0	2	0.999953	1
ERR484702.ERR237425	77832	77727	68	37	0.999524	0.999126	62341	62266	41	34	0.999454	0.999342	22122	22114	7	1	0.999955	0.999684	47798	47756	20	22	0.99954	0.999581
ERR484703.ERR237426	92714	92550	116	48	0.999482	0.998748	70438	70350	53	35	0.999503	0.999247	27093	27080	9	4	0.999852	0.999668	53492	53458	17	17	0.999682	0.999682
ERR484705.ERR237428	77701	77628	54	19	0.999755	0.999305	59281	59225	34	22	0.999629	0.999426	21827	21821	5	1	0.999954	0.999771	45340	45320	11	9	0.999801	0.999757
ERR484706.ERR237429	72888	72814	53	21	0.999712	0.999273	60161	60082	46	33	0.999451	0.999235	22328	22315	8	5	0.999776	0.999642	46672	46624	26	22	0.999528	0.999443
ERR484708.ERR237431	97837	97670	100	67	0.999314	0.998977	70137	70026	60	51	0.999272	0.999144	27276	27260	11	5	0.999817	0.999597	51294	51259	19	16	0.999688	0.999629
ERR484709.ERR237432	78002	77875	75	52	0.999333	0.999038	60083	60016	48	19	0.999684	0.999201	22080	22073	5	2	0.999909	0.999774	45612	45596	10	6	0.999868	0.999781
ERR484710.ERR237433	92820	92614	139	67	0.999277	0.998501	70355	70244	65	46	0.999346	0.999076	28522	28514	4	4	0.99986	0.99986	53881	53838	22	21	0.99961	0.999592
ERR484711.ERR237434	66928	66873	35	20	0.999701	0.999477	52337	52317	11	9	0.999828	0.99979	20675	20675	0	0	1	1	41029	41026	2	1	0.999976	0.999951
ERR484712.ERR237435	74384	74295	61	28	0.999623	0.99918	54724	54677	29	18	0.999671	0.99947	20550	20549	1	0	1	0.999951	41443	41436	4	3	0.999928	0.999903
ERR484713.ERR237436	102707	102511	137	59	0.999425	0.998665	74645	74461	107	77	0.998967	0.998565	27609	27563	33	13	0.999529	0.998804	54227	54110	63	54	0.999003	0.998837
ERR490341	46357	46345	10	2	0.999957	0.999784	26424	26423	1	0	1	0.999962	15413	15413	0	0	1	1	20237	20237	0	0	1	1
