# Supplementary material for: A GPU-accelerated compute framework for pathogen genomic variant identification to aid genomic epidemiology of infectious disease: a malaria case study
Source: Brief Bioinform. 2022 Aug 9;23(5):bbac314. doi: 10.1093/bib/bbac314 (PMC9487672; doi:10.1093/bib/bbac314)
Supplement: Table_S2_bbac314 [file table_s2_bbac314.xlsx]

## Sheet: Sheet1
Sample	type	true-positive	false-positive	false-negative	sensitivity	precision
ERR018919	INDEL	15811	0	0	1	1
ERR018919	SNP	39771	0	0	1	1
ERR018954	INDEL	46914	0	0	1	1
ERR018954	SNP	57483	0	0	1	1
ERR018968	INDEL	55600	0	0	1	1
ERR018968	SNP	78509	0	0	1	1
ERR018978	INDEL	52900	0	0	1	1
ERR018978	SNP	62481	0	0	1	1
ERR021977	INDEL	41910	0	0	1	1
ERR021977	SNP	62884	0	0	1	1
ERR022860	INDEL	18255	0	0	1	1
ERR022860	SNP	52847	0	0	1	1
ERR022862	INDEL	52196	0	0	1	1
ERR022862	SNP	65233	0	0	1	1
ERR022910	INDEL	47394	0	0	1	1
ERR022910	SNP	64045	0	0	1	1
ERR022928	INDEL	48808	0	0	1	1
ERR022928	SNP	65091	0	0	1	1
ERR023158	INDEL	53818	10	2	0.999963	0.999814
ERR023158	SNP	75344	8	8	0.999894	0.999894
ERR029957	INDEL	54025	0	0	1	1
ERR029957	SNP	61871	0	0	1	1
ERR039201	INDEL	24337	0	0	1	1
ERR039201	SNP	33708	0	0	1	1
ERR039221	INDEL	48288	0	0	1	1
ERR039221	SNP	62266	0	0	1	1
ERR039972	INDEL	54014	0	0	1	1
ERR039972	SNP	66134	0	0	1	1
ERR042215	INDEL	52267	0	0	1	1
ERR042215	SNP	61207	0	0	1	1
ERR042216	INDEL	51296	0	0	1	1
ERR042216	SNP	58725	0	0	1	1
ERR042714	INDEL	30418	0	0	1	1
ERR042714	SNP	40254	0	0	1	1
ERR042721	INDEL	38996	1	0	1	0.999974
ERR042721	SNP	49171	0	0	1	1
ERR043333	INDEL	42967	0	0	1	1
ERR043333	SNP	43565	0	0	1	1
ERR045602	INDEL	56059	0	0	1	1
ERR045602	SNP	66969	0	0	1	1
ERR045608	INDEL	53350	0	0	1	1
ERR045608	SNP	61086	0	0	1	1
ERR045620	INDEL	55948	0	0	1	1
ERR045620	SNP	63520	0	0	1	1
ERR045662	INDEL	48030	0	0	1	1
ERR045662	SNP	56903	0	0	1	1
ERR055482	INDEL	48195	0	0	1	1
ERR055482	SNP	56360	0	0	1	1
ERR059385	INDEL	59328	0	0	1	1
ERR059385	SNP	73275	0	0	1	1
ERR059407	INDEL	57771	0	0	1	1
ERR059407	SNP	71113	0	0	1	1
ERR063627	INDEL	42353	0	0	1	1
ERR063627	SNP	61042	0	0	1	1
ERR063631	INDEL	42626	1	0	1	0.999977
ERR063631	SNP	51618	0	0	1	1
ERR063635	INDEL	46184	0	0	1	1
ERR063635	SNP	57927	0	0	1	1
ERR067564	INDEL	45244	0	0	1	1
ERR067564	SNP	52843	0	0	1	1
ERR067572	INDEL	51045	0	0	1	1
ERR067572	SNP	61754	0	0	1	1
ERR072001	INDEL	62147	0	0	1	1
ERR072001	SNP	85478	0	0	1	1
ERR108411	INDEL	53478	0	0	1	1
ERR108411	SNP	76460	0	0	1	1
ERR108414	INDEL	65227	1	0	1	0.999985
ERR108414	SNP	90648	0	0	1	1
ERR114353	INDEL	55467	0	0	1	1
ERR114353	SNP	69416	0	0	1	1
ERR114357	INDEL	72305	0	0	1	1
ERR114357	SNP	96671	0	0	1	1
ERR114362	INDEL	55059	0	0	1	1
ERR114362	SNP	70019	0	0	1	1
ERR114368	INDEL	56278	0	0	1	1
ERR114368	SNP	72266	0	0	1	1
ERR123890	INDEL	53086	0	0	1	1
ERR123890	SNP	62161	0	0	1	1
ERR123892	INDEL	47261	1	0	1	0.999979
ERR123892	SNP	57577	0	0	1	1
ERR126017	INDEL	45141	0	0	1	1
ERR126017	SNP	56620	0	0	1	1
ERR126018	INDEL	43968	0	0	1	1
ERR126018	SNP	57943	0	0	1	1
ERR164693	INDEL	54384	2	0	1	0.999963
ERR164693	SNP	67220	0	0	1	1
ERR164705	INDEL	68315	2	0	1	0.999971
ERR164705	SNP	90174	0	0	1	1
ERR164739	INDEL	38856	0	0	1	1
ERR164739	SNP	52555	0	0	1	1
ERR171565	INDEL	43346	0	0	1	1
ERR171565	SNP	56980	0	0	1	1
ERR171578	INDEL	37755	12	23	0.999391	0.999682
ERR171578	SNP	50663	32	16	0.999684	0.999369
ERR171620	INDEL	23280	0	0	1	1
ERR171620	SNP	41060	0	0	1	1
ERR171622	INDEL	36349	1	0	1	0.999972
ERR171622	SNP	53987	0	0	1	1
ERR171625	INDEL	33444	1	0	1	0.99997
ERR171625	SNP	49577	0	0	1	1
ERR171651	INDEL	44453	2	0	1	0.999955
ERR171651	SNP	63291	0	0	1	1
ERR175476	INDEL	42304	1	0	1	0.999976
ERR175476	SNP	55006	0	0	1	1
ERR205950	INDEL	26074	0	0	1	1
ERR205950	SNP	31472	0	0	1	1
ERR211452	INDEL	62515	0	0	1	1
ERR211452	SNP	87135	0	0	1	1
ERR211461	INDEL	71392	2	0	1	0.999972
ERR211461	SNP	95239	0	0	1	1
ERR211463	INDEL	56106	0	0	1	1
ERR211463	SNP	74401	0	0	1	1
ERR211530	INDEL	47166	0	0	1	1
ERR211530	SNP	71787	0	0	1	1
ERR216458	INDEL	54866	0	0	1	1
ERR216458	SNP	71584	0	0	1	1
ERR216486	INDEL	72753	0	0	1	1
ERR216486	SNP	109995	0	0	1	1
ERR216522	INDEL	58625	1	0	1	0.999983
ERR216522	SNP	71159	0	0	1	1
ERR216558	INDEL	40973	0	0	1	1
ERR216558	SNP	55344	0	0	1	1
ERR216575	INDEL	74231	1	0	1	0.999987
ERR216575	SNP	101144	0	0	1	1
ERR216602	INDEL	53471	0	0	1	1
ERR216602	SNP	69798	0	0	1	1
ERR216620	INDEL	35736	0	0	1	1
ERR216620	SNP	46583	0	0	1	1
ERR216626	INDEL	38586	0	0	1	1
ERR216626	SNP	51947	0	0	1	1
ERR216648	INDEL	52630	1	0	1	0.999981
ERR216648	SNP	70216	0	0	1	1
ERR223051	INDEL	39264	0	0	1	1
ERR223051	SNP	56440	0	0	1	1
ERR223072	INDEL	56216	2	0	1	0.999964
ERR223072	SNP	82351	0	0	1	1
ERR246566	INDEL	49272	0	0	1	1
ERR246566	SNP	64534	0	0	1	1
ERR337554	INDEL	43589	1	0	1	0.999977
ERR337554	SNP	56359	0	0	1	1
ERR343119	INDEL	78735	1	0	1	0.999987
ERR343119	SNP	110122	0	0	1	1
ERR376215	INDEL	62633	0	0	1	1
ERR376215	SNP	116415	0	0	1	1
ERR388738	INDEL	46290	1	0	1	0.999978
ERR388738	SNP	61029	0	0	1	1
ERR388755	INDEL	24853	0	0	1	1
ERR388755	SNP	37527	0	0	1	1
ERR388757	INDEL	20544	0	0	1	1
ERR388757	SNP	37043	0	0	1	1
ERR388758	INDEL	27115	1	0	1	0.999963
ERR388758	SNP	41304	0	0	1	1
ERR388777	INDEL	64428	1	0	1	0.999984
ERR388777	SNP	87826	0	0	1	1
ERR404212	INDEL	45827	1	0	1	0.999978
ERR404212	SNP	76158	0	0	1	1
ERR404215	INDEL	49243	1	0	1	0.99998
ERR404215	SNP	75329	0	0	1	1
ERR426019	INDEL	42151	0	0	1	1
ERR426019	SNP	67993	0	0	1	1
ERR426041	INDEL	32597	0	0	1	1
ERR426041	SNP	60531	0	0	1	1
ERR426088	INDEL	37307	0	0	1	1
ERR426088	SNP	59571	0	0	1	1
ERR426111	INDEL	19429	0	0	1	1
ERR426111	SNP	41977	0	0	1	1
ERR426113	INDEL	42234	0	0	1	1
ERR426113	SNP	63816	0	0	1	1
ERR426135	INDEL	16635	0	0	1	1
ERR426135	SNP	37826	0	0	1	1
ERR450035	INDEL	56639	0	0	1	1
ERR450035	SNP	83382	0	0	1	1
ERR450040	INDEL	47944	0	0	1	1
ERR450040	SNP	69214	0	0	1	1
ERR450057	INDEL	48855	1	0	1	0.99998
ERR450057	SNP	71930	0	0	1	1
ERR450075	INDEL	10976	0	0	1	1
ERR450075	SNP	30803	0	0	1	1
ERR450111	INDEL	45517	1	0	1	0.999978
ERR450111	SNP	67878	0	0	1	1
ERR484536.ERR237390	INDEL	68000	0	0	1	1
ERR484536.ERR237390	SNP	90949	0	0	1	1
ERR484548.ERR248950	INDEL	75086	2	0	1	0.999973
ERR484548.ERR248950	SNP	111495	0	0	1	1
ERR484562.ERR248964	INDEL	62651	1	0	1	0.999984
ERR484562.ERR248964	SNP	86110	0	0	1	1
ERR484580.ERR246545	INDEL	52765	1	0	1	0.999981
ERR484580.ERR246545	SNP	74165	0	0	1	1
ERR484602.ERR246579	INDEL	46552	2	0	1	0.999957
ERR484602.ERR246579	SNP	63481	0	0	1	1
ERR484603.ERR246580	INDEL	52607	2	0	1	0.999962
ERR484603.ERR246580	SNP	69070	0	0	1	1
ERR484650.ERR234527	INDEL	59632	0	0	1	1
ERR484650.ERR234527	SNP	80385	0	0	1	1
ERR484670.ERR234547	INDEL	52620	1	0	1	0.999981
ERR484670.ERR234547	SNP	69816	0	0	1	1
ERR484676.ERR234553	INDEL	55757	0	0	1	1
ERR484676.ERR234553	SNP	76514	0	0	1	1
ERR484696.ERR237419	INDEL	69848	1	0	1	0.999986
ERR484696.ERR237419	SNP	90899	0	0	1	1
