# Supplementary material for: A GPU-accelerated compute framework for pathogen genomic variant identification to aid genomic epidemiology of infectious disease: a malaria case study
Source: Brief Bioinform. 2022 Aug 9;23(5):bbac314. doi: 10.1093/bib/bbac314 (PMC9487672; doi:10.1093/bib/bbac314)
Supplement: Table_S3_bbac314 [file table_s3_bbac314.xlsx]

## Sheet: Genotype Concordance 979 Pf WGS
TRUTH_SAMPLE	VARIANT_TYPE	GENOTYPE_CONCORDANCE	NON_REF_GENOTYPE_CONCORDANCE
ERR012309.ERR012408.ERR012386.ERR012369.ERR012262.afterbqsr-after-hypervar.vcf	SNP	1	1
ERR012309.ERR012408.ERR012386.ERR012369.ERR012262.afterbqsr-after-hypervar.vcf	INDEL	1	1
TRUTH_SAMPLE	VARIANT_TYPE	GENOTYPE_CONCORDANCE	NON_REF_GENOTYPE_CONCORDANCE
ERR012350.ERR012360.ERR012305.afterbqsr-after-hypervar.vcf	SNP	1	1
ERR012350.ERR012360.ERR012305.afterbqsr-after-hypervar.vcf	INDEL	1	1
TRUTH_SAMPLE	VARIANT_TYPE	GENOTYPE_CONCORDANCE	NON_REF_GENOTYPE_CONCORDANCE
ERR012367.ERR012286.ERR012299.afterbqsr-after-hypervar.vcf	SNP	1	1
ERR012367.ERR012286.ERR012299.afterbqsr-after-hypervar.vcf	INDEL	1	1
TRUTH_SAMPLE	VARIANT_TYPE	GENOTYPE_CONCORDANCE	NON_REF_GENOTYPE_CONCORDANCE
ERR012461.ERR012502.ERR012410.ERR012463.afterbqsr-after-hypervar.vcf	SNP	1	1
ERR012461.ERR012502.ERR012410.ERR012463.afterbqsr-after-hypervar.vcf	INDEL	1	1
TRUTH_SAMPLE	VARIANT_TYPE	GENOTYPE_CONCORDANCE	NON_REF_GENOTYPE_CONCORDANCE
ERR012492.ERR012457.ERR012532.afterbqsr-after-hypervar.vcf	SNP	1	1
ERR012492.ERR012457.ERR012532.afterbqsr-after-hypervar.vcf	INDEL	1	1
TRUTH_SAMPLE	VARIANT_TYPE	GENOTYPE_CONCORDANCE	NON_REF_GENOTYPE_CONCORDANCE
ERR012706.ERR012809.ERR012839.ERR012707.ERR012849.ERR012768.ERR012859.afterbqsr-after-hypervar.vcf	SNP	1	1
ERR012706.ERR012809.ERR012839.ERR012707.ERR012849.ERR012768.ERR012859.afterbqsr-after-hypervar.vcf	INDEL	1	1
TRUTH_SAMPLE	VARIANT_TYPE	GENOTYPE_CONCORDANCE	NON_REF_GENOTYPE_CONCORDANCE
ERR012792.ERR012787.ERR012683.ERR012656.ERR012824.ERR012854.ERR012690.ERR012670.ERR012769.ERR012779.ERR012687.ERR012704.afterbqsr-after-hypervar.vcf	SNP	1	1
ERR012792.ERR012787.ERR012683.ERR012656.ERR012824.ERR012854.ERR012690.ERR012670.ERR012769.ERR012779.ERR012687.ERR012704.afterbqsr-after-hypervar.vcf	INDEL	1	1
TRUTH_SAMPLE	VARIANT_TYPE	GENOTYPE_CONCORDANCE	NON_REF_GENOTYPE_CONCORDANCE
ERR013201.ERR013231.ERR013188.ERR013264.afterbqsr-after-hypervar.vcf	SNP	1	1
ERR013201.ERR013231.ERR013188.ERR013264.afterbqsr-after-hypervar.vcf	INDEL	1	1
TRUTH_SAMPLE	VARIANT_TYPE	GENOTYPE_CONCORDANCE	NON_REF_GENOTYPE_CONCORDANCE
ERR013207.ERR013228.ERR013266.ERR013233.ERR013212.ERR013206.ERR013220.ERR013222.afterbqsr-after-hypervar.vcf	SNP	1	1
ERR013207.ERR013228.ERR013266.ERR013233.ERR013212.ERR013206.ERR013220.ERR013222.afterbqsr-after-hypervar.vcf	INDEL	1	1
TRUTH_SAMPLE	VARIANT_TYPE	GENOTYPE_CONCORDANCE	NON_REF_GENOTYPE_CONCORDANCE
ERR013230.ERR013240.ERR013215.ERR013257.afterbqsr-after-hypervar.vcf	SNP	1	1
ERR013230.ERR013240.ERR013215.ERR013257.afterbqsr-after-hypervar.vcf	INDEL	1	1
TRUTH_SAMPLE	VARIANT_TYPE	GENOTYPE_CONCORDANCE	NON_REF_GENOTYPE_CONCORDANCE
ERR013236.ERR013229.ERR013210.ERR013260.ERR013249.ERR013227.ERR015418.ERR015416.afterbqsr-after-hypervar.vcf	SNP	1	1
ERR013236.ERR013229.ERR013210.ERR013260.ERR013249.ERR013227.ERR015418.ERR015416.afterbqsr-after-hypervar.vcf	INDEL	1	1
TRUTH_SAMPLE	VARIANT_TYPE	GENOTYPE_CONCORDANCE	NON_REF_GENOTYPE_CONCORDANCE
ERR013253.ERR013243.ERR013248.ERR013211.afterbqsr-after-hypervar.vcf	SNP	1	1
ERR013253.ERR013243.ERR013248.ERR013211.afterbqsr-after-hypervar.vcf	INDEL	1	1
TRUTH_SAMPLE	VARIANT_TYPE	GENOTYPE_CONCORDANCE	NON_REF_GENOTYPE_CONCORDANCE
ERR015316.afterbqsr-after-hypervar.vcf	SNP	1	1
ERR015316.afterbqsr-after-hypervar.vcf	INDEL	1	1
TRUTH_SAMPLE	VARIANT_TYPE	GENOTYPE_CONCORDANCE	NON_REF_GENOTYPE_CONCORDANCE
ERR015325.afterbqsr-after-hypervar.vcf	SNP	1	1
ERR015325.afterbqsr-after-hypervar.vcf	INDEL	1	1
TRUTH_SAMPLE	VARIANT_TYPE	GENOTYPE_CONCORDANCE	NON_REF_GENOTYPE_CONCORDANCE
ERR015328.afterbqsr-after-hypervar.vcf	SNP	1	1
ERR015328.afterbqsr-after-hypervar.vcf	INDEL	1	1
TRUTH_SAMPLE	VARIANT_TYPE	GENOTYPE_CONCORDANCE	NON_REF_GENOTYPE_CONCORDANCE
ERR015335.ERR015428.ERR015406.ERR015432.afterbqsr-after-hypervar.vcf	SNP	1	1
ERR015335.ERR015428.ERR015406.ERR015432.afterbqsr-after-hypervar.vcf	INDEL	1	1
TRUTH_SAMPLE	VARIANT_TYPE	GENOTYPE_CONCORDANCE	NON_REF_GENOTYPE_CONCORDANCE
ERR015338.afterbqsr-after-hypervar.vcf	SNP	1	1
ERR015338.afterbqsr-after-hypervar.vcf	INDEL	0.999973	0.999973
TRUTH_SAMPLE	VARIANT_TYPE	GENOTYPE_CONCORDANCE	NON_REF_GENOTYPE_CONCORDANCE
ERR015341.afterbqsr-after-hypervar.vcf	SNP	1	1
ERR015341.afterbqsr-after-hypervar.vcf	INDEL	0.999919	0.999919
TRUTH_SAMPLE	VARIANT_TYPE	GENOTYPE_CONCORDANCE	NON_REF_GENOTYPE_CONCORDANCE
ERR015349.afterbqsr-after-hypervar.vcf	SNP	1	1
ERR015349.afterbqsr-after-hypervar.vcf	INDEL	1	1
TRUTH_SAMPLE	VARIANT_TYPE	GENOTYPE_CONCORDANCE	NON_REF_GENOTYPE_CONCORDANCE
ERR015351.afterbqsr-after-hypervar.vcf	SNP	1	1
ERR015351.afterbqsr-after-hypervar.vcf	INDEL	1	1
TRUTH_SAMPLE	VARIANT_TYPE	GENOTYPE_CONCORDANCE	NON_REF_GENOTYPE_CONCORDANCE
ERR015356.afterbqsr-after-hypervar.vcf	SNP	1	1
ERR015356.afterbqsr-after-hypervar.vcf	INDEL	1	1
TRUTH_SAMPLE	VARIANT_TYPE	GENOTYPE_CONCORDANCE	NON_REF_GENOTYPE_CONCORDANCE
ERR015357.afterbqsr-after-hypervar.vcf	SNP	1	1
ERR015357.afterbqsr-after-hypervar.vcf	INDEL	0.999945	0.999945
TRUTH_SAMPLE	VARIANT_TYPE	GENOTYPE_CONCORDANCE	NON_REF_GENOTYPE_CONCORDANCE
ERR015365.afterbqsr-after-hypervar.vcf	SNP	1	1
ERR015365.afterbqsr-after-hypervar.vcf	INDEL	0.999978	0.999978
TRUTH_SAMPLE	VARIANT_TYPE	GENOTYPE_CONCORDANCE	NON_REF_GENOTYPE_CONCORDANCE
ERR015371.afterbqsr-after-hypervar.vcf	SNP	1	1
ERR015371.afterbqsr-after-hypervar.vcf	INDEL	1	1
TRUTH_SAMPLE	VARIANT_TYPE	GENOTYPE_CONCORDANCE	NON_REF_GENOTYPE_CONCORDANCE
ERR015377.afterbqsr-after-hypervar.vcf	SNP	1	1
ERR015377.afterbqsr-after-hypervar.vcf	INDEL	1	1
TRUTH_SAMPLE	VARIANT_TYPE	GENOTYPE_CONCORDANCE	NON_REF_GENOTYPE_CONCORDANCE
ERR015381.afterbqsr-after-hypervar.vcf	SNP	1	1
ERR015381.afterbqsr-after-hypervar.vcf	INDEL	0.999973	0.999973
TRUTH_SAMPLE	VARIANT_TYPE	GENOTYPE_CONCORDANCE	NON_REF_GENOTYPE_CONCORDANCE
ERR015386.afterbqsr-after-hypervar.vcf	SNP	1	1
ERR015386.afterbqsr-after-hypervar.vcf	INDEL	1	1
TRUTH_SAMPLE	VARIANT_TYPE	GENOTYPE_CONCORDANCE	NON_REF_GENOTYPE_CONCORDANCE
ERR015391.afterbqsr-after-hypervar.vcf	SNP	1	1
ERR015391.afterbqsr-after-hypervar.vcf	INDEL	0.99996	0.99996
TRUTH_SAMPLE	VARIANT_TYPE	GENOTYPE_CONCORDANCE	NON_REF_GENOTYPE_CONCORDANCE
ERR015398.afterbqsr-after-hypervar.vcf	SNP	1	1
ERR015398.afterbqsr-after-hypervar.vcf	INDEL	0.999973	0.999973
TRUTH_SAMPLE	VARIANT_TYPE	GENOTYPE_CONCORDANCE	NON_REF_GENOTYPE_CONCORDANCE
ERR015408.afterbqsr-after-hypervar.vcf	SNP	1	1
ERR015408.afterbqsr-after-hypervar.vcf	INDEL	0.999976	0.999976
TRUTH_SAMPLE	VARIANT_TYPE	GENOTYPE_CONCORDANCE	NON_REF_GENOTYPE_CONCORDANCE
ERR015415.afterbqsr-after-hypervar.vcf	SNP	1	1
ERR015415.afterbqsr-after-hypervar.vcf	INDEL	1	1
TRUTH_SAMPLE	VARIANT_TYPE	GENOTYPE_CONCORDANCE	NON_REF_GENOTYPE_CONCORDANCE
ERR015419.afterbqsr-after-hypervar.vcf	SNP	1	1
ERR015419.afterbqsr-after-hypervar.vcf	INDEL	1	1
TRUTH_SAMPLE	VARIANT_TYPE	GENOTYPE_CONCORDANCE	NON_REF_GENOTYPE_CONCORDANCE
ERR015429.afterbqsr-after-hypervar.vcf	SNP	1	1
ERR015429.afterbqsr-after-hypervar.vcf	INDEL	1	1
TRUTH_SAMPLE	VARIANT_TYPE	GENOTYPE_CONCORDANCE	NON_REF_GENOTYPE_CONCORDANCE
ERR015434.afterbqsr-after-hypervar.vcf	SNP	1	1
ERR015434.afterbqsr-after-hypervar.vcf	INDEL	1	1
TRUTH_SAMPLE	VARIANT_TYPE	GENOTYPE_CONCORDANCE	NON_REF_GENOTYPE_CONCORDANCE
ERR015439.afterbqsr-after-hypervar.vcf	SNP	1	1
ERR015439.afterbqsr-after-hypervar.vcf	INDEL	1	1
TRUTH_SAMPLE	VARIANT_TYPE	GENOTYPE_CONCORDANCE	NON_REF_GENOTYPE_CONCORDANCE
ERR018898.afterbqsr-after-hypervar.vcf	SNP	1	1
ERR018898.afterbqsr-after-hypervar.vcf	INDEL	1	1
TRUTH_SAMPLE	VARIANT_TYPE	GENOTYPE_CONCORDANCE	NON_REF_GENOTYPE_CONCORDANCE
ERR018901.afterbqsr-after-hypervar.vcf	SNP	1	1
ERR018901.afterbqsr-after-hypervar.vcf	INDEL	1	1
TRUTH_SAMPLE	VARIANT_TYPE	GENOTYPE_CONCORDANCE	NON_REF_GENOTYPE_CONCORDANCE
ERR018919.afterbqsr-after-hypervar.vcf	SNP	1	1
ERR018919.afterbqsr-after-hypervar.vcf	INDEL	1	1
TRUTH_SAMPLE	VARIANT_TYPE	GENOTYPE_CONCORDANCE	NON_REF_GENOTYPE_CONCORDANCE
ERR018920.afterbqsr-after-hypervar.vcf	SNP	1	1
ERR018920.afterbqsr-after-hypervar.vcf	INDEL	1	1
TRUTH_SAMPLE	VARIANT_TYPE	GENOTYPE_CONCORDANCE	NON_REF_GENOTYPE_CONCORDANCE
ERR018933.afterbqsr-after-hypervar.vcf	SNP	1	1
ERR018933.afterbqsr-after-hypervar.vcf	INDEL	1	1
TRUTH_SAMPLE	VARIANT_TYPE	GENOTYPE_CONCORDANCE	NON_REF_GENOTYPE_CONCORDANCE
ERR018934.afterbqsr-after-hypervar.vcf	SNP	1	1
ERR018934.afterbqsr-after-hypervar.vcf	INDEL	0.999947	0.999947
TRUTH_SAMPLE	VARIANT_TYPE	GENOTYPE_CONCORDANCE	NON_REF_GENOTYPE_CONCORDANCE
ERR018937.afterbqsr-after-hypervar.vcf	SNP	1	1
ERR018937.afterbqsr-after-hypervar.vcf	INDEL	1	1
TRUTH_SAMPLE	VARIANT_TYPE	GENOTYPE_CONCORDANCE	NON_REF_GENOTYPE_CONCORDANCE
ERR018945.afterbqsr-after-hypervar.vcf	SNP	1	1
ERR018945.afterbqsr-after-hypervar.vcf	INDEL	0.999973	0.999973
TRUTH_SAMPLE	VARIANT_TYPE	GENOTYPE_CONCORDANCE	NON_REF_GENOTYPE_CONCORDANCE
ERR018949.afterbqsr-after-hypervar.vcf	SNP	1	1
ERR018949.afterbqsr-after-hypervar.vcf	INDEL	0.999868	0.999868
TRUTH_SAMPLE	VARIANT_TYPE	GENOTYPE_CONCORDANCE	NON_REF_GENOTYPE_CONCORDANCE
ERR018950.afterbqsr-after-hypervar.vcf	SNP	1	1
ERR018950.afterbqsr-after-hypervar.vcf	INDEL	1	1
TRUTH_SAMPLE	VARIANT_TYPE	GENOTYPE_CONCORDANCE	NON_REF_GENOTYPE_CONCORDANCE
ERR018951.afterbqsr-after-hypervar.vcf	SNP	1	1
ERR018951.afterbqsr-after-hypervar.vcf	INDEL	0.99997	0.99997
TRUTH_SAMPLE	VARIANT_TYPE	GENOTYPE_CONCORDANCE	NON_REF_GENOTYPE_CONCORDANCE
ERR018954.afterbqsr-after-hypervar.vcf	SNP	1	1
ERR018954.afterbqsr-after-hypervar.vcf	INDEL	0.999974	0.999974
TRUTH_SAMPLE	VARIANT_TYPE	GENOTYPE_CONCORDANCE	NON_REF_GENOTYPE_CONCORDANCE
ERR018960.afterbqsr-after-hypervar.vcf	SNP	0.999957	0.999957
ERR018960.afterbqsr-after-hypervar.vcf	INDEL	0.999976	0.999976
TRUTH_SAMPLE	VARIANT_TYPE	GENOTYPE_CONCORDANCE	NON_REF_GENOTYPE_CONCORDANCE
ERR018962.afterbqsr-after-hypervar.vcf	SNP	1	1
ERR018962.afterbqsr-after-hypervar.vcf	INDEL	1	1
TRUTH_SAMPLE	VARIANT_TYPE	GENOTYPE_CONCORDANCE	NON_REF_GENOTYPE_CONCORDANCE
ERR018964.afterbqsr-after-hypervar.vcf	SNP	1	1
ERR018964.afterbqsr-after-hypervar.vcf	INDEL	0.999932	0.999932
TRUTH_SAMPLE	VARIANT_TYPE	GENOTYPE_CONCORDANCE	NON_REF_GENOTYPE_CONCORDANCE
ERR018965.afterbqsr-after-hypervar.vcf	SNP	1	1
ERR018965.afterbqsr-after-hypervar.vcf	INDEL	0.999953	0.999953
TRUTH_SAMPLE	VARIANT_TYPE	GENOTYPE_CONCORDANCE	NON_REF_GENOTYPE_CONCORDANCE
ERR018966.afterbqsr-after-hypervar.vcf	SNP	1	1
ERR018966.afterbqsr-after-hypervar.vcf	INDEL	0.99993	0.99993
TRUTH_SAMPLE	VARIANT_TYPE	GENOTYPE_CONCORDANCE	NON_REF_GENOTYPE_CONCORDANCE
ERR018967.afterbqsr-after-hypervar.vcf	SNP	1	1
ERR018967.afterbqsr-after-hypervar.vcf	INDEL	0.999971	0.999971
TRUTH_SAMPLE	VARIANT_TYPE	GENOTYPE_CONCORDANCE	NON_REF_GENOTYPE_CONCORDANCE
ERR018968.afterbqsr-after-hypervar.vcf	SNP	0.999963	0.999963
ERR018968.afterbqsr-after-hypervar.vcf	INDEL	0.999932	0.999932
TRUTH_SAMPLE	VARIANT_TYPE	GENOTYPE_CONCORDANCE	NON_REF_GENOTYPE_CONCORDANCE
ERR018969.afterbqsr-after-hypervar.vcf	SNP	1	1
ERR018969.afterbqsr-after-hypervar.vcf	INDEL	1	1
TRUTH_SAMPLE	VARIANT_TYPE	GENOTYPE_CONCORDANCE	NON_REF_GENOTYPE_CONCORDANCE
ERR018971.afterbqsr-after-hypervar.vcf	SNP	1	1
ERR018971.afterbqsr-after-hypervar.vcf	INDEL	0.999952	0.999952
TRUTH_SAMPLE	VARIANT_TYPE	GENOTYPE_CONCORDANCE	NON_REF_GENOTYPE_CONCORDANCE
ERR018973.afterbqsr-after-hypervar.vcf	SNP	0.999957	0.999957
ERR018973.afterbqsr-after-hypervar.vcf	INDEL	0.99992	0.99992
TRUTH_SAMPLE	VARIANT_TYPE	GENOTYPE_CONCORDANCE	NON_REF_GENOTYPE_CONCORDANCE
ERR018974.afterbqsr-after-hypervar.vcf	SNP	1	1
ERR018974.afterbqsr-after-hypervar.vcf	INDEL	0.999976	0.999976
TRUTH_SAMPLE	VARIANT_TYPE	GENOTYPE_CONCORDANCE	NON_REF_GENOTYPE_CONCORDANCE
ERR018977.afterbqsr-after-hypervar.vcf	SNP	1	1
ERR018977.afterbqsr-after-hypervar.vcf	INDEL	1	1
TRUTH_SAMPLE	VARIANT_TYPE	GENOTYPE_CONCORDANCE	NON_REF_GENOTYPE_CONCORDANCE
ERR018978.afterbqsr-after-hypervar.vcf	SNP	0.999949	0.999949
ERR018978.afterbqsr-after-hypervar.vcf	INDEL	0.999885	0.999885
TRUTH_SAMPLE	VARIANT_TYPE	GENOTYPE_CONCORDANCE	NON_REF_GENOTYPE_CONCORDANCE
ERR019539.afterbqsr-after-hypervar.vcf	SNP	1	1
ERR019539.afterbqsr-after-hypervar.vcf	INDEL	0.999973	0.999973
TRUTH_SAMPLE	VARIANT_TYPE	GENOTYPE_CONCORDANCE	NON_REF_GENOTYPE_CONCORDANCE
ERR019849.afterbqsr-after-hypervar.vcf	SNP	1	1
ERR019849.afterbqsr-after-hypervar.vcf	INDEL	0.999972	0.999972
TRUTH_SAMPLE	VARIANT_TYPE	GENOTYPE_CONCORDANCE	NON_REF_GENOTYPE_CONCORDANCE
ERR019934.ERR019935.afterbqsr-after-hypervar.vcf	SNP	1	1
ERR019934.ERR019935.afterbqsr-after-hypervar.vcf	INDEL	1	1
TRUTH_SAMPLE	VARIANT_TYPE	GENOTYPE_CONCORDANCE	NON_REF_GENOTYPE_CONCORDANCE
ERR019936.ERR019937.afterbqsr-after-hypervar.vcf	SNP	1	1
ERR019936.ERR019937.afterbqsr-after-hypervar.vcf	INDEL	1	1
TRUTH_SAMPLE	VARIANT_TYPE	GENOTYPE_CONCORDANCE	NON_REF_GENOTYPE_CONCORDANCE
ERR020106.afterbqsr-after-hypervar.vcf	SNP	0.999911	0.999911
ERR020106.afterbqsr-after-hypervar.vcf	INDEL	1	1
TRUTH_SAMPLE	VARIANT_TYPE	GENOTYPE_CONCORDANCE	NON_REF_GENOTYPE_CONCORDANCE
ERR020107.afterbqsr-after-hypervar.vcf	SNP	1	1
ERR020107.afterbqsr-after-hypervar.vcf	INDEL	0.999975	0.999975
TRUTH_SAMPLE	VARIANT_TYPE	GENOTYPE_CONCORDANCE	NON_REF_GENOTYPE_CONCORDANCE
ERR020108.afterbqsr-after-hypervar.vcf	SNP	1	1
ERR020108.afterbqsr-after-hypervar.vcf	INDEL	1	1
TRUTH_SAMPLE	VARIANT_TYPE	GENOTYPE_CONCORDANCE	NON_REF_GENOTYPE_CONCORDANCE
ERR020109.afterbqsr-after-hypervar.vcf	SNP	1	1
ERR020109.afterbqsr-after-hypervar.vcf	INDEL	1	1
TRUTH_SAMPLE	VARIANT_TYPE	GENOTYPE_CONCORDANCE	NON_REF_GENOTYPE_CONCORDANCE
ERR020113.afterbqsr-after-hypervar.vcf	SNP	1	1
ERR020113.afterbqsr-after-hypervar.vcf	INDEL	1	1
TRUTH_SAMPLE	VARIANT_TYPE	GENOTYPE_CONCORDANCE	NON_REF_GENOTYPE_CONCORDANCE
ERR020115.afterbqsr-after-hypervar.vcf	SNP	1	1
ERR020115.afterbqsr-after-hypervar.vcf	INDEL	0.999955	0.999955
TRUTH_SAMPLE	VARIANT_TYPE	GENOTYPE_CONCORDANCE	NON_REF_GENOTYPE_CONCORDANCE
ERR020116.afterbqsr-after-hypervar.vcf	SNP	1	1
ERR020116.afterbqsr-after-hypervar.vcf	INDEL	0.999973	0.999973
TRUTH_SAMPLE	VARIANT_TYPE	GENOTYPE_CONCORDANCE	NON_REF_GENOTYPE_CONCORDANCE
ERR020118.afterbqsr-after-hypervar.vcf	SNP	1	1
ERR020118.afterbqsr-after-hypervar.vcf	INDEL	0.99995	0.99995
TRUTH_SAMPLE	VARIANT_TYPE	GENOTYPE_CONCORDANCE	NON_REF_GENOTYPE_CONCORDANCE
ERR020119.afterbqsr-after-hypervar.vcf	SNP	1	1
ERR020119.afterbqsr-after-hypervar.vcf	INDEL	0.999884	0.999884
TRUTH_SAMPLE	VARIANT_TYPE	GENOTYPE_CONCORDANCE	NON_REF_GENOTYPE_CONCORDANCE
ERR020121.afterbqsr-after-hypervar.vcf	SNP	1	1
ERR020121.afterbqsr-after-hypervar.vcf	INDEL	0.999944	0.999944
TRUTH_SAMPLE	VARIANT_TYPE	GENOTYPE_CONCORDANCE	NON_REF_GENOTYPE_CONCORDANCE
ERR021977.afterbqsr-after-hypervar.vcf	SNP	1	1
ERR021977.afterbqsr-after-hypervar.vcf	INDEL	1	1
TRUTH_SAMPLE	VARIANT_TYPE	GENOTYPE_CONCORDANCE	NON_REF_GENOTYPE_CONCORDANCE
ERR022521.ERR021979.afterbqsr-after-hypervar.vcf	SNP	0.999951	0.999951
ERR022521.ERR021979.afterbqsr-after-hypervar.vcf	INDEL	0.999869	0.999869
TRUTH_SAMPLE	VARIANT_TYPE	GENOTYPE_CONCORDANCE	NON_REF_GENOTYPE_CONCORDANCE
ERR022529.afterbqsr-after-hypervar.vcf	SNP	0.99995	0.99995
ERR022529.afterbqsr-after-hypervar.vcf	INDEL	0.999967	0.999967
TRUTH_SAMPLE	VARIANT_TYPE	GENOTYPE_CONCORDANCE	NON_REF_GENOTYPE_CONCORDANCE
ERR022530.afterbqsr-after-hypervar.vcf	SNP	1	1
ERR022530.afterbqsr-after-hypervar.vcf	INDEL	0.999971	0.999971
TRUTH_SAMPLE	VARIANT_TYPE	GENOTYPE_CONCORDANCE	NON_REF_GENOTYPE_CONCORDANCE
ERR022701.afterbqsr-after-hypervar.vcf	SNP	1	1
ERR022701.afterbqsr-after-hypervar.vcf	INDEL	0.999933	0.999933
TRUTH_SAMPLE	VARIANT_TYPE	GENOTYPE_CONCORDANCE	NON_REF_GENOTYPE_CONCORDANCE
ERR022702.afterbqsr-after-hypervar.vcf	SNP	1	1
ERR022702.afterbqsr-after-hypervar.vcf	INDEL	0.999979	0.999979
TRUTH_SAMPLE	VARIANT_TYPE	GENOTYPE_CONCORDANCE	NON_REF_GENOTYPE_CONCORDANCE
ERR022703.afterbqsr-after-hypervar.vcf	SNP	1	1
ERR022703.afterbqsr-after-hypervar.vcf	INDEL	1	1
TRUTH_SAMPLE	VARIANT_TYPE	GENOTYPE_CONCORDANCE	NON_REF_GENOTYPE_CONCORDANCE
ERR022860.afterbqsr-after-hypervar.vcf	SNP	1	1
ERR022860.afterbqsr-after-hypervar.vcf	INDEL	1	1
TRUTH_SAMPLE	VARIANT_TYPE	GENOTYPE_CONCORDANCE	NON_REF_GENOTYPE_CONCORDANCE
ERR022862.afterbqsr-after-hypervar.vcf	SNP	1	1
ERR022862.afterbqsr-after-hypervar.vcf	INDEL	1	1
TRUTH_SAMPLE	VARIANT_TYPE	GENOTYPE_CONCORDANCE	NON_REF_GENOTYPE_CONCORDANCE
ERR022898.afterbqsr-after-hypervar.vcf	SNP	1	1
ERR022898.afterbqsr-after-hypervar.vcf	INDEL	0.999975	0.999975
TRUTH_SAMPLE	VARIANT_TYPE	GENOTYPE_CONCORDANCE	NON_REF_GENOTYPE_CONCORDANCE
ERR022910.afterbqsr-after-hypervar.vcf	SNP	0.999906	0.999906
ERR022910.afterbqsr-after-hypervar.vcf	INDEL	0.999974	0.999974
TRUTH_SAMPLE	VARIANT_TYPE	GENOTYPE_CONCORDANCE	NON_REF_GENOTYPE_CONCORDANCE
ERR022912.afterbqsr-after-hypervar.vcf	SNP	0.999933	0.999933
ERR022912.afterbqsr-after-hypervar.vcf	INDEL	0.999847	0.999847
TRUTH_SAMPLE	VARIANT_TYPE	GENOTYPE_CONCORDANCE	NON_REF_GENOTYPE_CONCORDANCE
ERR022913.afterbqsr-after-hypervar.vcf	SNP	1	1
ERR022913.afterbqsr-after-hypervar.vcf	INDEL	1	1
TRUTH_SAMPLE	VARIANT_TYPE	GENOTYPE_CONCORDANCE	NON_REF_GENOTYPE_CONCORDANCE
ERR022924.afterbqsr-after-hypervar.vcf	SNP	1	1
ERR022924.afterbqsr-after-hypervar.vcf	INDEL	1	1
TRUTH_SAMPLE	VARIANT_TYPE	GENOTYPE_CONCORDANCE	NON_REF_GENOTYPE_CONCORDANCE
ERR022927.afterbqsr-after-hypervar.vcf	SNP	1	1
ERR022927.afterbqsr-after-hypervar.vcf	INDEL	1	1
TRUTH_SAMPLE	VARIANT_TYPE	GENOTYPE_CONCORDANCE	NON_REF_GENOTYPE_CONCORDANCE
ERR022928.afterbqsr-after-hypervar.vcf	SNP	1	1
ERR022928.afterbqsr-after-hypervar.vcf	INDEL	1	1
TRUTH_SAMPLE	VARIANT_TYPE	GENOTYPE_CONCORDANCE	NON_REF_GENOTYPE_CONCORDANCE
ERR022930.afterbqsr-after-hypervar.vcf	SNP	1	1
ERR022930.afterbqsr-after-hypervar.vcf	INDEL	0.999973	0.999973
TRUTH_SAMPLE	VARIANT_TYPE	GENOTYPE_CONCORDANCE	NON_REF_GENOTYPE_CONCORDANCE
ERR023029.afterbqsr-after-hypervar.vcf	SNP	1	1
ERR023029.afterbqsr-after-hypervar.vcf	INDEL	1	1
TRUTH_SAMPLE	VARIANT_TYPE	GENOTYPE_CONCORDANCE	NON_REF_GENOTYPE_CONCORDANCE
ERR023036.afterbqsr-after-hypervar.vcf	SNP	1	1
ERR023036.afterbqsr-after-hypervar.vcf	INDEL	0.99991	0.99991
TRUTH_SAMPLE	VARIANT_TYPE	GENOTYPE_CONCORDANCE	NON_REF_GENOTYPE_CONCORDANCE
ERR023038.afterbqsr-after-hypervar.vcf	SNP	1	1
ERR023038.afterbqsr-after-hypervar.vcf	INDEL	0.999934	0.999934
TRUTH_SAMPLE	VARIANT_TYPE	GENOTYPE_CONCORDANCE	NON_REF_GENOTYPE_CONCORDANCE
ERR023155.afterbqsr-after-hypervar.vcf	SNP	0.999957	0.999957
ERR023155.afterbqsr-after-hypervar.vcf	INDEL	0.999961	0.999961
TRUTH_SAMPLE	VARIANT_TYPE	GENOTYPE_CONCORDANCE	NON_REF_GENOTYPE_CONCORDANCE
ERR023156.afterbqsr-after-hypervar.vcf	SNP	0.999953	0.999953
ERR023156.afterbqsr-after-hypervar.vcf	INDEL	0.999958	0.999958
TRUTH_SAMPLE	VARIANT_TYPE	GENOTYPE_CONCORDANCE	NON_REF_GENOTYPE_CONCORDANCE
ERR023157.afterbqsr-after-hypervar.vcf	SNP	1	1
ERR023157.afterbqsr-after-hypervar.vcf	INDEL	0.999975	0.999975
TRUTH_SAMPLE	VARIANT_TYPE	GENOTYPE_CONCORDANCE	NON_REF_GENOTYPE_CONCORDANCE
ERR023158.afterbqsr-after-hypervar.vcf	SNP	0.999913	0.999913
ERR023158.afterbqsr-after-hypervar.vcf	INDEL	0.999977	0.999977
TRUTH_SAMPLE	VARIANT_TYPE	GENOTYPE_CONCORDANCE	NON_REF_GENOTYPE_CONCORDANCE
ERR023159.afterbqsr-after-hypervar.vcf	SNP	1	1
ERR023159.afterbqsr-after-hypervar.vcf	INDEL	1	1
TRUTH_SAMPLE	VARIANT_TYPE	GENOTYPE_CONCORDANCE	NON_REF_GENOTYPE_CONCORDANCE
ERR023472.afterbqsr-after-hypervar.vcf	SNP	1	1
ERR023472.afterbqsr-after-hypervar.vcf	INDEL	1	1
TRUTH_SAMPLE	VARIANT_TYPE	GENOTYPE_CONCORDANCE	NON_REF_GENOTYPE_CONCORDANCE
ERR023476.afterbqsr-after-hypervar.vcf	SNP	1	1
ERR023476.afterbqsr-after-hypervar.vcf	INDEL	1	1
TRUTH_SAMPLE	VARIANT_TYPE	GENOTYPE_CONCORDANCE	NON_REF_GENOTYPE_CONCORDANCE
ERR023660.afterbqsr-after-hypervar.vcf	SNP	1	1
ERR023660.afterbqsr-after-hypervar.vcf	INDEL	1	1
TRUTH_SAMPLE	VARIANT_TYPE	GENOTYPE_CONCORDANCE	NON_REF_GENOTYPE_CONCORDANCE
ERR023676.afterbqsr-after-hypervar.vcf	SNP	1	1
ERR023676.afterbqsr-after-hypervar.vcf	INDEL	1	1
TRUTH_SAMPLE	VARIANT_TYPE	GENOTYPE_CONCORDANCE	NON_REF_GENOTYPE_CONCORDANCE
ERR023677.afterbqsr-after-hypervar.vcf	SNP	1	1
ERR023677.afterbqsr-after-hypervar.vcf	INDEL	1	1
TRUTH_SAMPLE	VARIANT_TYPE	GENOTYPE_CONCORDANCE	NON_REF_GENOTYPE_CONCORDANCE
ERR023680.afterbqsr-after-hypervar.vcf	SNP	1	1
ERR023680.afterbqsr-after-hypervar.vcf	INDEL	1	1
TRUTH_SAMPLE	VARIANT_TYPE	GENOTYPE_CONCORDANCE	NON_REF_GENOTYPE_CONCORDANCE
ERR023681.afterbqsr-after-hypervar.vcf	SNP	1	1
ERR023681.afterbqsr-after-hypervar.vcf	INDEL	1	1
TRUTH_SAMPLE	VARIANT_TYPE	GENOTYPE_CONCORDANCE	NON_REF_GENOTYPE_CONCORDANCE
ERR023682.afterbqsr-after-hypervar.vcf	SNP	1	1
ERR023682.afterbqsr-after-hypervar.vcf	INDEL	1	1
TRUTH_SAMPLE	VARIANT_TYPE	GENOTYPE_CONCORDANCE	NON_REF_GENOTYPE_CONCORDANCE
ERR027089.afterbqsr-after-hypervar.vcf	SNP	1	1
ERR027089.afterbqsr-after-hypervar.vcf	INDEL	1	1
TRUTH_SAMPLE	VARIANT_TYPE	GENOTYPE_CONCORDANCE	NON_REF_GENOTYPE_CONCORDANCE
ERR027095.afterbqsr-after-hypervar.vcf	SNP	0.999934	0.999934
ERR027095.afterbqsr-after-hypervar.vcf	INDEL	0.999794	0.999794
TRUTH_SAMPLE	VARIANT_TYPE	GENOTYPE_CONCORDANCE	NON_REF_GENOTYPE_CONCORDANCE
ERR027097.afterbqsr-after-hypervar.vcf	SNP	0.999957	0.999957
ERR027097.afterbqsr-after-hypervar.vcf	INDEL	0.999954	0.999954
TRUTH_SAMPLE	VARIANT_TYPE	GENOTYPE_CONCORDANCE	NON_REF_GENOTYPE_CONCORDANCE
ERR029957.afterbqsr-after-hypervar.vcf	SNP	1	1
ERR029957.afterbqsr-after-hypervar.vcf	INDEL	0.999956	0.999956
TRUTH_SAMPLE	VARIANT_TYPE	GENOTYPE_CONCORDANCE	NON_REF_GENOTYPE_CONCORDANCE
ERR029958.afterbqsr-after-hypervar.vcf	SNP	1	1
ERR029958.afterbqsr-after-hypervar.vcf	INDEL	0.999929	0.999929
TRUTH_SAMPLE	VARIANT_TYPE	GENOTYPE_CONCORDANCE	NON_REF_GENOTYPE_CONCORDANCE
ERR029960.afterbqsr-after-hypervar.vcf	SNP	0.999864	0.999864
ERR029960.afterbqsr-after-hypervar.vcf	INDEL	0.999652	0.999652
TRUTH_SAMPLE	VARIANT_TYPE	GENOTYPE_CONCORDANCE	NON_REF_GENOTYPE_CONCORDANCE
ERR029962.afterbqsr-after-hypervar.vcf	SNP	1	1
ERR029962.afterbqsr-after-hypervar.vcf	INDEL	0.99995	0.99995
TRUTH_SAMPLE	VARIANT_TYPE	GENOTYPE_CONCORDANCE	NON_REF_GENOTYPE_CONCORDANCE
ERR029965.afterbqsr-after-hypervar.vcf	SNP	1	1
ERR029965.afterbqsr-after-hypervar.vcf	INDEL	0.99995	0.99995
TRUTH_SAMPLE	VARIANT_TYPE	GENOTYPE_CONCORDANCE	NON_REF_GENOTYPE_CONCORDANCE
ERR029966.afterbqsr-after-hypervar.vcf	SNP	1	1
ERR029966.afterbqsr-after-hypervar.vcf	INDEL	1	1
TRUTH_SAMPLE	VARIANT_TYPE	GENOTYPE_CONCORDANCE	NON_REF_GENOTYPE_CONCORDANCE
ERR029967.afterbqsr-after-hypervar.vcf	SNP	0.999821	0.999821
ERR029967.afterbqsr-after-hypervar.vcf	INDEL	0.99986	0.99986
TRUTH_SAMPLE	VARIANT_TYPE	GENOTYPE_CONCORDANCE	NON_REF_GENOTYPE_CONCORDANCE
ERR033026.afterbqsr-after-hypervar.vcf	SNP	1	1
ERR033026.afterbqsr-after-hypervar.vcf	INDEL	0.999976	0.999976
TRUTH_SAMPLE	VARIANT_TYPE	GENOTYPE_CONCORDANCE	NON_REF_GENOTYPE_CONCORDANCE
ERR034093.afterbqsr-after-hypervar.vcf	SNP	0.999815	0.999815
ERR034093.afterbqsr-after-hypervar.vcf	INDEL	0.999558	0.999558
TRUTH_SAMPLE	VARIANT_TYPE	GENOTYPE_CONCORDANCE	NON_REF_GENOTYPE_CONCORDANCE
ERR034094.afterbqsr-after-hypervar.vcf	SNP	0.999951	0.999951
ERR034094.afterbqsr-after-hypervar.vcf	INDEL	0.999889	0.999889
TRUTH_SAMPLE	VARIANT_TYPE	GENOTYPE_CONCORDANCE	NON_REF_GENOTYPE_CONCORDANCE
ERR035359.afterbqsr-after-hypervar.vcf	SNP	1	1
ERR035359.afterbqsr-after-hypervar.vcf	INDEL	0.999784	0.999784
TRUTH_SAMPLE	VARIANT_TYPE	GENOTYPE_CONCORDANCE	NON_REF_GENOTYPE_CONCORDANCE
ERR035360.afterbqsr-after-hypervar.vcf	SNP	1	1
ERR035360.afterbqsr-after-hypervar.vcf	INDEL	0.999869	0.999869
TRUTH_SAMPLE	VARIANT_TYPE	GENOTYPE_CONCORDANCE	NON_REF_GENOTYPE_CONCORDANCE
ERR035362.afterbqsr-after-hypervar.vcf	SNP	1	1
ERR035362.afterbqsr-after-hypervar.vcf	INDEL	0.99987	0.99987
TRUTH_SAMPLE	VARIANT_TYPE	GENOTYPE_CONCORDANCE	NON_REF_GENOTYPE_CONCORDANCE
ERR035363.afterbqsr-after-hypervar.vcf	SNP	1	1
ERR035363.afterbqsr-after-hypervar.vcf	INDEL	0.999947	0.999947
TRUTH_SAMPLE	VARIANT_TYPE	GENOTYPE_CONCORDANCE	NON_REF_GENOTYPE_CONCORDANCE
ERR036144.afterbqsr-after-hypervar.vcf	SNP	1	1
ERR036144.afterbqsr-after-hypervar.vcf	INDEL	0.999835	0.999835
TRUTH_SAMPLE	VARIANT_TYPE	GENOTYPE_CONCORDANCE	NON_REF_GENOTYPE_CONCORDANCE
ERR036145.afterbqsr-after-hypervar.vcf	SNP	1	1
ERR036145.afterbqsr-after-hypervar.vcf	INDEL	0.999973	0.999973
TRUTH_SAMPLE	VARIANT_TYPE	GENOTYPE_CONCORDANCE	NON_REF_GENOTYPE_CONCORDANCE
ERR036146.afterbqsr-after-hypervar.vcf	SNP	1	1
ERR036146.afterbqsr-after-hypervar.vcf	INDEL	0.999957	0.999957
TRUTH_SAMPLE	VARIANT_TYPE	GENOTYPE_CONCORDANCE	NON_REF_GENOTYPE_CONCORDANCE
ERR036148.afterbqsr-after-hypervar.vcf	SNP	0.999953	0.999953
ERR036148.afterbqsr-after-hypervar.vcf	INDEL	0.999634	0.999634
TRUTH_SAMPLE	VARIANT_TYPE	GENOTYPE_CONCORDANCE	NON_REF_GENOTYPE_CONCORDANCE
ERR036151.afterbqsr-after-hypervar.vcf	SNP	0.999844	0.999844
ERR036151.afterbqsr-after-hypervar.vcf	INDEL	0.99948	0.99948
TRUTH_SAMPLE	VARIANT_TYPE	GENOTYPE_CONCORDANCE	NON_REF_GENOTYPE_CONCORDANCE
ERR036152.afterbqsr-after-hypervar.vcf	SNP	1	1
ERR036152.afterbqsr-after-hypervar.vcf	INDEL	0.999868	0.999868
TRUTH_SAMPLE	VARIANT_TYPE	GENOTYPE_CONCORDANCE	NON_REF_GENOTYPE_CONCORDANCE
ERR037383.afterbqsr-after-hypervar.vcf	SNP	1	1
ERR037383.afterbqsr-after-hypervar.vcf	INDEL	1	1
TRUTH_SAMPLE	VARIANT_TYPE	GENOTYPE_CONCORDANCE	NON_REF_GENOTYPE_CONCORDANCE
ERR039175.afterbqsr-after-hypervar.vcf	SNP	1	1
ERR039175.afterbqsr-after-hypervar.vcf	INDEL	1	1
TRUTH_SAMPLE	VARIANT_TYPE	GENOTYPE_CONCORDANCE	NON_REF_GENOTYPE_CONCORDANCE
ERR039178.afterbqsr-after-hypervar.vcf	SNP	0.999954	0.999954
ERR039178.afterbqsr-after-hypervar.vcf	INDEL	1	1
TRUTH_SAMPLE	VARIANT_TYPE	GENOTYPE_CONCORDANCE	NON_REF_GENOTYPE_CONCORDANCE
ERR039179.afterbqsr-after-hypervar.vcf	SNP	1	1
ERR039179.afterbqsr-after-hypervar.vcf	INDEL	1	1
TRUTH_SAMPLE	VARIANT_TYPE	GENOTYPE_CONCORDANCE	NON_REF_GENOTYPE_CONCORDANCE
ERR039181.afterbqsr-after-hypervar.vcf	SNP	1	1
ERR039181.afterbqsr-after-hypervar.vcf	INDEL	1	1
TRUTH_SAMPLE	VARIANT_TYPE	GENOTYPE_CONCORDANCE	NON_REF_GENOTYPE_CONCORDANCE
ERR039182.afterbqsr-after-hypervar.vcf	SNP	1	1
ERR039182.afterbqsr-after-hypervar.vcf	INDEL	0.999927	0.999927
TRUTH_SAMPLE	VARIANT_TYPE	GENOTYPE_CONCORDANCE	NON_REF_GENOTYPE_CONCORDANCE
ERR039185.afterbqsr-after-hypervar.vcf	SNP	0.999961	0.999961
ERR039185.afterbqsr-after-hypervar.vcf	INDEL	0.999795	0.999795
TRUTH_SAMPLE	VARIANT_TYPE	GENOTYPE_CONCORDANCE	NON_REF_GENOTYPE_CONCORDANCE
ERR039190.afterbqsr-after-hypervar.vcf	SNP	1	1
ERR039190.afterbqsr-after-hypervar.vcf	INDEL	0.999976	0.999976
TRUTH_SAMPLE	VARIANT_TYPE	GENOTYPE_CONCORDANCE	NON_REF_GENOTYPE_CONCORDANCE
ERR039195.afterbqsr-after-hypervar.vcf	SNP	0.999961	0.999961
ERR039195.afterbqsr-after-hypervar.vcf	INDEL	0.999957	0.999957
TRUTH_SAMPLE	VARIANT_TYPE	GENOTYPE_CONCORDANCE	NON_REF_GENOTYPE_CONCORDANCE
ERR039196.afterbqsr-after-hypervar.vcf	SNP	1	1
ERR039196.afterbqsr-after-hypervar.vcf	INDEL	1	1
TRUTH_SAMPLE	VARIANT_TYPE	GENOTYPE_CONCORDANCE	NON_REF_GENOTYPE_CONCORDANCE
ERR039198.afterbqsr-after-hypervar.vcf	SNP	1	1
ERR039198.afterbqsr-after-hypervar.vcf	INDEL	0.999975	0.999975
TRUTH_SAMPLE	VARIANT_TYPE	GENOTYPE_CONCORDANCE	NON_REF_GENOTYPE_CONCORDANCE
ERR039200.afterbqsr-after-hypervar.vcf	SNP	1	1
ERR039200.afterbqsr-after-hypervar.vcf	INDEL	0.99995	0.99995
TRUTH_SAMPLE	VARIANT_TYPE	GENOTYPE_CONCORDANCE	NON_REF_GENOTYPE_CONCORDANCE
ERR039201.afterbqsr-after-hypervar.vcf	SNP	1	1
ERR039201.afterbqsr-after-hypervar.vcf	INDEL	1	1
TRUTH_SAMPLE	VARIANT_TYPE	GENOTYPE_CONCORDANCE	NON_REF_GENOTYPE_CONCORDANCE
ERR039206.afterbqsr-after-hypervar.vcf	SNP	1	1
ERR039206.afterbqsr-after-hypervar.vcf	INDEL	0.999974	0.999974
TRUTH_SAMPLE	VARIANT_TYPE	GENOTYPE_CONCORDANCE	NON_REF_GENOTYPE_CONCORDANCE
ERR039207.afterbqsr-after-hypervar.vcf	SNP	0.999953	0.999953
ERR039207.afterbqsr-after-hypervar.vcf	INDEL	0.999953	0.999953
TRUTH_SAMPLE	VARIANT_TYPE	GENOTYPE_CONCORDANCE	NON_REF_GENOTYPE_CONCORDANCE
ERR039208.afterbqsr-after-hypervar.vcf	SNP	1	1
ERR039208.afterbqsr-after-hypervar.vcf	INDEL	1	1
TRUTH_SAMPLE	VARIANT_TYPE	GENOTYPE_CONCORDANCE	NON_REF_GENOTYPE_CONCORDANCE
ERR039216.afterbqsr-after-hypervar.vcf	SNP	1	1
ERR039216.afterbqsr-after-hypervar.vcf	INDEL	1	1
TRUTH_SAMPLE	VARIANT_TYPE	GENOTYPE_CONCORDANCE	NON_REF_GENOTYPE_CONCORDANCE
ERR039218.afterbqsr-after-hypervar.vcf	SNP	1	1
ERR039218.afterbqsr-after-hypervar.vcf	INDEL	0.999955	0.999955
TRUTH_SAMPLE	VARIANT_TYPE	GENOTYPE_CONCORDANCE	NON_REF_GENOTYPE_CONCORDANCE
ERR039221.afterbqsr-after-hypervar.vcf	SNP	1	1
ERR039221.afterbqsr-after-hypervar.vcf	INDEL	1	1
TRUTH_SAMPLE	VARIANT_TYPE	GENOTYPE_CONCORDANCE	NON_REF_GENOTYPE_CONCORDANCE
ERR039222.afterbqsr-after-hypervar.vcf	SNP	1	1
ERR039222.afterbqsr-after-hypervar.vcf	INDEL	0.999932	0.999932
TRUTH_SAMPLE	VARIANT_TYPE	GENOTYPE_CONCORDANCE	NON_REF_GENOTYPE_CONCORDANCE
ERR039225.afterbqsr-after-hypervar.vcf	SNP	1	1
ERR039225.afterbqsr-after-hypervar.vcf	INDEL	0.999952	0.999952
TRUTH_SAMPLE	VARIANT_TYPE	GENOTYPE_CONCORDANCE	NON_REF_GENOTYPE_CONCORDANCE
ERR039226.afterbqsr-after-hypervar.vcf	SNP	1	1
ERR039226.afterbqsr-after-hypervar.vcf	INDEL	1	1
TRUTH_SAMPLE	VARIANT_TYPE	GENOTYPE_CONCORDANCE	NON_REF_GENOTYPE_CONCORDANCE
ERR039231.afterbqsr-after-hypervar.vcf	SNP	1	1
ERR039231.afterbqsr-after-hypervar.vcf	INDEL	1	1
TRUTH_SAMPLE	VARIANT_TYPE	GENOTYPE_CONCORDANCE	NON_REF_GENOTYPE_CONCORDANCE
ERR039236.afterbqsr-after-hypervar.vcf	SNP	1	1
ERR039236.afterbqsr-after-hypervar.vcf	INDEL	0.999974	0.999974
TRUTH_SAMPLE	VARIANT_TYPE	GENOTYPE_CONCORDANCE	NON_REF_GENOTYPE_CONCORDANCE
ERR039237.afterbqsr-after-hypervar.vcf	SNP	0.999955	0.999955
ERR039237.afterbqsr-after-hypervar.vcf	INDEL	0.999704	0.999704
TRUTH_SAMPLE	VARIANT_TYPE	GENOTYPE_CONCORDANCE	NON_REF_GENOTYPE_CONCORDANCE
ERR039241.afterbqsr-after-hypervar.vcf	SNP	1	1
ERR039241.afterbqsr-after-hypervar.vcf	INDEL	1	1
TRUTH_SAMPLE	VARIANT_TYPE	GENOTYPE_CONCORDANCE	NON_REF_GENOTYPE_CONCORDANCE
ERR039243.afterbqsr-after-hypervar.vcf	SNP	1	1
ERR039243.afterbqsr-after-hypervar.vcf	INDEL	1	1
TRUTH_SAMPLE	VARIANT_TYPE	GENOTYPE_CONCORDANCE	NON_REF_GENOTYPE_CONCORDANCE
ERR039857.afterbqsr-after-hypervar.vcf	SNP	1	1
ERR039857.afterbqsr-after-hypervar.vcf	INDEL	1	1
TRUTH_SAMPLE	VARIANT_TYPE	GENOTYPE_CONCORDANCE	NON_REF_GENOTYPE_CONCORDANCE
ERR039858.afterbqsr-after-hypervar.vcf	SNP	1	1
ERR039858.afterbqsr-after-hypervar.vcf	INDEL	0.999908	0.999908
TRUTH_SAMPLE	VARIANT_TYPE	GENOTYPE_CONCORDANCE	NON_REF_GENOTYPE_CONCORDANCE
ERR039861.afterbqsr-after-hypervar.vcf	SNP	1	1
ERR039861.afterbqsr-after-hypervar.vcf	INDEL	1	1
TRUTH_SAMPLE	VARIANT_TYPE	GENOTYPE_CONCORDANCE	NON_REF_GENOTYPE_CONCORDANCE
ERR039863.afterbqsr-after-hypervar.vcf	SNP	0.999955	0.999955
ERR039863.afterbqsr-after-hypervar.vcf	INDEL	0.999907	0.999907
TRUTH_SAMPLE	VARIANT_TYPE	GENOTYPE_CONCORDANCE	NON_REF_GENOTYPE_CONCORDANCE
ERR039865.afterbqsr-after-hypervar.vcf	SNP	1	1
ERR039865.afterbqsr-after-hypervar.vcf	INDEL	0.999975	0.999975
TRUTH_SAMPLE	VARIANT_TYPE	GENOTYPE_CONCORDANCE	NON_REF_GENOTYPE_CONCORDANCE
ERR039866.afterbqsr-after-hypervar.vcf	SNP	1	1
ERR039866.afterbqsr-after-hypervar.vcf	INDEL	0.999952	0.999952
TRUTH_SAMPLE	VARIANT_TYPE	GENOTYPE_CONCORDANCE	NON_REF_GENOTYPE_CONCORDANCE
ERR039872.afterbqsr-after-hypervar.vcf	SNP	1	1
ERR039872.afterbqsr-after-hypervar.vcf	INDEL	0.999975	0.999975
TRUTH_SAMPLE	VARIANT_TYPE	GENOTYPE_CONCORDANCE	NON_REF_GENOTYPE_CONCORDANCE
ERR039877.afterbqsr-after-hypervar.vcf	SNP	0.999954	0.999954
ERR039877.afterbqsr-after-hypervar.vcf	INDEL	0.999976	0.999976
TRUTH_SAMPLE	VARIANT_TYPE	GENOTYPE_CONCORDANCE	NON_REF_GENOTYPE_CONCORDANCE
ERR039880.afterbqsr-after-hypervar.vcf	SNP	1	1
ERR039880.afterbqsr-after-hypervar.vcf	INDEL	1	1
TRUTH_SAMPLE	VARIANT_TYPE	GENOTYPE_CONCORDANCE	NON_REF_GENOTYPE_CONCORDANCE
ERR039902.afterbqsr-after-hypervar.vcf	SNP	1	1
ERR039902.afterbqsr-after-hypervar.vcf	INDEL	1	1
TRUTH_SAMPLE	VARIANT_TYPE	GENOTYPE_CONCORDANCE	NON_REF_GENOTYPE_CONCORDANCE
ERR039916.afterbqsr-after-hypervar.vcf	SNP	1	1
ERR039916.afterbqsr-after-hypervar.vcf	INDEL	1	1
TRUTH_SAMPLE	VARIANT_TYPE	GENOTYPE_CONCORDANCE	NON_REF_GENOTYPE_CONCORDANCE
ERR039919.afterbqsr-after-hypervar.vcf	SNP	1	1
ERR039919.afterbqsr-after-hypervar.vcf	INDEL	0.999926	0.999926
TRUTH_SAMPLE	VARIANT_TYPE	GENOTYPE_CONCORDANCE	NON_REF_GENOTYPE_CONCORDANCE
ERR039923.afterbqsr-after-hypervar.vcf	SNP	1	1
ERR039923.afterbqsr-after-hypervar.vcf	INDEL	0.999949	0.999949
TRUTH_SAMPLE	VARIANT_TYPE	GENOTYPE_CONCORDANCE	NON_REF_GENOTYPE_CONCORDANCE
ERR039924.afterbqsr-after-hypervar.vcf	SNP	1	1
ERR039924.afterbqsr-after-hypervar.vcf	INDEL	0.999976	0.999976
TRUTH_SAMPLE	VARIANT_TYPE	GENOTYPE_CONCORDANCE	NON_REF_GENOTYPE_CONCORDANCE
ERR039934.afterbqsr-after-hypervar.vcf	SNP	0.999956	0.999956
ERR039934.afterbqsr-after-hypervar.vcf	INDEL	0.999744	0.999744
TRUTH_SAMPLE	VARIANT_TYPE	GENOTYPE_CONCORDANCE	NON_REF_GENOTYPE_CONCORDANCE
ERR039935.afterbqsr-after-hypervar.vcf	SNP	1	1
ERR039935.afterbqsr-after-hypervar.vcf	INDEL	0.999953	0.999953
TRUTH_SAMPLE	VARIANT_TYPE	GENOTYPE_CONCORDANCE	NON_REF_GENOTYPE_CONCORDANCE
ERR039938.afterbqsr-after-hypervar.vcf	SNP	1	1
ERR039938.afterbqsr-after-hypervar.vcf	INDEL	0.999975	0.999975
TRUTH_SAMPLE	VARIANT_TYPE	GENOTYPE_CONCORDANCE	NON_REF_GENOTYPE_CONCORDANCE
ERR039939.afterbqsr-after-hypervar.vcf	SNP	1	1
ERR039939.afterbqsr-after-hypervar.vcf	INDEL	1	1
TRUTH_SAMPLE	VARIANT_TYPE	GENOTYPE_CONCORDANCE	NON_REF_GENOTYPE_CONCORDANCE
ERR039941.afterbqsr-after-hypervar.vcf	SNP	1	1
ERR039941.afterbqsr-after-hypervar.vcf	INDEL	0.999976	0.999976
TRUTH_SAMPLE	VARIANT_TYPE	GENOTYPE_CONCORDANCE	NON_REF_GENOTYPE_CONCORDANCE
ERR039944.afterbqsr-after-hypervar.vcf	SNP	1	1
ERR039944.afterbqsr-after-hypervar.vcf	INDEL	0.999977	0.999977
TRUTH_SAMPLE	VARIANT_TYPE	GENOTYPE_CONCORDANCE	NON_REF_GENOTYPE_CONCORDANCE
ERR039971.afterbqsr-after-hypervar.vcf	SNP	1	1
ERR039971.afterbqsr-after-hypervar.vcf	INDEL	0.999977	0.999977
TRUTH_SAMPLE	VARIANT_TYPE	GENOTYPE_CONCORDANCE	NON_REF_GENOTYPE_CONCORDANCE
ERR039972.afterbqsr-after-hypervar.vcf	SNP	0.999952	0.999952
ERR039972.afterbqsr-after-hypervar.vcf	INDEL	0.999955	0.999955
TRUTH_SAMPLE	VARIANT_TYPE	GENOTYPE_CONCORDANCE	NON_REF_GENOTYPE_CONCORDANCE
ERR039974.afterbqsr-after-hypervar.vcf	SNP	1	1
ERR039974.afterbqsr-after-hypervar.vcf	INDEL	1	1
TRUTH_SAMPLE	VARIANT_TYPE	GENOTYPE_CONCORDANCE	NON_REF_GENOTYPE_CONCORDANCE
ERR039975.afterbqsr-after-hypervar.vcf	SNP	1	1
ERR039975.afterbqsr-after-hypervar.vcf	INDEL	1	1
TRUTH_SAMPLE	VARIANT_TYPE	GENOTYPE_CONCORDANCE	NON_REF_GENOTYPE_CONCORDANCE
ERR039976.afterbqsr-after-hypervar.vcf	SNP	1	1
ERR039976.afterbqsr-after-hypervar.vcf	INDEL	1	1
TRUTH_SAMPLE	VARIANT_TYPE	GENOTYPE_CONCORDANCE	NON_REF_GENOTYPE_CONCORDANCE
ERR039977.afterbqsr-after-hypervar.vcf	SNP	1	1
ERR039977.afterbqsr-after-hypervar.vcf	INDEL	1	1
TRUTH_SAMPLE	VARIANT_TYPE	GENOTYPE_CONCORDANCE	NON_REF_GENOTYPE_CONCORDANCE
ERR039978.afterbqsr-after-hypervar.vcf	SNP	1	1
ERR039978.afterbqsr-after-hypervar.vcf	INDEL	0.999974	0.999974
TRUTH_SAMPLE	VARIANT_TYPE	GENOTYPE_CONCORDANCE	NON_REF_GENOTYPE_CONCORDANCE
ERR039981.afterbqsr-after-hypervar.vcf	SNP	1	1
ERR039981.afterbqsr-after-hypervar.vcf	INDEL	1	1
TRUTH_SAMPLE	VARIANT_TYPE	GENOTYPE_CONCORDANCE	NON_REF_GENOTYPE_CONCORDANCE
ERR039982.afterbqsr-after-hypervar.vcf	SNP	1	1
ERR039982.afterbqsr-after-hypervar.vcf	INDEL	1	1
TRUTH_SAMPLE	VARIANT_TYPE	GENOTYPE_CONCORDANCE	NON_REF_GENOTYPE_CONCORDANCE
ERR039994.afterbqsr-after-hypervar.vcf	SNP	0.999921	0.999921
ERR039994.afterbqsr-after-hypervar.vcf	INDEL	0.999936	0.999936
TRUTH_SAMPLE	VARIANT_TYPE	GENOTYPE_CONCORDANCE	NON_REF_GENOTYPE_CONCORDANCE
ERR042211.afterbqsr-after-hypervar.vcf	SNP	1	1
ERR042211.afterbqsr-after-hypervar.vcf	INDEL	0.999928	0.999928
TRUTH_SAMPLE	VARIANT_TYPE	GENOTYPE_CONCORDANCE	NON_REF_GENOTYPE_CONCORDANCE
ERR042213.afterbqsr-after-hypervar.vcf	SNP	1	1
ERR042213.afterbqsr-after-hypervar.vcf	INDEL	0.999954	0.999954
TRUTH_SAMPLE	VARIANT_TYPE	GENOTYPE_CONCORDANCE	NON_REF_GENOTYPE_CONCORDANCE
ERR042214.afterbqsr-after-hypervar.vcf	SNP	1	1
ERR042214.afterbqsr-after-hypervar.vcf	INDEL	0.999931	0.999931
TRUTH_SAMPLE	VARIANT_TYPE	GENOTYPE_CONCORDANCE	NON_REF_GENOTYPE_CONCORDANCE
ERR042215.afterbqsr-after-hypervar.vcf	SNP	1	1
ERR042215.afterbqsr-after-hypervar.vcf	INDEL	0.999954	0.999954
TRUTH_SAMPLE	VARIANT_TYPE	GENOTYPE_CONCORDANCE	NON_REF_GENOTYPE_CONCORDANCE
ERR042216.afterbqsr-after-hypervar.vcf	SNP	1	1
ERR042216.afterbqsr-after-hypervar.vcf	INDEL	0.999954	0.999954
TRUTH_SAMPLE	VARIANT_TYPE	GENOTYPE_CONCORDANCE	NON_REF_GENOTYPE_CONCORDANCE
ERR042236.afterbqsr-after-hypervar.vcf	SNP	1	1
ERR042236.afterbqsr-after-hypervar.vcf	INDEL	1	1
TRUTH_SAMPLE	VARIANT_TYPE	GENOTYPE_CONCORDANCE	NON_REF_GENOTYPE_CONCORDANCE
ERR042633.afterbqsr-after-hypervar.vcf	SNP	1	1
ERR042633.afterbqsr-after-hypervar.vcf	INDEL	1	1
TRUTH_SAMPLE	VARIANT_TYPE	GENOTYPE_CONCORDANCE	NON_REF_GENOTYPE_CONCORDANCE
ERR042635.afterbqsr-after-hypervar.vcf	SNP	0.999896	0.999896
ERR042635.afterbqsr-after-hypervar.vcf	INDEL	0.999958	0.999958
TRUTH_SAMPLE	VARIANT_TYPE	GENOTYPE_CONCORDANCE	NON_REF_GENOTYPE_CONCORDANCE
ERR042642.afterbqsr-after-hypervar.vcf	SNP	1	1
ERR042642.afterbqsr-after-hypervar.vcf	INDEL	0.999881	0.999881
TRUTH_SAMPLE	VARIANT_TYPE	GENOTYPE_CONCORDANCE	NON_REF_GENOTYPE_CONCORDANCE
ERR042643.afterbqsr-after-hypervar.vcf	SNP	1	1
ERR042643.afterbqsr-after-hypervar.vcf	INDEL	1	1
TRUTH_SAMPLE	VARIANT_TYPE	GENOTYPE_CONCORDANCE	NON_REF_GENOTYPE_CONCORDANCE
ERR042645.afterbqsr-after-hypervar.vcf	SNP	1	1
ERR042645.afterbqsr-after-hypervar.vcf	INDEL	1	1
TRUTH_SAMPLE	VARIANT_TYPE	GENOTYPE_CONCORDANCE	NON_REF_GENOTYPE_CONCORDANCE
ERR042652.afterbqsr-after-hypervar.vcf	SNP	1	1
ERR042652.afterbqsr-after-hypervar.vcf	INDEL	1	1
TRUTH_SAMPLE	VARIANT_TYPE	GENOTYPE_CONCORDANCE	NON_REF_GENOTYPE_CONCORDANCE
ERR042658.afterbqsr-after-hypervar.vcf	SNP	1	1
ERR042658.afterbqsr-after-hypervar.vcf	INDEL	1	1
TRUTH_SAMPLE	VARIANT_TYPE	GENOTYPE_CONCORDANCE	NON_REF_GENOTYPE_CONCORDANCE
ERR042664.afterbqsr-after-hypervar.vcf	SNP	1	1
ERR042664.afterbqsr-after-hypervar.vcf	INDEL	1	1
TRUTH_SAMPLE	VARIANT_TYPE	GENOTYPE_CONCORDANCE	NON_REF_GENOTYPE_CONCORDANCE
ERR042667.afterbqsr-after-hypervar.vcf	SNP	0.999852	0.999852
ERR042667.afterbqsr-after-hypervar.vcf	INDEL	0.999632	0.999632
TRUTH_SAMPLE	VARIANT_TYPE	GENOTYPE_CONCORDANCE	NON_REF_GENOTYPE_CONCORDANCE
ERR042682.afterbqsr-after-hypervar.vcf	SNP	1	1
ERR042682.afterbqsr-after-hypervar.vcf	INDEL	1	1
TRUTH_SAMPLE	VARIANT_TYPE	GENOTYPE_CONCORDANCE	NON_REF_GENOTYPE_CONCORDANCE
ERR042683.afterbqsr-after-hypervar.vcf	SNP	1	1
ERR042683.afterbqsr-after-hypervar.vcf	INDEL	1	1
TRUTH_SAMPLE	VARIANT_TYPE	GENOTYPE_CONCORDANCE	NON_REF_GENOTYPE_CONCORDANCE
ERR042684.afterbqsr-after-hypervar.vcf	SNP	1	1
ERR042684.afterbqsr-after-hypervar.vcf	INDEL	1	1
TRUTH_SAMPLE	VARIANT_TYPE	GENOTYPE_CONCORDANCE	NON_REF_GENOTYPE_CONCORDANCE
ERR042686.afterbqsr-after-hypervar.vcf	SNP	1	1
ERR042686.afterbqsr-after-hypervar.vcf	INDEL	1	1
TRUTH_SAMPLE	VARIANT_TYPE	GENOTYPE_CONCORDANCE	NON_REF_GENOTYPE_CONCORDANCE
ERR042692.afterbqsr-after-hypervar.vcf	SNP	0.999222	0.999222
ERR042692.afterbqsr-after-hypervar.vcf	INDEL	0.998195	0.998195
TRUTH_SAMPLE	VARIANT_TYPE	GENOTYPE_CONCORDANCE	NON_REF_GENOTYPE_CONCORDANCE
ERR042700.afterbqsr-after-hypervar.vcf	SNP	1	1
ERR042700.afterbqsr-after-hypervar.vcf	INDEL	1	1
TRUTH_SAMPLE	VARIANT_TYPE	GENOTYPE_CONCORDANCE	NON_REF_GENOTYPE_CONCORDANCE
ERR042703.afterbqsr-after-hypervar.vcf	SNP	1	1
ERR042703.afterbqsr-after-hypervar.vcf	INDEL	1	1
TRUTH_SAMPLE	VARIANT_TYPE	GENOTYPE_CONCORDANCE	NON_REF_GENOTYPE_CONCORDANCE
ERR042704.afterbqsr-after-hypervar.vcf	SNP	1	1
ERR042704.afterbqsr-after-hypervar.vcf	INDEL	1	1
TRUTH_SAMPLE	VARIANT_TYPE	GENOTYPE_CONCORDANCE	NON_REF_GENOTYPE_CONCORDANCE
ERR042705.afterbqsr-after-hypervar.vcf	SNP	0.999905	0.999905
ERR042705.afterbqsr-after-hypervar.vcf	INDEL	1	1
TRUTH_SAMPLE	VARIANT_TYPE	GENOTYPE_CONCORDANCE	NON_REF_GENOTYPE_CONCORDANCE
ERR042706.afterbqsr-after-hypervar.vcf	SNP	1	1
ERR042706.afterbqsr-after-hypervar.vcf	INDEL	1	1
TRUTH_SAMPLE	VARIANT_TYPE	GENOTYPE_CONCORDANCE	NON_REF_GENOTYPE_CONCORDANCE
ERR042710.afterbqsr-after-hypervar.vcf	SNP	1	1
ERR042710.afterbqsr-after-hypervar.vcf	INDEL	1	1
TRUTH_SAMPLE	VARIANT_TYPE	GENOTYPE_CONCORDANCE	NON_REF_GENOTYPE_CONCORDANCE
ERR042714.afterbqsr-after-hypervar.vcf	SNP	1	1
ERR042714.afterbqsr-after-hypervar.vcf	INDEL	1	1
TRUTH_SAMPLE	VARIANT_TYPE	GENOTYPE_CONCORDANCE	NON_REF_GENOTYPE_CONCORDANCE
ERR042716.afterbqsr-after-hypervar.vcf	SNP	1	1
ERR042716.afterbqsr-after-hypervar.vcf	INDEL	0.999976	0.999976
TRUTH_SAMPLE	VARIANT_TYPE	GENOTYPE_CONCORDANCE	NON_REF_GENOTYPE_CONCORDANCE
ERR042719.afterbqsr-after-hypervar.vcf	SNP	1	1
ERR042719.afterbqsr-after-hypervar.vcf	INDEL	1	1
TRUTH_SAMPLE	VARIANT_TYPE	GENOTYPE_CONCORDANCE	NON_REF_GENOTYPE_CONCORDANCE
ERR042720.afterbqsr-after-hypervar.vcf	SNP	1	1
ERR042720.afterbqsr-after-hypervar.vcf	INDEL	1	1
TRUTH_SAMPLE	VARIANT_TYPE	GENOTYPE_CONCORDANCE	NON_REF_GENOTYPE_CONCORDANCE
ERR042721.afterbqsr-after-hypervar.vcf	SNP	1	1
ERR042721.afterbqsr-after-hypervar.vcf	INDEL	0.99997	0.99997
TRUTH_SAMPLE	VARIANT_TYPE	GENOTYPE_CONCORDANCE	NON_REF_GENOTYPE_CONCORDANCE
ERR042722.afterbqsr-after-hypervar.vcf	SNP	1	1
ERR042722.afterbqsr-after-hypervar.vcf	INDEL	1	1
TRUTH_SAMPLE	VARIANT_TYPE	GENOTYPE_CONCORDANCE	NON_REF_GENOTYPE_CONCORDANCE
ERR042723.afterbqsr-after-hypervar.vcf	SNP	1	1
ERR042723.afterbqsr-after-hypervar.vcf	INDEL	1	1
TRUTH_SAMPLE	VARIANT_TYPE	GENOTYPE_CONCORDANCE	NON_REF_GENOTYPE_CONCORDANCE
ERR042725.afterbqsr-after-hypervar.vcf	SNP	1	1
ERR042725.afterbqsr-after-hypervar.vcf	INDEL	1	1
TRUTH_SAMPLE	VARIANT_TYPE	GENOTYPE_CONCORDANCE	NON_REF_GENOTYPE_CONCORDANCE
ERR042726.afterbqsr-after-hypervar.vcf	SNP	1	1
ERR042726.afterbqsr-after-hypervar.vcf	INDEL	1	1
TRUTH_SAMPLE	VARIANT_TYPE	GENOTYPE_CONCORDANCE	NON_REF_GENOTYPE_CONCORDANCE
ERR042728.afterbqsr-after-hypervar.vcf	SNP	1	1
ERR042728.afterbqsr-after-hypervar.vcf	INDEL	1	1
TRUTH_SAMPLE	VARIANT_TYPE	GENOTYPE_CONCORDANCE	NON_REF_GENOTYPE_CONCORDANCE
ERR043312.afterbqsr-after-hypervar.vcf	SNP	1	1
ERR043312.afterbqsr-after-hypervar.vcf	INDEL	0.999926	0.999926
TRUTH_SAMPLE	VARIANT_TYPE	GENOTYPE_CONCORDANCE	NON_REF_GENOTYPE_CONCORDANCE
ERR043324.afterbqsr-after-hypervar.vcf	SNP	1	1
ERR043324.afterbqsr-after-hypervar.vcf	INDEL	0.999975	0.999975
TRUTH_SAMPLE	VARIANT_TYPE	GENOTYPE_CONCORDANCE	NON_REF_GENOTYPE_CONCORDANCE
ERR043326.afterbqsr-after-hypervar.vcf	SNP	1	1
ERR043326.afterbqsr-after-hypervar.vcf	INDEL	0.999972	0.999972
TRUTH_SAMPLE	VARIANT_TYPE	GENOTYPE_CONCORDANCE	NON_REF_GENOTYPE_CONCORDANCE
ERR043327.afterbqsr-after-hypervar.vcf	SNP	0.999945	0.999945
ERR043327.afterbqsr-after-hypervar.vcf	INDEL	1	1
TRUTH_SAMPLE	VARIANT_TYPE	GENOTYPE_CONCORDANCE	NON_REF_GENOTYPE_CONCORDANCE
ERR043328.afterbqsr-after-hypervar.vcf	SNP	1	1
ERR043328.afterbqsr-after-hypervar.vcf	INDEL	1	1
TRUTH_SAMPLE	VARIANT_TYPE	GENOTYPE_CONCORDANCE	NON_REF_GENOTYPE_CONCORDANCE
ERR043330.afterbqsr-after-hypervar.vcf	SNP	1	1
ERR043330.afterbqsr-after-hypervar.vcf	INDEL	0.99995	0.99995
TRUTH_SAMPLE	VARIANT_TYPE	GENOTYPE_CONCORDANCE	NON_REF_GENOTYPE_CONCORDANCE
ERR043331.afterbqsr-after-hypervar.vcf	SNP	1	1
ERR043331.afterbqsr-after-hypervar.vcf	INDEL	0.999938	0.999938
TRUTH_SAMPLE	VARIANT_TYPE	GENOTYPE_CONCORDANCE	NON_REF_GENOTYPE_CONCORDANCE
ERR043333.afterbqsr-after-hypervar.vcf	SNP	1	1
ERR043333.afterbqsr-after-hypervar.vcf	INDEL	0.999974	0.999974
TRUTH_SAMPLE	VARIANT_TYPE	GENOTYPE_CONCORDANCE	NON_REF_GENOTYPE_CONCORDANCE
ERR045580.afterbqsr-after-hypervar.vcf	SNP	1	1
ERR045580.afterbqsr-after-hypervar.vcf	INDEL	0.99986	0.99986
TRUTH_SAMPLE	VARIANT_TYPE	GENOTYPE_CONCORDANCE	NON_REF_GENOTYPE_CONCORDANCE
ERR045582.afterbqsr-after-hypervar.vcf	SNP	0.999948	0.999948
ERR045582.afterbqsr-after-hypervar.vcf	INDEL	0.99991	0.99991
TRUTH_SAMPLE	VARIANT_TYPE	GENOTYPE_CONCORDANCE	NON_REF_GENOTYPE_CONCORDANCE
ERR045583.afterbqsr-after-hypervar.vcf	SNP	0.999948	0.999948
ERR045583.afterbqsr-after-hypervar.vcf	INDEL	0.999804	0.999804
TRUTH_SAMPLE	VARIANT_TYPE	GENOTYPE_CONCORDANCE	NON_REF_GENOTYPE_CONCORDANCE
ERR045586.afterbqsr-after-hypervar.vcf	SNP	0.999908	0.999908
ERR045586.afterbqsr-after-hypervar.vcf	INDEL	0.999875	0.999875
TRUTH_SAMPLE	VARIANT_TYPE	GENOTYPE_CONCORDANCE	NON_REF_GENOTYPE_CONCORDANCE
ERR045588.afterbqsr-after-hypervar.vcf	SNP	0.99994	0.99994
ERR045588.afterbqsr-after-hypervar.vcf	INDEL	0.999632	0.999632
TRUTH_SAMPLE	VARIANT_TYPE	GENOTYPE_CONCORDANCE	NON_REF_GENOTYPE_CONCORDANCE
ERR045589.afterbqsr-after-hypervar.vcf	SNP	1	1
ERR045589.afterbqsr-after-hypervar.vcf	INDEL	0.99991	0.99991
TRUTH_SAMPLE	VARIANT_TYPE	GENOTYPE_CONCORDANCE	NON_REF_GENOTYPE_CONCORDANCE
ERR045591.afterbqsr-after-hypervar.vcf	SNP	0.9998	0.9998
ERR045591.afterbqsr-after-hypervar.vcf	INDEL	0.999848	0.999848
TRUTH_SAMPLE	VARIANT_TYPE	GENOTYPE_CONCORDANCE	NON_REF_GENOTYPE_CONCORDANCE
ERR045592.afterbqsr-after-hypervar.vcf	SNP	1	1
ERR045592.afterbqsr-after-hypervar.vcf	INDEL	0.999871	0.999871
TRUTH_SAMPLE	VARIANT_TYPE	GENOTYPE_CONCORDANCE	NON_REF_GENOTYPE_CONCORDANCE
ERR045597.afterbqsr-after-hypervar.vcf	SNP	0.999921	0.999921
ERR045597.afterbqsr-after-hypervar.vcf	INDEL	0.99992	0.99992
TRUTH_SAMPLE	VARIANT_TYPE	GENOTYPE_CONCORDANCE	NON_REF_GENOTYPE_CONCORDANCE
ERR045602.afterbqsr-after-hypervar.vcf	SNP	0.999863	0.999863
ERR045602.afterbqsr-after-hypervar.vcf	INDEL	0.999765	0.999765
TRUTH_SAMPLE	VARIANT_TYPE	GENOTYPE_CONCORDANCE	NON_REF_GENOTYPE_CONCORDANCE
ERR045605.afterbqsr-after-hypervar.vcf	SNP	1	1
ERR045605.afterbqsr-after-hypervar.vcf	INDEL	0.999922	0.999922
TRUTH_SAMPLE	VARIANT_TYPE	GENOTYPE_CONCORDANCE	NON_REF_GENOTYPE_CONCORDANCE
ERR045607.afterbqsr-after-hypervar.vcf	SNP	1	1
ERR045607.afterbqsr-after-hypervar.vcf	INDEL	0.999977	0.999977
TRUTH_SAMPLE	VARIANT_TYPE	GENOTYPE_CONCORDANCE	NON_REF_GENOTYPE_CONCORDANCE
ERR045608.afterbqsr-after-hypervar.vcf	SNP	1	1
ERR045608.afterbqsr-after-hypervar.vcf	INDEL	0.999977	0.999977
TRUTH_SAMPLE	VARIANT_TYPE	GENOTYPE_CONCORDANCE	NON_REF_GENOTYPE_CONCORDANCE
ERR045610.afterbqsr-after-hypervar.vcf	SNP	1	1
ERR045610.afterbqsr-after-hypervar.vcf	INDEL	0.999931	0.999931
TRUTH_SAMPLE	VARIANT_TYPE	GENOTYPE_CONCORDANCE	NON_REF_GENOTYPE_CONCORDANCE
ERR045612.afterbqsr-after-hypervar.vcf	SNP	1	1
ERR045612.afterbqsr-after-hypervar.vcf	INDEL	1	1
TRUTH_SAMPLE	VARIANT_TYPE	GENOTYPE_CONCORDANCE	NON_REF_GENOTYPE_CONCORDANCE
ERR045613.afterbqsr-after-hypervar.vcf	SNP	0.999554	0.999554
ERR045613.afterbqsr-after-hypervar.vcf	INDEL	0.996816	0.996816
TRUTH_SAMPLE	VARIANT_TYPE	GENOTYPE_CONCORDANCE	NON_REF_GENOTYPE_CONCORDANCE
ERR045616.afterbqsr-after-hypervar.vcf	SNP	0.99995	0.99995
ERR045616.afterbqsr-after-hypervar.vcf	INDEL	0.99945	0.99945
TRUTH_SAMPLE	VARIANT_TYPE	GENOTYPE_CONCORDANCE	NON_REF_GENOTYPE_CONCORDANCE
ERR045620.afterbqsr-after-hypervar.vcf	SNP	1	1
ERR045620.afterbqsr-after-hypervar.vcf	INDEL	0.999806	0.999806
TRUTH_SAMPLE	VARIANT_TYPE	GENOTYPE_CONCORDANCE	NON_REF_GENOTYPE_CONCORDANCE
ERR045622.afterbqsr-after-hypervar.vcf	SNP	0.999849	0.999849
ERR045622.afterbqsr-after-hypervar.vcf	INDEL	0.999568	0.999568
TRUTH_SAMPLE	VARIANT_TYPE	GENOTYPE_CONCORDANCE	NON_REF_GENOTYPE_CONCORDANCE
ERR045623.afterbqsr-after-hypervar.vcf	SNP	0.99995	0.99995
ERR045623.afterbqsr-after-hypervar.vcf	INDEL	0.999645	0.999645
TRUTH_SAMPLE	VARIANT_TYPE	GENOTYPE_CONCORDANCE	NON_REF_GENOTYPE_CONCORDANCE
ERR045649.afterbqsr-after-hypervar.vcf	SNP	1	1
ERR045649.afterbqsr-after-hypervar.vcf	INDEL	0.999889	0.999889
TRUTH_SAMPLE	VARIANT_TYPE	GENOTYPE_CONCORDANCE	NON_REF_GENOTYPE_CONCORDANCE
ERR045651.afterbqsr-after-hypervar.vcf	SNP	0.999876	0.999876
ERR045651.afterbqsr-after-hypervar.vcf	INDEL	0.999588	0.999588
TRUTH_SAMPLE	VARIANT_TYPE	GENOTYPE_CONCORDANCE	NON_REF_GENOTYPE_CONCORDANCE
ERR045653.afterbqsr-after-hypervar.vcf	SNP	0.999872	0.999872
ERR045653.afterbqsr-after-hypervar.vcf	INDEL	0.999678	0.999678
TRUTH_SAMPLE	VARIANT_TYPE	GENOTYPE_CONCORDANCE	NON_REF_GENOTYPE_CONCORDANCE
ERR045656.afterbqsr-after-hypervar.vcf	SNP	1	1
ERR045656.afterbqsr-after-hypervar.vcf	INDEL	0.999953	0.999953
TRUTH_SAMPLE	VARIANT_TYPE	GENOTYPE_CONCORDANCE	NON_REF_GENOTYPE_CONCORDANCE
ERR045659.afterbqsr-after-hypervar.vcf	SNP	1	1
ERR045659.afterbqsr-after-hypervar.vcf	INDEL	0.999786	0.999786
TRUTH_SAMPLE	VARIANT_TYPE	GENOTYPE_CONCORDANCE	NON_REF_GENOTYPE_CONCORDANCE
ERR045661.afterbqsr-after-hypervar.vcf	SNP	1	1
ERR045661.afterbqsr-after-hypervar.vcf	INDEL	0.999972	0.999972
TRUTH_SAMPLE	VARIANT_TYPE	GENOTYPE_CONCORDANCE	NON_REF_GENOTYPE_CONCORDANCE
ERR045662.afterbqsr-after-hypervar.vcf	SNP	1	1
ERR045662.afterbqsr-after-hypervar.vcf	INDEL	0.999851	0.999851
TRUTH_SAMPLE	VARIANT_TYPE	GENOTYPE_CONCORDANCE	NON_REF_GENOTYPE_CONCORDANCE
ERR045667.afterbqsr-after-hypervar.vcf	SNP	1	1
ERR045667.afterbqsr-after-hypervar.vcf	INDEL	0.999955	0.999955
TRUTH_SAMPLE	VARIANT_TYPE	GENOTYPE_CONCORDANCE	NON_REF_GENOTYPE_CONCORDANCE
ERR054069.afterbqsr-after-hypervar.vcf	SNP	1	1
ERR054069.afterbqsr-after-hypervar.vcf	INDEL	0.999919	0.999919
TRUTH_SAMPLE	VARIANT_TYPE	GENOTYPE_CONCORDANCE	NON_REF_GENOTYPE_CONCORDANCE
ERR054070.afterbqsr-after-hypervar.vcf	SNP	1	1
ERR054070.afterbqsr-after-hypervar.vcf	INDEL	0.999951	0.999951
TRUTH_SAMPLE	VARIANT_TYPE	GENOTYPE_CONCORDANCE	NON_REF_GENOTYPE_CONCORDANCE
ERR054071.afterbqsr-after-hypervar.vcf	SNP	0.999942	0.999942
ERR054071.afterbqsr-after-hypervar.vcf	INDEL	1	1
TRUTH_SAMPLE	VARIANT_TYPE	GENOTYPE_CONCORDANCE	NON_REF_GENOTYPE_CONCORDANCE
ERR054072.afterbqsr-after-hypervar.vcf	SNP	1	1
ERR054072.afterbqsr-after-hypervar.vcf	INDEL	1	1
TRUTH_SAMPLE	VARIANT_TYPE	GENOTYPE_CONCORDANCE	NON_REF_GENOTYPE_CONCORDANCE
ERR054074.afterbqsr-after-hypervar.vcf	SNP	1	1
ERR054074.afterbqsr-after-hypervar.vcf	INDEL	1	1
TRUTH_SAMPLE	VARIANT_TYPE	GENOTYPE_CONCORDANCE	NON_REF_GENOTYPE_CONCORDANCE
ERR054076.afterbqsr-after-hypervar.vcf	SNP	0.999919	0.999919
ERR054076.afterbqsr-after-hypervar.vcf	INDEL	0.9999	0.9999
TRUTH_SAMPLE	VARIANT_TYPE	GENOTYPE_CONCORDANCE	NON_REF_GENOTYPE_CONCORDANCE
ERR054078.afterbqsr-after-hypervar.vcf	SNP	1	1
ERR054078.afterbqsr-after-hypervar.vcf	INDEL	1	1
TRUTH_SAMPLE	VARIANT_TYPE	GENOTYPE_CONCORDANCE	NON_REF_GENOTYPE_CONCORDANCE
ERR055469.afterbqsr-after-hypervar.vcf	SNP	0.999872	0.999872
ERR055469.afterbqsr-after-hypervar.vcf	INDEL	0.999942	0.999942
TRUTH_SAMPLE	VARIANT_TYPE	GENOTYPE_CONCORDANCE	NON_REF_GENOTYPE_CONCORDANCE
ERR055470.afterbqsr-after-hypervar.vcf	SNP	0.999932	0.999932
ERR055470.afterbqsr-after-hypervar.vcf	INDEL	0.999896	0.999896
TRUTH_SAMPLE	VARIANT_TYPE	GENOTYPE_CONCORDANCE	NON_REF_GENOTYPE_CONCORDANCE
ERR055471.afterbqsr-after-hypervar.vcf	SNP	1	1
ERR055471.afterbqsr-after-hypervar.vcf	INDEL	0.99996	0.99996
TRUTH_SAMPLE	VARIANT_TYPE	GENOTYPE_CONCORDANCE	NON_REF_GENOTYPE_CONCORDANCE
ERR055472.afterbqsr-after-hypervar.vcf	SNP	0.999871	0.999871
ERR055472.afterbqsr-after-hypervar.vcf	INDEL	0.999896	0.999896
TRUTH_SAMPLE	VARIANT_TYPE	GENOTYPE_CONCORDANCE	NON_REF_GENOTYPE_CONCORDANCE
ERR055476.afterbqsr-after-hypervar.vcf	SNP	0.999952	0.999952
ERR055476.afterbqsr-after-hypervar.vcf	INDEL	0.999976	0.999976
TRUTH_SAMPLE	VARIANT_TYPE	GENOTYPE_CONCORDANCE	NON_REF_GENOTYPE_CONCORDANCE
ERR055477.afterbqsr-after-hypervar.vcf	SNP	1	1
ERR055477.afterbqsr-after-hypervar.vcf	INDEL	1	1
TRUTH_SAMPLE	VARIANT_TYPE	GENOTYPE_CONCORDANCE	NON_REF_GENOTYPE_CONCORDANCE
ERR055481.afterbqsr-after-hypervar.vcf	SNP	0.999954	0.999954
ERR055481.afterbqsr-after-hypervar.vcf	INDEL	1	1
TRUTH_SAMPLE	VARIANT_TYPE	GENOTYPE_CONCORDANCE	NON_REF_GENOTYPE_CONCORDANCE
ERR055482.afterbqsr-after-hypervar.vcf	SNP	1	1
ERR055482.afterbqsr-after-hypervar.vcf	INDEL	0.999975	0.999975
TRUTH_SAMPLE	VARIANT_TYPE	GENOTYPE_CONCORDANCE	NON_REF_GENOTYPE_CONCORDANCE
ERR055484.afterbqsr-after-hypervar.vcf	SNP	1	1
ERR055484.afterbqsr-after-hypervar.vcf	INDEL	1	1
TRUTH_SAMPLE	VARIANT_TYPE	GENOTYPE_CONCORDANCE	NON_REF_GENOTYPE_CONCORDANCE
ERR055487.afterbqsr-after-hypervar.vcf	SNP	0.99995	0.99995
ERR055487.afterbqsr-after-hypervar.vcf	INDEL	1	1
TRUTH_SAMPLE	VARIANT_TYPE	GENOTYPE_CONCORDANCE	NON_REF_GENOTYPE_CONCORDANCE
ERR055488.afterbqsr-after-hypervar.vcf	SNP	1	1
ERR055488.afterbqsr-after-hypervar.vcf	INDEL	0.999975	0.999975
TRUTH_SAMPLE	VARIANT_TYPE	GENOTYPE_CONCORDANCE	NON_REF_GENOTYPE_CONCORDANCE
ERR055491.afterbqsr-after-hypervar.vcf	SNP	1	1
ERR055491.afterbqsr-after-hypervar.vcf	INDEL	1	1
TRUTH_SAMPLE	VARIANT_TYPE	GENOTYPE_CONCORDANCE	NON_REF_GENOTYPE_CONCORDANCE
ERR055495.afterbqsr-after-hypervar.vcf	SNP	0.999962	0.999962
ERR055495.afterbqsr-after-hypervar.vcf	INDEL	0.999955	0.999955
TRUTH_SAMPLE	VARIANT_TYPE	GENOTYPE_CONCORDANCE	NON_REF_GENOTYPE_CONCORDANCE
ERR055497.afterbqsr-after-hypervar.vcf	SNP	1	1
ERR055497.afterbqsr-after-hypervar.vcf	INDEL	1	1
TRUTH_SAMPLE	VARIANT_TYPE	GENOTYPE_CONCORDANCE	NON_REF_GENOTYPE_CONCORDANCE
ERR059377.afterbqsr-after-hypervar.vcf	SNP	0.999933	0.999933
ERR059377.afterbqsr-after-hypervar.vcf	INDEL	0.999955	0.999955
TRUTH_SAMPLE	VARIANT_TYPE	GENOTYPE_CONCORDANCE	NON_REF_GENOTYPE_CONCORDANCE
ERR059378.afterbqsr-after-hypervar.vcf	SNP	0.999954	0.999954
ERR059378.afterbqsr-after-hypervar.vcf	INDEL	0.999705	0.999705
TRUTH_SAMPLE	VARIANT_TYPE	GENOTYPE_CONCORDANCE	NON_REF_GENOTYPE_CONCORDANCE
ERR059381.afterbqsr-after-hypervar.vcf	SNP	0.999952	0.999952
ERR059381.afterbqsr-after-hypervar.vcf	INDEL	0.999888	0.999888
TRUTH_SAMPLE	VARIANT_TYPE	GENOTYPE_CONCORDANCE	NON_REF_GENOTYPE_CONCORDANCE
ERR059382.afterbqsr-after-hypervar.vcf	SNP	0.999954	0.999954
ERR059382.afterbqsr-after-hypervar.vcf	INDEL	0.99985	0.99985
TRUTH_SAMPLE	VARIANT_TYPE	GENOTYPE_CONCORDANCE	NON_REF_GENOTYPE_CONCORDANCE
ERR059385.afterbqsr-after-hypervar.vcf	SNP	0.999864	0.999864
ERR059385.afterbqsr-after-hypervar.vcf	INDEL	0.99985	0.99985
TRUTH_SAMPLE	VARIANT_TYPE	GENOTYPE_CONCORDANCE	NON_REF_GENOTYPE_CONCORDANCE
ERR059387.afterbqsr-after-hypervar.vcf	SNP	1	1
ERR059387.afterbqsr-after-hypervar.vcf	INDEL	0.99987	0.99987
TRUTH_SAMPLE	VARIANT_TYPE	GENOTYPE_CONCORDANCE	NON_REF_GENOTYPE_CONCORDANCE
ERR059388.afterbqsr-after-hypervar.vcf	SNP	0.999855	0.999855
ERR059388.afterbqsr-after-hypervar.vcf	INDEL	0.999734	0.999734
TRUTH_SAMPLE	VARIANT_TYPE	GENOTYPE_CONCORDANCE	NON_REF_GENOTYPE_CONCORDANCE
ERR059392.afterbqsr-after-hypervar.vcf	SNP	1	1
ERR059392.afterbqsr-after-hypervar.vcf	INDEL	0.999953	0.999953
TRUTH_SAMPLE	VARIANT_TYPE	GENOTYPE_CONCORDANCE	NON_REF_GENOTYPE_CONCORDANCE
ERR059398.afterbqsr-after-hypervar.vcf	SNP	0.999737	0.999737
ERR059398.afterbqsr-after-hypervar.vcf	INDEL	0.998909	0.998909
TRUTH_SAMPLE	VARIANT_TYPE	GENOTYPE_CONCORDANCE	NON_REF_GENOTYPE_CONCORDANCE
ERR059403.afterbqsr-after-hypervar.vcf	SNP	0.999815	0.999815
ERR059403.afterbqsr-after-hypervar.vcf	INDEL	0.99952	0.99952
TRUTH_SAMPLE	VARIANT_TYPE	GENOTYPE_CONCORDANCE	NON_REF_GENOTYPE_CONCORDANCE
ERR059405.afterbqsr-after-hypervar.vcf	SNP	0.999844	0.999844
ERR059405.afterbqsr-after-hypervar.vcf	INDEL	0.999723	0.999723
TRUTH_SAMPLE	VARIANT_TYPE	GENOTYPE_CONCORDANCE	NON_REF_GENOTYPE_CONCORDANCE
ERR059407.afterbqsr-after-hypervar.vcf	SNP	1	1
ERR059407.afterbqsr-after-hypervar.vcf	INDEL	0.999912	0.999912
TRUTH_SAMPLE	VARIANT_TYPE	GENOTYPE_CONCORDANCE	NON_REF_GENOTYPE_CONCORDANCE
ERR059408.afterbqsr-after-hypervar.vcf	SNP	0.999967	0.999967
ERR059408.afterbqsr-after-hypervar.vcf	INDEL	0.999479	0.999479
TRUTH_SAMPLE	VARIANT_TYPE	GENOTYPE_CONCORDANCE	NON_REF_GENOTYPE_CONCORDANCE
ERR059410.afterbqsr-after-hypervar.vcf	SNP	0.999907	0.999907
ERR059410.afterbqsr-after-hypervar.vcf	INDEL	0.999735	0.999735
TRUTH_SAMPLE	VARIANT_TYPE	GENOTYPE_CONCORDANCE	NON_REF_GENOTYPE_CONCORDANCE
ERR059411.afterbqsr-after-hypervar.vcf	SNP	0.999909	0.999909
ERR059411.afterbqsr-after-hypervar.vcf	INDEL	0.999649	0.999649
TRUTH_SAMPLE	VARIANT_TYPE	GENOTYPE_CONCORDANCE	NON_REF_GENOTYPE_CONCORDANCE
ERR063524.afterbqsr-after-hypervar.vcf	SNP	0.99996	0.99996
ERR063524.afterbqsr-after-hypervar.vcf	INDEL	0.999908	0.999908
TRUTH_SAMPLE	VARIANT_TYPE	GENOTYPE_CONCORDANCE	NON_REF_GENOTYPE_CONCORDANCE
ERR063527.afterbqsr-after-hypervar.vcf	SNP	1	1
ERR063527.afterbqsr-after-hypervar.vcf	INDEL	1	1
TRUTH_SAMPLE	VARIANT_TYPE	GENOTYPE_CONCORDANCE	NON_REF_GENOTYPE_CONCORDANCE
ERR063529.afterbqsr-after-hypervar.vcf	SNP	1	1
ERR063529.afterbqsr-after-hypervar.vcf	INDEL	0.999976	0.999976
TRUTH_SAMPLE	VARIANT_TYPE	GENOTYPE_CONCORDANCE	NON_REF_GENOTYPE_CONCORDANCE
ERR063531.afterbqsr-after-hypervar.vcf	SNP	1	1
ERR063531.afterbqsr-after-hypervar.vcf	INDEL	1	1
TRUTH_SAMPLE	VARIANT_TYPE	GENOTYPE_CONCORDANCE	NON_REF_GENOTYPE_CONCORDANCE
ERR063532.afterbqsr-after-hypervar.vcf	SNP	0.999906	0.999906
ERR063532.afterbqsr-after-hypervar.vcf	INDEL	1	1
TRUTH_SAMPLE	VARIANT_TYPE	GENOTYPE_CONCORDANCE	NON_REF_GENOTYPE_CONCORDANCE
ERR063533.afterbqsr-after-hypervar.vcf	SNP	1	1
ERR063533.afterbqsr-after-hypervar.vcf	INDEL	1	1
TRUTH_SAMPLE	VARIANT_TYPE	GENOTYPE_CONCORDANCE	NON_REF_GENOTYPE_CONCORDANCE
ERR063536.afterbqsr-after-hypervar.vcf	SNP	0.999845	0.999845
ERR063536.afterbqsr-after-hypervar.vcf	INDEL	0.999921	0.999921
TRUTH_SAMPLE	VARIANT_TYPE	GENOTYPE_CONCORDANCE	NON_REF_GENOTYPE_CONCORDANCE
ERR063543.afterbqsr-after-hypervar.vcf	SNP	1	1
ERR063543.afterbqsr-after-hypervar.vcf	INDEL	0.999977	0.999977
TRUTH_SAMPLE	VARIANT_TYPE	GENOTYPE_CONCORDANCE	NON_REF_GENOTYPE_CONCORDANCE
ERR063548.afterbqsr-after-hypervar.vcf	SNP	0.999872	0.999872
ERR063548.afterbqsr-after-hypervar.vcf	INDEL	0.999889	0.999889
TRUTH_SAMPLE	VARIANT_TYPE	GENOTYPE_CONCORDANCE	NON_REF_GENOTYPE_CONCORDANCE
ERR063554.afterbqsr-after-hypervar.vcf	SNP	1	1
ERR063554.afterbqsr-after-hypervar.vcf	INDEL	0.999977	0.999977
TRUTH_SAMPLE	VARIANT_TYPE	GENOTYPE_CONCORDANCE	NON_REF_GENOTYPE_CONCORDANCE
ERR063563.afterbqsr-after-hypervar.vcf	SNP	0.999923	0.999923
ERR063563.afterbqsr-after-hypervar.vcf	INDEL	0.999934	0.999934
TRUTH_SAMPLE	VARIANT_TYPE	GENOTYPE_CONCORDANCE	NON_REF_GENOTYPE_CONCORDANCE
ERR063564.afterbqsr-after-hypervar.vcf	SNP	1	1
ERR063564.afterbqsr-after-hypervar.vcf	INDEL	0.999975	0.999975
TRUTH_SAMPLE	VARIANT_TYPE	GENOTYPE_CONCORDANCE	NON_REF_GENOTYPE_CONCORDANCE
ERR063565.afterbqsr-after-hypervar.vcf	SNP	1	1
ERR063565.afterbqsr-after-hypervar.vcf	INDEL	0.999976	0.999976
TRUTH_SAMPLE	VARIANT_TYPE	GENOTYPE_CONCORDANCE	NON_REF_GENOTYPE_CONCORDANCE
ERR063570.afterbqsr-after-hypervar.vcf	SNP	1	1
ERR063570.afterbqsr-after-hypervar.vcf	INDEL	1	1
TRUTH_SAMPLE	VARIANT_TYPE	GENOTYPE_CONCORDANCE	NON_REF_GENOTYPE_CONCORDANCE
ERR063584.afterbqsr-after-hypervar.vcf	SNP	0.999873	0.999873
ERR063584.afterbqsr-after-hypervar.vcf	INDEL	0.999694	0.999694
TRUTH_SAMPLE	VARIANT_TYPE	GENOTYPE_CONCORDANCE	NON_REF_GENOTYPE_CONCORDANCE
ERR063586.afterbqsr-after-hypervar.vcf	SNP	1	1
ERR063586.afterbqsr-after-hypervar.vcf	INDEL	0.999909	0.999909
TRUTH_SAMPLE	VARIANT_TYPE	GENOTYPE_CONCORDANCE	NON_REF_GENOTYPE_CONCORDANCE
ERR063587.afterbqsr-after-hypervar.vcf	SNP	1	1
ERR063587.afterbqsr-after-hypervar.vcf	INDEL	0.99993	0.99993
TRUTH_SAMPLE	VARIANT_TYPE	GENOTYPE_CONCORDANCE	NON_REF_GENOTYPE_CONCORDANCE
ERR063589.afterbqsr-after-hypervar.vcf	SNP	1	1
ERR063589.afterbqsr-after-hypervar.vcf	INDEL	0.999881	0.999881
TRUTH_SAMPLE	VARIANT_TYPE	GENOTYPE_CONCORDANCE	NON_REF_GENOTYPE_CONCORDANCE
ERR063596.afterbqsr-after-hypervar.vcf	SNP	0.999955	0.999955
ERR063596.afterbqsr-after-hypervar.vcf	INDEL	0.99978	0.99978
TRUTH_SAMPLE	VARIANT_TYPE	GENOTYPE_CONCORDANCE	NON_REF_GENOTYPE_CONCORDANCE
ERR063598.afterbqsr-after-hypervar.vcf	SNP	0.999954	0.999954
ERR063598.afterbqsr-after-hypervar.vcf	INDEL	0.999914	0.999914
TRUTH_SAMPLE	VARIANT_TYPE	GENOTYPE_CONCORDANCE	NON_REF_GENOTYPE_CONCORDANCE
ERR063606.afterbqsr-after-hypervar.vcf	SNP	0.999822	0.999822
ERR063606.afterbqsr-after-hypervar.vcf	INDEL	0.999629	0.999629
TRUTH_SAMPLE	VARIANT_TYPE	GENOTYPE_CONCORDANCE	NON_REF_GENOTYPE_CONCORDANCE
ERR063612.afterbqsr-after-hypervar.vcf	SNP	1	1
ERR063612.afterbqsr-after-hypervar.vcf	INDEL	0.999839	0.999839
TRUTH_SAMPLE	VARIANT_TYPE	GENOTYPE_CONCORDANCE	NON_REF_GENOTYPE_CONCORDANCE
ERR063613.afterbqsr-after-hypervar.vcf	SNP	0.999953	0.999953
ERR063613.afterbqsr-after-hypervar.vcf	INDEL	0.999957	0.999957
TRUTH_SAMPLE	VARIANT_TYPE	GENOTYPE_CONCORDANCE	NON_REF_GENOTYPE_CONCORDANCE
ERR063615.afterbqsr-after-hypervar.vcf	SNP	0.999933	0.999933
ERR063615.afterbqsr-after-hypervar.vcf	INDEL	0.99985	0.99985
TRUTH_SAMPLE	VARIANT_TYPE	GENOTYPE_CONCORDANCE	NON_REF_GENOTYPE_CONCORDANCE
ERR063618.afterbqsr-after-hypervar.vcf	SNP	1	1
ERR063618.afterbqsr-after-hypervar.vcf	INDEL	1	1
TRUTH_SAMPLE	VARIANT_TYPE	GENOTYPE_CONCORDANCE	NON_REF_GENOTYPE_CONCORDANCE
ERR063622.afterbqsr-after-hypervar.vcf	SNP	1	1
ERR063622.afterbqsr-after-hypervar.vcf	INDEL	0.999976	0.999976
TRUTH_SAMPLE	VARIANT_TYPE	GENOTYPE_CONCORDANCE	NON_REF_GENOTYPE_CONCORDANCE
ERR063626.afterbqsr-after-hypervar.vcf	SNP	1	1
ERR063626.afterbqsr-after-hypervar.vcf	INDEL	0.999974	0.999974
TRUTH_SAMPLE	VARIANT_TYPE	GENOTYPE_CONCORDANCE	NON_REF_GENOTYPE_CONCORDANCE
ERR063627.afterbqsr-after-hypervar.vcf	SNP	1	1
ERR063627.afterbqsr-after-hypervar.vcf	INDEL	1	1
TRUTH_SAMPLE	VARIANT_TYPE	GENOTYPE_CONCORDANCE	NON_REF_GENOTYPE_CONCORDANCE
ERR063631.afterbqsr-after-hypervar.vcf	SNP	1	1
ERR063631.afterbqsr-after-hypervar.vcf	INDEL	1	1
TRUTH_SAMPLE	VARIANT_TYPE	GENOTYPE_CONCORDANCE	NON_REF_GENOTYPE_CONCORDANCE
ERR063632.afterbqsr-after-hypervar.vcf	SNP	1	1
ERR063632.afterbqsr-after-hypervar.vcf	INDEL	0.999973	0.999973
TRUTH_SAMPLE	VARIANT_TYPE	GENOTYPE_CONCORDANCE	NON_REF_GENOTYPE_CONCORDANCE
ERR063635.afterbqsr-after-hypervar.vcf	SNP	1	1
ERR063635.afterbqsr-after-hypervar.vcf	INDEL	0.999973	0.999973
TRUTH_SAMPLE	VARIANT_TYPE	GENOTYPE_CONCORDANCE	NON_REF_GENOTYPE_CONCORDANCE
ERR063637.afterbqsr-after-hypervar.vcf	SNP	1	1
ERR063637.afterbqsr-after-hypervar.vcf	INDEL	0.999976	0.999976
TRUTH_SAMPLE	VARIANT_TYPE	GENOTYPE_CONCORDANCE	NON_REF_GENOTYPE_CONCORDANCE
ERR063638.afterbqsr-after-hypervar.vcf	SNP	1	1
ERR063638.afterbqsr-after-hypervar.vcf	INDEL	1	1
TRUTH_SAMPLE	VARIANT_TYPE	GENOTYPE_CONCORDANCE	NON_REF_GENOTYPE_CONCORDANCE
ERR063639.afterbqsr-after-hypervar.vcf	SNP	1	1
ERR063639.afterbqsr-after-hypervar.vcf	INDEL	1	1
TRUTH_SAMPLE	VARIANT_TYPE	GENOTYPE_CONCORDANCE	NON_REF_GENOTYPE_CONCORDANCE
ERR067564.afterbqsr-after-hypervar.vcf	SNP	1	1
ERR067564.afterbqsr-after-hypervar.vcf	INDEL	1	1
TRUTH_SAMPLE	VARIANT_TYPE	GENOTYPE_CONCORDANCE	NON_REF_GENOTYPE_CONCORDANCE
ERR067569.afterbqsr-after-hypervar.vcf	SNP	1	1
ERR067569.afterbqsr-after-hypervar.vcf	INDEL	1	1
TRUTH_SAMPLE	VARIANT_TYPE	GENOTYPE_CONCORDANCE	NON_REF_GENOTYPE_CONCORDANCE
ERR067572.afterbqsr-after-hypervar.vcf	SNP	1	1
ERR067572.afterbqsr-after-hypervar.vcf	INDEL	0.999928	0.999928
TRUTH_SAMPLE	VARIANT_TYPE	GENOTYPE_CONCORDANCE	NON_REF_GENOTYPE_CONCORDANCE
ERR069564.afterbqsr-after-hypervar.vcf	SNP	0.999915	0.999915
ERR069564.afterbqsr-after-hypervar.vcf	INDEL	0.999828	0.999828
TRUTH_SAMPLE	VARIANT_TYPE	GENOTYPE_CONCORDANCE	NON_REF_GENOTYPE_CONCORDANCE
ERR069565.afterbqsr-after-hypervar.vcf	SNP	1	1
ERR069565.afterbqsr-after-hypervar.vcf	INDEL	1	1
TRUTH_SAMPLE	VARIANT_TYPE	GENOTYPE_CONCORDANCE	NON_REF_GENOTYPE_CONCORDANCE
ERR069567.afterbqsr-after-hypervar.vcf	SNP	0.999932	0.999932
ERR069567.afterbqsr-after-hypervar.vcf	INDEL	0.999772	0.999772
TRUTH_SAMPLE	VARIANT_TYPE	GENOTYPE_CONCORDANCE	NON_REF_GENOTYPE_CONCORDANCE
ERR069569.afterbqsr-after-hypervar.vcf	SNP	0.99996	0.99996
ERR069569.afterbqsr-after-hypervar.vcf	INDEL	0.999893	0.999893
TRUTH_SAMPLE	VARIANT_TYPE	GENOTYPE_CONCORDANCE	NON_REF_GENOTYPE_CONCORDANCE
ERR069571.afterbqsr-after-hypervar.vcf	SNP	0.999721	0.999721
ERR069571.afterbqsr-after-hypervar.vcf	INDEL	0.999284	0.999284
TRUTH_SAMPLE	VARIANT_TYPE	GENOTYPE_CONCORDANCE	NON_REF_GENOTYPE_CONCORDANCE
ERR069575.afterbqsr-after-hypervar.vcf	SNP	0.999925	0.999925
ERR069575.afterbqsr-after-hypervar.vcf	INDEL	0.999649	0.999649
TRUTH_SAMPLE	VARIANT_TYPE	GENOTYPE_CONCORDANCE	NON_REF_GENOTYPE_CONCORDANCE
ERR072001.afterbqsr-after-hypervar.vcf	SNP	0.999933	0.999933
ERR072001.afterbqsr-after-hypervar.vcf	INDEL	0.999959	0.999959
TRUTH_SAMPLE	VARIANT_TYPE	GENOTYPE_CONCORDANCE	NON_REF_GENOTYPE_CONCORDANCE
ERR072004.afterbqsr-after-hypervar.vcf	SNP	1	1
ERR072004.afterbqsr-after-hypervar.vcf	INDEL	0.999976	0.999976
TRUTH_SAMPLE	VARIANT_TYPE	GENOTYPE_CONCORDANCE	NON_REF_GENOTYPE_CONCORDANCE
ERR072005.afterbqsr-after-hypervar.vcf	SNP	1	1
ERR072005.afterbqsr-after-hypervar.vcf	INDEL	1	1
TRUTH_SAMPLE	VARIANT_TYPE	GENOTYPE_CONCORDANCE	NON_REF_GENOTYPE_CONCORDANCE
ERR072007.afterbqsr-after-hypervar.vcf	SNP	1	1
ERR072007.afterbqsr-after-hypervar.vcf	INDEL	0.999951	0.999951
TRUTH_SAMPLE	VARIANT_TYPE	GENOTYPE_CONCORDANCE	NON_REF_GENOTYPE_CONCORDANCE
ERR072009.afterbqsr-after-hypervar.vcf	SNP	0.999932	0.999932
ERR072009.afterbqsr-after-hypervar.vcf	INDEL	0.999904	0.999904
TRUTH_SAMPLE	VARIANT_TYPE	GENOTYPE_CONCORDANCE	NON_REF_GENOTYPE_CONCORDANCE
ERR072011.afterbqsr-after-hypervar.vcf	SNP	1	1
ERR072011.afterbqsr-after-hypervar.vcf	INDEL	0.999955	0.999955
TRUTH_SAMPLE	VARIANT_TYPE	GENOTYPE_CONCORDANCE	NON_REF_GENOTYPE_CONCORDANCE
ERR108408.afterbqsr-after-hypervar.vcf	SNP	0.999911	0.999911
ERR108408.afterbqsr-after-hypervar.vcf	INDEL	0.999688	0.999688
TRUTH_SAMPLE	VARIANT_TYPE	GENOTYPE_CONCORDANCE	NON_REF_GENOTYPE_CONCORDANCE
ERR108411.afterbqsr-after-hypervar.vcf	SNP	1	1
ERR108411.afterbqsr-after-hypervar.vcf	INDEL	0.999975	0.999975
TRUTH_SAMPLE	VARIANT_TYPE	GENOTYPE_CONCORDANCE	NON_REF_GENOTYPE_CONCORDANCE
ERR108412.afterbqsr-after-hypervar.vcf	SNP	0.999964	0.999964
ERR108412.afterbqsr-after-hypervar.vcf	INDEL	0.999977	0.999977
TRUTH_SAMPLE	VARIANT_TYPE	GENOTYPE_CONCORDANCE	NON_REF_GENOTYPE_CONCORDANCE
ERR108414.afterbqsr-after-hypervar.vcf	SNP	0.999922	0.999922
ERR108414.afterbqsr-after-hypervar.vcf	INDEL	0.999979	0.999979
TRUTH_SAMPLE	VARIANT_TYPE	GENOTYPE_CONCORDANCE	NON_REF_GENOTYPE_CONCORDANCE
ERR108418.afterbqsr-after-hypervar.vcf	SNP	0.999964	0.999964
ERR108418.afterbqsr-after-hypervar.vcf	INDEL	1	1
TRUTH_SAMPLE	VARIANT_TYPE	GENOTYPE_CONCORDANCE	NON_REF_GENOTYPE_CONCORDANCE
ERR114342.afterbqsr-after-hypervar.vcf	SNP	1	1
ERR114342.afterbqsr-after-hypervar.vcf	INDEL	1	1
TRUTH_SAMPLE	VARIANT_TYPE	GENOTYPE_CONCORDANCE	NON_REF_GENOTYPE_CONCORDANCE
ERR114350.afterbqsr-after-hypervar.vcf	SNP	0.99995	0.99995
ERR114350.afterbqsr-after-hypervar.vcf	INDEL	0.999946	0.999946
TRUTH_SAMPLE	VARIANT_TYPE	GENOTYPE_CONCORDANCE	NON_REF_GENOTYPE_CONCORDANCE
ERR114352.afterbqsr-after-hypervar.vcf	SNP	0.999809	0.999809
ERR114352.afterbqsr-after-hypervar.vcf	INDEL	0.9998	0.9998
TRUTH_SAMPLE	VARIANT_TYPE	GENOTYPE_CONCORDANCE	NON_REF_GENOTYPE_CONCORDANCE
ERR114353.afterbqsr-after-hypervar.vcf	SNP	0.999955	0.999955
ERR114353.afterbqsr-after-hypervar.vcf	INDEL	0.999863	0.999863
TRUTH_SAMPLE	VARIANT_TYPE	GENOTYPE_CONCORDANCE	NON_REF_GENOTYPE_CONCORDANCE
ERR114355.afterbqsr-after-hypervar.vcf	SNP	0.999857	0.999857
ERR114355.afterbqsr-after-hypervar.vcf	INDEL	0.999537	0.999537
TRUTH_SAMPLE	VARIANT_TYPE	GENOTYPE_CONCORDANCE	NON_REF_GENOTYPE_CONCORDANCE
ERR114357.afterbqsr-after-hypervar.vcf	SNP	0.999939	0.999939
ERR114357.afterbqsr-after-hypervar.vcf	INDEL	0.999749	0.999749
TRUTH_SAMPLE	VARIANT_TYPE	GENOTYPE_CONCORDANCE	NON_REF_GENOTYPE_CONCORDANCE
ERR114358.afterbqsr-after-hypervar.vcf	SNP	0.999955	0.999955
ERR114358.afterbqsr-after-hypervar.vcf	INDEL	0.999888	0.999888
TRUTH_SAMPLE	VARIANT_TYPE	GENOTYPE_CONCORDANCE	NON_REF_GENOTYPE_CONCORDANCE
ERR114359.afterbqsr-after-hypervar.vcf	SNP	0.999891	0.999891
ERR114359.afterbqsr-after-hypervar.vcf	INDEL	0.999692	0.999692
TRUTH_SAMPLE	VARIANT_TYPE	GENOTYPE_CONCORDANCE	NON_REF_GENOTYPE_CONCORDANCE
ERR114361.afterbqsr-after-hypervar.vcf	SNP	0.999894	0.999894
ERR114361.afterbqsr-after-hypervar.vcf	INDEL	0.999825	0.999825
TRUTH_SAMPLE	VARIANT_TYPE	GENOTYPE_CONCORDANCE	NON_REF_GENOTYPE_CONCORDANCE
ERR114362.afterbqsr-after-hypervar.vcf	SNP	1	1
ERR114362.afterbqsr-after-hypervar.vcf	INDEL	0.999954	0.999954
TRUTH_SAMPLE	VARIANT_TYPE	GENOTYPE_CONCORDANCE	NON_REF_GENOTYPE_CONCORDANCE
ERR114364.afterbqsr-after-hypervar.vcf	SNP	0.999869	0.999869
ERR114364.afterbqsr-after-hypervar.vcf	INDEL	0.999832	0.999832
TRUTH_SAMPLE	VARIANT_TYPE	GENOTYPE_CONCORDANCE	NON_REF_GENOTYPE_CONCORDANCE
ERR114365.afterbqsr-after-hypervar.vcf	SNP	0.99987	0.99987
ERR114365.afterbqsr-after-hypervar.vcf	INDEL	0.999845	0.999845
TRUTH_SAMPLE	VARIANT_TYPE	GENOTYPE_CONCORDANCE	NON_REF_GENOTYPE_CONCORDANCE
ERR114366.afterbqsr-after-hypervar.vcf	SNP	1	1
ERR114366.afterbqsr-after-hypervar.vcf	INDEL	1	1
TRUTH_SAMPLE	VARIANT_TYPE	GENOTYPE_CONCORDANCE	NON_REF_GENOTYPE_CONCORDANCE
ERR114367.afterbqsr-after-hypervar.vcf	SNP	1	1
ERR114367.afterbqsr-after-hypervar.vcf	INDEL	0.999953	0.999953
TRUTH_SAMPLE	VARIANT_TYPE	GENOTYPE_CONCORDANCE	NON_REF_GENOTYPE_CONCORDANCE
ERR114368.afterbqsr-after-hypervar.vcf	SNP	1	1
ERR114368.afterbqsr-after-hypervar.vcf	INDEL	0.999931	0.999931
TRUTH_SAMPLE	VARIANT_TYPE	GENOTYPE_CONCORDANCE	NON_REF_GENOTYPE_CONCORDANCE
ERR114369.afterbqsr-after-hypervar.vcf	SNP	0.999901	0.999901
ERR114369.afterbqsr-after-hypervar.vcf	INDEL	0.999558	0.999558
TRUTH_SAMPLE	VARIANT_TYPE	GENOTYPE_CONCORDANCE	NON_REF_GENOTYPE_CONCORDANCE
ERR114370.afterbqsr-after-hypervar.vcf	SNP	1	1
ERR114370.afterbqsr-after-hypervar.vcf	INDEL	0.999979	0.999979
TRUTH_SAMPLE	VARIANT_TYPE	GENOTYPE_CONCORDANCE	NON_REF_GENOTYPE_CONCORDANCE
ERR114373.afterbqsr-after-hypervar.vcf	SNP	0.999891	0.999891
ERR114373.afterbqsr-after-hypervar.vcf	INDEL	0.999821	0.999821
TRUTH_SAMPLE	VARIANT_TYPE	GENOTYPE_CONCORDANCE	NON_REF_GENOTYPE_CONCORDANCE
ERR114374.afterbqsr-after-hypervar.vcf	SNP	0.999958	0.999958
ERR114374.afterbqsr-after-hypervar.vcf	INDEL	0.999909	0.999909
TRUTH_SAMPLE	VARIANT_TYPE	GENOTYPE_CONCORDANCE	NON_REF_GENOTYPE_CONCORDANCE
ERR114377.afterbqsr-after-hypervar.vcf	SNP	1	1
ERR114377.afterbqsr-after-hypervar.vcf	INDEL	0.999938	0.999938
TRUTH_SAMPLE	VARIANT_TYPE	GENOTYPE_CONCORDANCE	NON_REF_GENOTYPE_CONCORDANCE
ERR114378.afterbqsr-after-hypervar.vcf	SNP	1	1
ERR114378.afterbqsr-after-hypervar.vcf	INDEL	0.999915	0.999915
TRUTH_SAMPLE	VARIANT_TYPE	GENOTYPE_CONCORDANCE	NON_REF_GENOTYPE_CONCORDANCE
ERR114384.afterbqsr-after-hypervar.vcf	SNP	1	1
ERR114384.afterbqsr-after-hypervar.vcf	INDEL	0.999975	0.999975
TRUTH_SAMPLE	VARIANT_TYPE	GENOTYPE_CONCORDANCE	NON_REF_GENOTYPE_CONCORDANCE
ERR114392.afterbqsr-after-hypervar.vcf	SNP	1	1
ERR114392.afterbqsr-after-hypervar.vcf	INDEL	0.999976	0.999976
TRUTH_SAMPLE	VARIANT_TYPE	GENOTYPE_CONCORDANCE	NON_REF_GENOTYPE_CONCORDANCE
ERR114395.afterbqsr-after-hypervar.vcf	SNP	1	1
ERR114395.afterbqsr-after-hypervar.vcf	INDEL	0.999955	0.999955
TRUTH_SAMPLE	VARIANT_TYPE	GENOTYPE_CONCORDANCE	NON_REF_GENOTYPE_CONCORDANCE
ERR114398.afterbqsr-after-hypervar.vcf	SNP	0.99997	0.99997
ERR114398.afterbqsr-after-hypervar.vcf	INDEL	0.99985	0.99985
TRUTH_SAMPLE	VARIANT_TYPE	GENOTYPE_CONCORDANCE	NON_REF_GENOTYPE_CONCORDANCE
ERR114401.afterbqsr-after-hypervar.vcf	SNP	1	1
ERR114401.afterbqsr-after-hypervar.vcf	INDEL	0.999904	0.999904
TRUTH_SAMPLE	VARIANT_TYPE	GENOTYPE_CONCORDANCE	NON_REF_GENOTYPE_CONCORDANCE
ERR114402.afterbqsr-after-hypervar.vcf	SNP	0.999911	0.999911
ERR114402.afterbqsr-after-hypervar.vcf	INDEL	0.999817	0.999817
TRUTH_SAMPLE	VARIANT_TYPE	GENOTYPE_CONCORDANCE	NON_REF_GENOTYPE_CONCORDANCE
ERR114404.afterbqsr-after-hypervar.vcf	SNP	0.99991	0.99991
ERR114404.afterbqsr-after-hypervar.vcf	INDEL	0.999929	0.999929
TRUTH_SAMPLE	VARIANT_TYPE	GENOTYPE_CONCORDANCE	NON_REF_GENOTYPE_CONCORDANCE
ERR114410.afterbqsr-after-hypervar.vcf	SNP	0.99983	0.99983
ERR114410.afterbqsr-after-hypervar.vcf	INDEL	0.999407	0.999407
TRUTH_SAMPLE	VARIANT_TYPE	GENOTYPE_CONCORDANCE	NON_REF_GENOTYPE_CONCORDANCE
ERR123810.afterbqsr-after-hypervar.vcf	SNP	1	1
ERR123810.afterbqsr-after-hypervar.vcf	INDEL	0.999975	0.999975
TRUTH_SAMPLE	VARIANT_TYPE	GENOTYPE_CONCORDANCE	NON_REF_GENOTYPE_CONCORDANCE
ERR123819.afterbqsr-after-hypervar.vcf	SNP	1	1
ERR123819.afterbqsr-after-hypervar.vcf	INDEL	1	1
TRUTH_SAMPLE	VARIANT_TYPE	GENOTYPE_CONCORDANCE	NON_REF_GENOTYPE_CONCORDANCE
ERR123821.afterbqsr-after-hypervar.vcf	SNP	1	1
ERR123821.afterbqsr-after-hypervar.vcf	INDEL	0.999934	0.999934
TRUTH_SAMPLE	VARIANT_TYPE	GENOTYPE_CONCORDANCE	NON_REF_GENOTYPE_CONCORDANCE
ERR123824.afterbqsr-after-hypervar.vcf	SNP	1	1
ERR123824.afterbqsr-after-hypervar.vcf	INDEL	1	1
TRUTH_SAMPLE	VARIANT_TYPE	GENOTYPE_CONCORDANCE	NON_REF_GENOTYPE_CONCORDANCE
ERR123829.afterbqsr-after-hypervar.vcf	SNP	1	1
ERR123829.afterbqsr-after-hypervar.vcf	INDEL	1	1
TRUTH_SAMPLE	VARIANT_TYPE	GENOTYPE_CONCORDANCE	NON_REF_GENOTYPE_CONCORDANCE
ERR123830.afterbqsr-after-hypervar.vcf	SNP	1	1
ERR123830.afterbqsr-after-hypervar.vcf	INDEL	0.999957	0.999957
TRUTH_SAMPLE	VARIANT_TYPE	GENOTYPE_CONCORDANCE	NON_REF_GENOTYPE_CONCORDANCE
ERR123833.afterbqsr-after-hypervar.vcf	SNP	1	1
ERR123833.afterbqsr-after-hypervar.vcf	INDEL	1	1
TRUTH_SAMPLE	VARIANT_TYPE	GENOTYPE_CONCORDANCE	NON_REF_GENOTYPE_CONCORDANCE
ERR123837.afterbqsr-after-hypervar.vcf	SNP	1	1
ERR123837.afterbqsr-after-hypervar.vcf	INDEL	1	1
TRUTH_SAMPLE	VARIANT_TYPE	GENOTYPE_CONCORDANCE	NON_REF_GENOTYPE_CONCORDANCE
ERR123845.afterbqsr-after-hypervar.vcf	SNP	1	1
ERR123845.afterbqsr-after-hypervar.vcf	INDEL	1	1
TRUTH_SAMPLE	VARIANT_TYPE	GENOTYPE_CONCORDANCE	NON_REF_GENOTYPE_CONCORDANCE
ERR123848.afterbqsr-after-hypervar.vcf	SNP	1	1
ERR123848.afterbqsr-after-hypervar.vcf	INDEL	1	1
TRUTH_SAMPLE	VARIANT_TYPE	GENOTYPE_CONCORDANCE	NON_REF_GENOTYPE_CONCORDANCE
ERR123849.afterbqsr-after-hypervar.vcf	SNP	1	1
ERR123849.afterbqsr-after-hypervar.vcf	INDEL	1	1
TRUTH_SAMPLE	VARIANT_TYPE	GENOTYPE_CONCORDANCE	NON_REF_GENOTYPE_CONCORDANCE
ERR123853.afterbqsr-after-hypervar.vcf	SNP	1	1
ERR123853.afterbqsr-after-hypervar.vcf	INDEL	0.999939	0.999939
TRUTH_SAMPLE	VARIANT_TYPE	GENOTYPE_CONCORDANCE	NON_REF_GENOTYPE_CONCORDANCE
ERR123855.afterbqsr-after-hypervar.vcf	SNP	1	1
ERR123855.afterbqsr-after-hypervar.vcf	INDEL	1	1
TRUTH_SAMPLE	VARIANT_TYPE	GENOTYPE_CONCORDANCE	NON_REF_GENOTYPE_CONCORDANCE
ERR123856.afterbqsr-after-hypervar.vcf	SNP	0.999953	0.999953
ERR123856.afterbqsr-after-hypervar.vcf	INDEL	0.999978	0.999978
TRUTH_SAMPLE	VARIANT_TYPE	GENOTYPE_CONCORDANCE	NON_REF_GENOTYPE_CONCORDANCE
ERR123859.afterbqsr-after-hypervar.vcf	SNP	1	1
ERR123859.afterbqsr-after-hypervar.vcf	INDEL	1	1
TRUTH_SAMPLE	VARIANT_TYPE	GENOTYPE_CONCORDANCE	NON_REF_GENOTYPE_CONCORDANCE
ERR123863.afterbqsr-after-hypervar.vcf	SNP	1	1
ERR123863.afterbqsr-after-hypervar.vcf	INDEL	1	1
TRUTH_SAMPLE	VARIANT_TYPE	GENOTYPE_CONCORDANCE	NON_REF_GENOTYPE_CONCORDANCE
ERR123866.afterbqsr-after-hypervar.vcf	SNP	1	1
ERR123866.afterbqsr-after-hypervar.vcf	INDEL	1	1
TRUTH_SAMPLE	VARIANT_TYPE	GENOTYPE_CONCORDANCE	NON_REF_GENOTYPE_CONCORDANCE
ERR123871.afterbqsr-after-hypervar.vcf	SNP	1	1
ERR123871.afterbqsr-after-hypervar.vcf	INDEL	1	1
TRUTH_SAMPLE	VARIANT_TYPE	GENOTYPE_CONCORDANCE	NON_REF_GENOTYPE_CONCORDANCE
ERR123873.afterbqsr-after-hypervar.vcf	SNP	1	1
ERR123873.afterbqsr-after-hypervar.vcf	INDEL	1	1
TRUTH_SAMPLE	VARIANT_TYPE	GENOTYPE_CONCORDANCE	NON_REF_GENOTYPE_CONCORDANCE
ERR123874.afterbqsr-after-hypervar.vcf	SNP	1	1
ERR123874.afterbqsr-after-hypervar.vcf	INDEL	1	1
TRUTH_SAMPLE	VARIANT_TYPE	GENOTYPE_CONCORDANCE	NON_REF_GENOTYPE_CONCORDANCE
ERR123877.afterbqsr-after-hypervar.vcf	SNP	1	1
ERR123877.afterbqsr-after-hypervar.vcf	INDEL	1	1
TRUTH_SAMPLE	VARIANT_TYPE	GENOTYPE_CONCORDANCE	NON_REF_GENOTYPE_CONCORDANCE
ERR123878.afterbqsr-after-hypervar.vcf	SNP	1	1
ERR123878.afterbqsr-after-hypervar.vcf	INDEL	1	1
TRUTH_SAMPLE	VARIANT_TYPE	GENOTYPE_CONCORDANCE	NON_REF_GENOTYPE_CONCORDANCE
ERR123881.afterbqsr-after-hypervar.vcf	SNP	0.99996	0.99996
ERR123881.afterbqsr-after-hypervar.vcf	INDEL	0.999979	0.999979
TRUTH_SAMPLE	VARIANT_TYPE	GENOTYPE_CONCORDANCE	NON_REF_GENOTYPE_CONCORDANCE
ERR123883.afterbqsr-after-hypervar.vcf	SNP	1	1
ERR123883.afterbqsr-after-hypervar.vcf	INDEL	0.999975	0.999975
TRUTH_SAMPLE	VARIANT_TYPE	GENOTYPE_CONCORDANCE	NON_REF_GENOTYPE_CONCORDANCE
ERR123884.afterbqsr-after-hypervar.vcf	SNP	1	1
ERR123884.afterbqsr-after-hypervar.vcf	INDEL	1	1
TRUTH_SAMPLE	VARIANT_TYPE	GENOTYPE_CONCORDANCE	NON_REF_GENOTYPE_CONCORDANCE
ERR123885.afterbqsr-after-hypervar.vcf	SNP	1	1
ERR123885.afterbqsr-after-hypervar.vcf	INDEL	0.999952	0.999952
TRUTH_SAMPLE	VARIANT_TYPE	GENOTYPE_CONCORDANCE	NON_REF_GENOTYPE_CONCORDANCE
ERR123886.afterbqsr-after-hypervar.vcf	SNP	1	1
ERR123886.afterbqsr-after-hypervar.vcf	INDEL	0.999957	0.999957
TRUTH_SAMPLE	VARIANT_TYPE	GENOTYPE_CONCORDANCE	NON_REF_GENOTYPE_CONCORDANCE
ERR123888.afterbqsr-after-hypervar.vcf	SNP	1	1
ERR123888.afterbqsr-after-hypervar.vcf	INDEL	1	1
TRUTH_SAMPLE	VARIANT_TYPE	GENOTYPE_CONCORDANCE	NON_REF_GENOTYPE_CONCORDANCE
ERR123889.afterbqsr-after-hypervar.vcf	SNP	1	1
ERR123889.afterbqsr-after-hypervar.vcf	INDEL	0.999976	0.999976
TRUTH_SAMPLE	VARIANT_TYPE	GENOTYPE_CONCORDANCE	NON_REF_GENOTYPE_CONCORDANCE
ERR123890.afterbqsr-after-hypervar.vcf	SNP	1	1
ERR123890.afterbqsr-after-hypervar.vcf	INDEL	0.999977	0.999977
TRUTH_SAMPLE	VARIANT_TYPE	GENOTYPE_CONCORDANCE	NON_REF_GENOTYPE_CONCORDANCE
ERR123892.afterbqsr-after-hypervar.vcf	SNP	1	1
ERR123892.afterbqsr-after-hypervar.vcf	INDEL	1	1
TRUTH_SAMPLE	VARIANT_TYPE	GENOTYPE_CONCORDANCE	NON_REF_GENOTYPE_CONCORDANCE
ERR123893.afterbqsr-after-hypervar.vcf	SNP	0.999926	0.999926
ERR123893.afterbqsr-after-hypervar.vcf	INDEL	0.999782	0.999782
TRUTH_SAMPLE	VARIANT_TYPE	GENOTYPE_CONCORDANCE	NON_REF_GENOTYPE_CONCORDANCE
ERR123894.afterbqsr-after-hypervar.vcf	SNP	1	1
ERR123894.afterbqsr-after-hypervar.vcf	INDEL	0.999956	0.999956
TRUTH_SAMPLE	VARIANT_TYPE	GENOTYPE_CONCORDANCE	NON_REF_GENOTYPE_CONCORDANCE
ERR123895.afterbqsr-after-hypervar.vcf	SNP	1	1
ERR123895.afterbqsr-after-hypervar.vcf	INDEL	1	1
TRUTH_SAMPLE	VARIANT_TYPE	GENOTYPE_CONCORDANCE	NON_REF_GENOTYPE_CONCORDANCE
ERR123898.afterbqsr-after-hypervar.vcf	SNP	1	1
ERR123898.afterbqsr-after-hypervar.vcf	INDEL	0.999952	0.999952
TRUTH_SAMPLE	VARIANT_TYPE	GENOTYPE_CONCORDANCE	NON_REF_GENOTYPE_CONCORDANCE
ERR123899.afterbqsr-after-hypervar.vcf	SNP	1	1
ERR123899.afterbqsr-after-hypervar.vcf	INDEL	1	1
TRUTH_SAMPLE	VARIANT_TYPE	GENOTYPE_CONCORDANCE	NON_REF_GENOTYPE_CONCORDANCE
ERR126016.afterbqsr-after-hypervar.vcf	SNP	1	1
ERR126016.afterbqsr-after-hypervar.vcf	INDEL	1	1
TRUTH_SAMPLE	VARIANT_TYPE	GENOTYPE_CONCORDANCE	NON_REF_GENOTYPE_CONCORDANCE
ERR126017.afterbqsr-after-hypervar.vcf	SNP	1	1
ERR126017.afterbqsr-after-hypervar.vcf	INDEL	1	1
TRUTH_SAMPLE	VARIANT_TYPE	GENOTYPE_CONCORDANCE	NON_REF_GENOTYPE_CONCORDANCE
ERR126018.afterbqsr-after-hypervar.vcf	SNP	1	1
ERR126018.afterbqsr-after-hypervar.vcf	INDEL	1	1
TRUTH_SAMPLE	VARIANT_TYPE	GENOTYPE_CONCORDANCE	NON_REF_GENOTYPE_CONCORDANCE
ERR126019.afterbqsr-after-hypervar.vcf	SNP	0.999704	0.999704
ERR126019.afterbqsr-after-hypervar.vcf	INDEL	0.999953	0.999953
TRUTH_SAMPLE	VARIANT_TYPE	GENOTYPE_CONCORDANCE	NON_REF_GENOTYPE_CONCORDANCE
ERR164693.afterbqsr-after-hypervar.vcf	SNP	0.999953	0.999953
ERR164693.afterbqsr-after-hypervar.vcf	INDEL	0.999954	0.999954
TRUTH_SAMPLE	VARIANT_TYPE	GENOTYPE_CONCORDANCE	NON_REF_GENOTYPE_CONCORDANCE
ERR164694.afterbqsr-after-hypervar.vcf	SNP	1	1
ERR164694.afterbqsr-after-hypervar.vcf	INDEL	0.999933	0.999933
TRUTH_SAMPLE	VARIANT_TYPE	GENOTYPE_CONCORDANCE	NON_REF_GENOTYPE_CONCORDANCE
ERR164695.afterbqsr-after-hypervar.vcf	SNP	0.999913	0.999913
ERR164695.afterbqsr-after-hypervar.vcf	INDEL	0.999933	0.999933
TRUTH_SAMPLE	VARIANT_TYPE	GENOTYPE_CONCORDANCE	NON_REF_GENOTYPE_CONCORDANCE
ERR164696.afterbqsr-after-hypervar.vcf	SNP	1	1
ERR164696.afterbqsr-after-hypervar.vcf	INDEL	0.999976	0.999976
TRUTH_SAMPLE	VARIANT_TYPE	GENOTYPE_CONCORDANCE	NON_REF_GENOTYPE_CONCORDANCE
ERR164697.afterbqsr-after-hypervar.vcf	SNP	1	1
ERR164697.afterbqsr-after-hypervar.vcf	INDEL	1	1
TRUTH_SAMPLE	VARIANT_TYPE	GENOTYPE_CONCORDANCE	NON_REF_GENOTYPE_CONCORDANCE
ERR164698.afterbqsr-after-hypervar.vcf	SNP	1	1
ERR164698.afterbqsr-after-hypervar.vcf	INDEL	0.999953	0.999953
TRUTH_SAMPLE	VARIANT_TYPE	GENOTYPE_CONCORDANCE	NON_REF_GENOTYPE_CONCORDANCE
ERR164700.afterbqsr-after-hypervar.vcf	SNP	1	1
ERR164700.afterbqsr-after-hypervar.vcf	INDEL	0.999957	0.999957
TRUTH_SAMPLE	VARIANT_TYPE	GENOTYPE_CONCORDANCE	NON_REF_GENOTYPE_CONCORDANCE
ERR164701.afterbqsr-after-hypervar.vcf	SNP	1	1
ERR164701.afterbqsr-after-hypervar.vcf	INDEL	0.999975	0.999975
TRUTH_SAMPLE	VARIANT_TYPE	GENOTYPE_CONCORDANCE	NON_REF_GENOTYPE_CONCORDANCE
ERR164703.afterbqsr-after-hypervar.vcf	SNP	0.999922	0.999922
ERR164703.afterbqsr-after-hypervar.vcf	INDEL	0.999711	0.999711
TRUTH_SAMPLE	VARIANT_TYPE	GENOTYPE_CONCORDANCE	NON_REF_GENOTYPE_CONCORDANCE
ERR164705.afterbqsr-after-hypervar.vcf	SNP	0.999886	0.999886
ERR164705.afterbqsr-after-hypervar.vcf	INDEL	0.999497	0.999497
TRUTH_SAMPLE	VARIANT_TYPE	GENOTYPE_CONCORDANCE	NON_REF_GENOTYPE_CONCORDANCE
ERR164706.afterbqsr-after-hypervar.vcf	SNP	1	1
ERR164706.afterbqsr-after-hypervar.vcf	INDEL	0.999769	0.999769
TRUTH_SAMPLE	VARIANT_TYPE	GENOTYPE_CONCORDANCE	NON_REF_GENOTYPE_CONCORDANCE
ERR164707.afterbqsr-after-hypervar.vcf	SNP	1	1
ERR164707.afterbqsr-after-hypervar.vcf	INDEL	1	1
TRUTH_SAMPLE	VARIANT_TYPE	GENOTYPE_CONCORDANCE	NON_REF_GENOTYPE_CONCORDANCE
ERR164708.afterbqsr-after-hypervar.vcf	SNP	0.999958	0.999958
ERR164708.afterbqsr-after-hypervar.vcf	INDEL	0.999957	0.999957
TRUTH_SAMPLE	VARIANT_TYPE	GENOTYPE_CONCORDANCE	NON_REF_GENOTYPE_CONCORDANCE
ERR164711.afterbqsr-after-hypervar.vcf	SNP	1	1
ERR164711.afterbqsr-after-hypervar.vcf	INDEL	0.999931	0.999931
TRUTH_SAMPLE	VARIANT_TYPE	GENOTYPE_CONCORDANCE	NON_REF_GENOTYPE_CONCORDANCE
ERR164713.afterbqsr-after-hypervar.vcf	SNP	1	1
ERR164713.afterbqsr-after-hypervar.vcf	INDEL	0.999976	0.999976
TRUTH_SAMPLE	VARIANT_TYPE	GENOTYPE_CONCORDANCE	NON_REF_GENOTYPE_CONCORDANCE
ERR164715.afterbqsr-after-hypervar.vcf	SNP	1	1
ERR164715.afterbqsr-after-hypervar.vcf	INDEL	0.999977	0.999977
TRUTH_SAMPLE	VARIANT_TYPE	GENOTYPE_CONCORDANCE	NON_REF_GENOTYPE_CONCORDANCE
ERR164718.afterbqsr-after-hypervar.vcf	SNP	1	1
ERR164718.afterbqsr-after-hypervar.vcf	INDEL	0.999803	0.999803
TRUTH_SAMPLE	VARIANT_TYPE	GENOTYPE_CONCORDANCE	NON_REF_GENOTYPE_CONCORDANCE
ERR164719.afterbqsr-after-hypervar.vcf	SNP	1	1
ERR164719.afterbqsr-after-hypervar.vcf	INDEL	1	1
TRUTH_SAMPLE	VARIANT_TYPE	GENOTYPE_CONCORDANCE	NON_REF_GENOTYPE_CONCORDANCE
ERR164728.afterbqsr-after-hypervar.vcf	SNP	1	1
ERR164728.afterbqsr-after-hypervar.vcf	INDEL	0.999978	0.999978
TRUTH_SAMPLE	VARIANT_TYPE	GENOTYPE_CONCORDANCE	NON_REF_GENOTYPE_CONCORDANCE
ERR164729.afterbqsr-after-hypervar.vcf	SNP	1	1
ERR164729.afterbqsr-after-hypervar.vcf	INDEL	1	1
TRUTH_SAMPLE	VARIANT_TYPE	GENOTYPE_CONCORDANCE	NON_REF_GENOTYPE_CONCORDANCE
ERR164731.afterbqsr-after-hypervar.vcf	SNP	1	1
ERR164731.afterbqsr-after-hypervar.vcf	INDEL	1	1
TRUTH_SAMPLE	VARIANT_TYPE	GENOTYPE_CONCORDANCE	NON_REF_GENOTYPE_CONCORDANCE
ERR164732.afterbqsr-after-hypervar.vcf	SNP	1	1
ERR164732.afterbqsr-after-hypervar.vcf	INDEL	1	1
TRUTH_SAMPLE	VARIANT_TYPE	GENOTYPE_CONCORDANCE	NON_REF_GENOTYPE_CONCORDANCE
ERR164734.afterbqsr-after-hypervar.vcf	SNP	1	1
ERR164734.afterbqsr-after-hypervar.vcf	INDEL	1	1
TRUTH_SAMPLE	VARIANT_TYPE	GENOTYPE_CONCORDANCE	NON_REF_GENOTYPE_CONCORDANCE
ERR164735.afterbqsr-after-hypervar.vcf	SNP	1	1
ERR164735.afterbqsr-after-hypervar.vcf	INDEL	1	1
TRUTH_SAMPLE	VARIANT_TYPE	GENOTYPE_CONCORDANCE	NON_REF_GENOTYPE_CONCORDANCE
ERR164736.afterbqsr-after-hypervar.vcf	SNP	1	1
ERR164736.afterbqsr-after-hypervar.vcf	INDEL	0.999974	0.999974
TRUTH_SAMPLE	VARIANT_TYPE	GENOTYPE_CONCORDANCE	NON_REF_GENOTYPE_CONCORDANCE
ERR164738.afterbqsr-after-hypervar.vcf	SNP	1	1
ERR164738.afterbqsr-after-hypervar.vcf	INDEL	1	1
TRUTH_SAMPLE	VARIANT_TYPE	GENOTYPE_CONCORDANCE	NON_REF_GENOTYPE_CONCORDANCE
ERR164739.afterbqsr-after-hypervar.vcf	SNP	1	1
ERR164739.afterbqsr-after-hypervar.vcf	INDEL	0.999969	0.999969
TRUTH_SAMPLE	VARIANT_TYPE	GENOTYPE_CONCORDANCE	NON_REF_GENOTYPE_CONCORDANCE
ERR171563.afterbqsr-after-hypervar.vcf	SNP	1	1
ERR171563.afterbqsr-after-hypervar.vcf	INDEL	1	1
TRUTH_SAMPLE	VARIANT_TYPE	GENOTYPE_CONCORDANCE	NON_REF_GENOTYPE_CONCORDANCE
ERR171565.afterbqsr-after-hypervar.vcf	SNP	1	1
ERR171565.afterbqsr-after-hypervar.vcf	INDEL	1	1
TRUTH_SAMPLE	VARIANT_TYPE	GENOTYPE_CONCORDANCE	NON_REF_GENOTYPE_CONCORDANCE
ERR171566.afterbqsr-after-hypervar.vcf	SNP	1	1
ERR171566.afterbqsr-after-hypervar.vcf	INDEL	1	1
TRUTH_SAMPLE	VARIANT_TYPE	GENOTYPE_CONCORDANCE	NON_REF_GENOTYPE_CONCORDANCE
ERR171567.afterbqsr-after-hypervar.vcf	SNP	1	1
ERR171567.afterbqsr-after-hypervar.vcf	INDEL	1	1
TRUTH_SAMPLE	VARIANT_TYPE	GENOTYPE_CONCORDANCE	NON_REF_GENOTYPE_CONCORDANCE
ERR171578.afterbqsr-after-hypervar.vcf	SNP	1	1
ERR171578.afterbqsr-after-hypervar.vcf	INDEL	1	1
TRUTH_SAMPLE	VARIANT_TYPE	GENOTYPE_CONCORDANCE	NON_REF_GENOTYPE_CONCORDANCE
ERR171585.afterbqsr-after-hypervar.vcf	SNP	1	1
ERR171585.afterbqsr-after-hypervar.vcf	INDEL	0.999974	0.999974
TRUTH_SAMPLE	VARIANT_TYPE	GENOTYPE_CONCORDANCE	NON_REF_GENOTYPE_CONCORDANCE
ERR171587.afterbqsr-after-hypervar.vcf	SNP	1	1
ERR171587.afterbqsr-after-hypervar.vcf	INDEL	1	1
TRUTH_SAMPLE	VARIANT_TYPE	GENOTYPE_CONCORDANCE	NON_REF_GENOTYPE_CONCORDANCE
ERR171591.afterbqsr-after-hypervar.vcf	SNP	1	1
ERR171591.afterbqsr-after-hypervar.vcf	INDEL	1	1
TRUTH_SAMPLE	VARIANT_TYPE	GENOTYPE_CONCORDANCE	NON_REF_GENOTYPE_CONCORDANCE
ERR171592.afterbqsr-after-hypervar.vcf	SNP	1	1
ERR171592.afterbqsr-after-hypervar.vcf	INDEL	1	1
TRUTH_SAMPLE	VARIANT_TYPE	GENOTYPE_CONCORDANCE	NON_REF_GENOTYPE_CONCORDANCE
ERR171595.afterbqsr-after-hypervar.vcf	SNP	1	1
ERR171595.afterbqsr-after-hypervar.vcf	INDEL	1	1
TRUTH_SAMPLE	VARIANT_TYPE	GENOTYPE_CONCORDANCE	NON_REF_GENOTYPE_CONCORDANCE
ERR171597.afterbqsr-after-hypervar.vcf	SNP	1	1
ERR171597.afterbqsr-after-hypervar.vcf	INDEL	1	1
TRUTH_SAMPLE	VARIANT_TYPE	GENOTYPE_CONCORDANCE	NON_REF_GENOTYPE_CONCORDANCE
ERR171598.afterbqsr-after-hypervar.vcf	SNP	1	1
ERR171598.afterbqsr-after-hypervar.vcf	INDEL	1	1
TRUTH_SAMPLE	VARIANT_TYPE	GENOTYPE_CONCORDANCE	NON_REF_GENOTYPE_CONCORDANCE
ERR171601.afterbqsr-after-hypervar.vcf	SNP	0.999954	0.999954
ERR171601.afterbqsr-after-hypervar.vcf	INDEL	0.999973	0.999973
TRUTH_SAMPLE	VARIANT_TYPE	GENOTYPE_CONCORDANCE	NON_REF_GENOTYPE_CONCORDANCE
ERR171604.afterbqsr-after-hypervar.vcf	SNP	1	1
ERR171604.afterbqsr-after-hypervar.vcf	INDEL	1	1
TRUTH_SAMPLE	VARIANT_TYPE	GENOTYPE_CONCORDANCE	NON_REF_GENOTYPE_CONCORDANCE
ERR171607.afterbqsr-after-hypervar.vcf	SNP	1	1
ERR171607.afterbqsr-after-hypervar.vcf	INDEL	1	1
TRUTH_SAMPLE	VARIANT_TYPE	GENOTYPE_CONCORDANCE	NON_REF_GENOTYPE_CONCORDANCE
ERR171608.afterbqsr-after-hypervar.vcf	SNP	1	1
ERR171608.afterbqsr-after-hypervar.vcf	INDEL	1	1
TRUTH_SAMPLE	VARIANT_TYPE	GENOTYPE_CONCORDANCE	NON_REF_GENOTYPE_CONCORDANCE
ERR171610.afterbqsr-after-hypervar.vcf	SNP	1	1
ERR171610.afterbqsr-after-hypervar.vcf	INDEL	1	1
TRUTH_SAMPLE	VARIANT_TYPE	GENOTYPE_CONCORDANCE	NON_REF_GENOTYPE_CONCORDANCE
ERR171614.afterbqsr-after-hypervar.vcf	SNP	1	1
ERR171614.afterbqsr-after-hypervar.vcf	INDEL	1	1
TRUTH_SAMPLE	VARIANT_TYPE	GENOTYPE_CONCORDANCE	NON_REF_GENOTYPE_CONCORDANCE
ERR171617.afterbqsr-after-hypervar.vcf	SNP	1	1
ERR171617.afterbqsr-after-hypervar.vcf	INDEL	1	1
TRUTH_SAMPLE	VARIANT_TYPE	GENOTYPE_CONCORDANCE	NON_REF_GENOTYPE_CONCORDANCE
ERR171619.afterbqsr-after-hypervar.vcf	SNP	1	1
ERR171619.afterbqsr-after-hypervar.vcf	INDEL	1	1
TRUTH_SAMPLE	VARIANT_TYPE	GENOTYPE_CONCORDANCE	NON_REF_GENOTYPE_CONCORDANCE
ERR171620.afterbqsr-after-hypervar.vcf	SNP	1	1
ERR171620.afterbqsr-after-hypervar.vcf	INDEL	1	1
TRUTH_SAMPLE	VARIANT_TYPE	GENOTYPE_CONCORDANCE	NON_REF_GENOTYPE_CONCORDANCE
ERR171622.afterbqsr-after-hypervar.vcf	SNP	1	1
ERR171622.afterbqsr-after-hypervar.vcf	INDEL	1	1
TRUTH_SAMPLE	VARIANT_TYPE	GENOTYPE_CONCORDANCE	NON_REF_GENOTYPE_CONCORDANCE
ERR171623.afterbqsr-after-hypervar.vcf	SNP	1	1
ERR171623.afterbqsr-after-hypervar.vcf	INDEL	1	1
TRUTH_SAMPLE	VARIANT_TYPE	GENOTYPE_CONCORDANCE	NON_REF_GENOTYPE_CONCORDANCE
ERR171624.afterbqsr-after-hypervar.vcf	SNP	1	1
ERR171624.afterbqsr-after-hypervar.vcf	INDEL	1	1
TRUTH_SAMPLE	VARIANT_TYPE	GENOTYPE_CONCORDANCE	NON_REF_GENOTYPE_CONCORDANCE
ERR171625.afterbqsr-after-hypervar.vcf	SNP	1	1
ERR171625.afterbqsr-after-hypervar.vcf	INDEL	1	1
TRUTH_SAMPLE	VARIANT_TYPE	GENOTYPE_CONCORDANCE	NON_REF_GENOTYPE_CONCORDANCE
ERR171627.afterbqsr-after-hypervar.vcf	SNP	1	1
ERR171627.afterbqsr-after-hypervar.vcf	INDEL	1	1
TRUTH_SAMPLE	VARIANT_TYPE	GENOTYPE_CONCORDANCE	NON_REF_GENOTYPE_CONCORDANCE
ERR171628.afterbqsr-after-hypervar.vcf	SNP	1	1
ERR171628.afterbqsr-after-hypervar.vcf	INDEL	1	1
TRUTH_SAMPLE	VARIANT_TYPE	GENOTYPE_CONCORDANCE	NON_REF_GENOTYPE_CONCORDANCE
ERR171630.afterbqsr-after-hypervar.vcf	SNP	1	1
ERR171630.afterbqsr-after-hypervar.vcf	INDEL	1	1
TRUTH_SAMPLE	VARIANT_TYPE	GENOTYPE_CONCORDANCE	NON_REF_GENOTYPE_CONCORDANCE
ERR171631.afterbqsr-after-hypervar.vcf	SNP	1	1
ERR171631.afterbqsr-after-hypervar.vcf	INDEL	1	1
TRUTH_SAMPLE	VARIANT_TYPE	GENOTYPE_CONCORDANCE	NON_REF_GENOTYPE_CONCORDANCE
ERR171635.afterbqsr-after-hypervar.vcf	SNP	1	1
ERR171635.afterbqsr-after-hypervar.vcf	INDEL	0.999969	0.999969
TRUTH_SAMPLE	VARIANT_TYPE	GENOTYPE_CONCORDANCE	NON_REF_GENOTYPE_CONCORDANCE
ERR171637.afterbqsr-after-hypervar.vcf	SNP	1	1
ERR171637.afterbqsr-after-hypervar.vcf	INDEL	1	1
TRUTH_SAMPLE	VARIANT_TYPE	GENOTYPE_CONCORDANCE	NON_REF_GENOTYPE_CONCORDANCE
ERR171638.afterbqsr-after-hypervar.vcf	SNP	1	1
ERR171638.afterbqsr-after-hypervar.vcf	INDEL	1	1
TRUTH_SAMPLE	VARIANT_TYPE	GENOTYPE_CONCORDANCE	NON_REF_GENOTYPE_CONCORDANCE
ERR171639.afterbqsr-after-hypervar.vcf	SNP	1	1
ERR171639.afterbqsr-after-hypervar.vcf	INDEL	1	1
TRUTH_SAMPLE	VARIANT_TYPE	GENOTYPE_CONCORDANCE	NON_REF_GENOTYPE_CONCORDANCE
ERR171643.afterbqsr-after-hypervar.vcf	SNP	1	1
ERR171643.afterbqsr-after-hypervar.vcf	INDEL	1	1
TRUTH_SAMPLE	VARIANT_TYPE	GENOTYPE_CONCORDANCE	NON_REF_GENOTYPE_CONCORDANCE
ERR171644.afterbqsr-after-hypervar.vcf	SNP	1	1
ERR171644.afterbqsr-after-hypervar.vcf	INDEL	0.999952	0.999952
TRUTH_SAMPLE	VARIANT_TYPE	GENOTYPE_CONCORDANCE	NON_REF_GENOTYPE_CONCORDANCE
ERR171650.afterbqsr-after-hypervar.vcf	SNP	1	1
ERR171650.afterbqsr-after-hypervar.vcf	INDEL	1	1
TRUTH_SAMPLE	VARIANT_TYPE	GENOTYPE_CONCORDANCE	NON_REF_GENOTYPE_CONCORDANCE
ERR171651.afterbqsr-after-hypervar.vcf	SNP	1	1
ERR171651.afterbqsr-after-hypervar.vcf	INDEL	1	1
TRUTH_SAMPLE	VARIANT_TYPE	GENOTYPE_CONCORDANCE	NON_REF_GENOTYPE_CONCORDANCE
ERR171652.afterbqsr-after-hypervar.vcf	SNP	1	1
ERR171652.afterbqsr-after-hypervar.vcf	INDEL	1	1
TRUTH_SAMPLE	VARIANT_TYPE	GENOTYPE_CONCORDANCE	NON_REF_GENOTYPE_CONCORDANCE
ERR175475.afterbqsr-after-hypervar.vcf	SNP	1	1
ERR175475.afterbqsr-after-hypervar.vcf	INDEL	1	1
TRUTH_SAMPLE	VARIANT_TYPE	GENOTYPE_CONCORDANCE	NON_REF_GENOTYPE_CONCORDANCE
ERR175476.afterbqsr-after-hypervar.vcf	SNP	1	1
ERR175476.afterbqsr-after-hypervar.vcf	INDEL	1	1
TRUTH_SAMPLE	VARIANT_TYPE	GENOTYPE_CONCORDANCE	NON_REF_GENOTYPE_CONCORDANCE
ERR175481.afterbqsr-after-hypervar.vcf	SNP	1	1
ERR175481.afterbqsr-after-hypervar.vcf	INDEL	1	1
TRUTH_SAMPLE	VARIANT_TYPE	GENOTYPE_CONCORDANCE	NON_REF_GENOTYPE_CONCORDANCE
ERR175483.afterbqsr-after-hypervar.vcf	SNP	1	1
ERR175483.afterbqsr-after-hypervar.vcf	INDEL	1	1
TRUTH_SAMPLE	VARIANT_TYPE	GENOTYPE_CONCORDANCE	NON_REF_GENOTYPE_CONCORDANCE
ERR175484.afterbqsr-after-hypervar.vcf	SNP	1	1
ERR175484.afterbqsr-after-hypervar.vcf	INDEL	1	1
TRUTH_SAMPLE	VARIANT_TYPE	GENOTYPE_CONCORDANCE	NON_REF_GENOTYPE_CONCORDANCE
ERR175485.afterbqsr-after-hypervar.vcf	SNP	1	1
ERR175485.afterbqsr-after-hypervar.vcf	INDEL	1	1
TRUTH_SAMPLE	VARIANT_TYPE	GENOTYPE_CONCORDANCE	NON_REF_GENOTYPE_CONCORDANCE
ERR175486.afterbqsr-after-hypervar.vcf	SNP	0.999963	0.999963
ERR175486.afterbqsr-after-hypervar.vcf	INDEL	0.999976	0.999976
TRUTH_SAMPLE	VARIANT_TYPE	GENOTYPE_CONCORDANCE	NON_REF_GENOTYPE_CONCORDANCE
ERR175487.afterbqsr-after-hypervar.vcf	SNP	1	1
ERR175487.afterbqsr-after-hypervar.vcf	INDEL	1	1
TRUTH_SAMPLE	VARIANT_TYPE	GENOTYPE_CONCORDANCE	NON_REF_GENOTYPE_CONCORDANCE
ERR175490.afterbqsr-after-hypervar.vcf	SNP	1	1
ERR175490.afterbqsr-after-hypervar.vcf	INDEL	1	1
TRUTH_SAMPLE	VARIANT_TYPE	GENOTYPE_CONCORDANCE	NON_REF_GENOTYPE_CONCORDANCE
ERR175495.afterbqsr-after-hypervar.vcf	SNP	1	1
ERR175495.afterbqsr-after-hypervar.vcf	INDEL	0.999929	0.999929
TRUTH_SAMPLE	VARIANT_TYPE	GENOTYPE_CONCORDANCE	NON_REF_GENOTYPE_CONCORDANCE
ERR175502.afterbqsr-after-hypervar.vcf	SNP	1	1
ERR175502.afterbqsr-after-hypervar.vcf	INDEL	1	1
TRUTH_SAMPLE	VARIANT_TYPE	GENOTYPE_CONCORDANCE	NON_REF_GENOTYPE_CONCORDANCE
ERR175506.afterbqsr-after-hypervar.vcf	SNP	1	1
ERR175506.afterbqsr-after-hypervar.vcf	INDEL	0.999972	0.999972
TRUTH_SAMPLE	VARIANT_TYPE	GENOTYPE_CONCORDANCE	NON_REF_GENOTYPE_CONCORDANCE
ERR175511.afterbqsr-after-hypervar.vcf	SNP	1	1
ERR175511.afterbqsr-after-hypervar.vcf	INDEL	1	1
TRUTH_SAMPLE	VARIANT_TYPE	GENOTYPE_CONCORDANCE	NON_REF_GENOTYPE_CONCORDANCE
ERR175515.afterbqsr-after-hypervar.vcf	SNP	1	1
ERR175515.afterbqsr-after-hypervar.vcf	INDEL	0.999956	0.999956
TRUTH_SAMPLE	VARIANT_TYPE	GENOTYPE_CONCORDANCE	NON_REF_GENOTYPE_CONCORDANCE
ERR175519.afterbqsr-after-hypervar.vcf	SNP	1	1
ERR175519.afterbqsr-after-hypervar.vcf	INDEL	0.99997	0.99997
TRUTH_SAMPLE	VARIANT_TYPE	GENOTYPE_CONCORDANCE	NON_REF_GENOTYPE_CONCORDANCE
ERR180048.afterbqsr-after-hypervar.vcf	SNP	1	1
ERR180048.afterbqsr-after-hypervar.vcf	INDEL	1	1
TRUTH_SAMPLE	VARIANT_TYPE	GENOTYPE_CONCORDANCE	NON_REF_GENOTYPE_CONCORDANCE
ERR180051.afterbqsr-after-hypervar.vcf	SNP	1	1
ERR180051.afterbqsr-after-hypervar.vcf	INDEL	1	1
TRUTH_SAMPLE	VARIANT_TYPE	GENOTYPE_CONCORDANCE	NON_REF_GENOTYPE_CONCORDANCE
ERR180054.afterbqsr-after-hypervar.vcf	SNP	1	1
ERR180054.afterbqsr-after-hypervar.vcf	INDEL	1	1
TRUTH_SAMPLE	VARIANT_TYPE	GENOTYPE_CONCORDANCE	NON_REF_GENOTYPE_CONCORDANCE
ERR180058.afterbqsr-after-hypervar.vcf	SNP	1	1
ERR180058.afterbqsr-after-hypervar.vcf	INDEL	1	1
TRUTH_SAMPLE	VARIANT_TYPE	GENOTYPE_CONCORDANCE	NON_REF_GENOTYPE_CONCORDANCE
ERR180059.afterbqsr-after-hypervar.vcf	SNP	1	1
ERR180059.afterbqsr-after-hypervar.vcf	INDEL	1	1
TRUTH_SAMPLE	VARIANT_TYPE	GENOTYPE_CONCORDANCE	NON_REF_GENOTYPE_CONCORDANCE
ERR180066.afterbqsr-after-hypervar.vcf	SNP	1	1
ERR180066.afterbqsr-after-hypervar.vcf	INDEL	0.999976	0.999976
TRUTH_SAMPLE	VARIANT_TYPE	GENOTYPE_CONCORDANCE	NON_REF_GENOTYPE_CONCORDANCE
ERR180081.afterbqsr-after-hypervar.vcf	SNP	1	1
ERR180081.afterbqsr-after-hypervar.vcf	INDEL	1	1
TRUTH_SAMPLE	VARIANT_TYPE	GENOTYPE_CONCORDANCE	NON_REF_GENOTYPE_CONCORDANCE
ERR180090.afterbqsr-after-hypervar.vcf	SNP	1	1
ERR180090.afterbqsr-after-hypervar.vcf	INDEL	1	1
TRUTH_SAMPLE	VARIANT_TYPE	GENOTYPE_CONCORDANCE	NON_REF_GENOTYPE_CONCORDANCE
ERR199971.afterbqsr-after-hypervar.vcf	SNP	1	1
ERR199971.afterbqsr-after-hypervar.vcf	INDEL	1	1
TRUTH_SAMPLE	VARIANT_TYPE	GENOTYPE_CONCORDANCE	NON_REF_GENOTYPE_CONCORDANCE
ERR199972.afterbqsr-after-hypervar.vcf	SNP	1	1
ERR199972.afterbqsr-after-hypervar.vcf	INDEL	1	1
TRUTH_SAMPLE	VARIANT_TYPE	GENOTYPE_CONCORDANCE	NON_REF_GENOTYPE_CONCORDANCE
ERR199977.afterbqsr-after-hypervar.vcf	SNP	1	1
ERR199977.afterbqsr-after-hypervar.vcf	INDEL	0.999961	0.999961
TRUTH_SAMPLE	VARIANT_TYPE	GENOTYPE_CONCORDANCE	NON_REF_GENOTYPE_CONCORDANCE
ERR199985.afterbqsr-after-hypervar.vcf	SNP	1	1
ERR199985.afterbqsr-after-hypervar.vcf	INDEL	1	1
TRUTH_SAMPLE	VARIANT_TYPE	GENOTYPE_CONCORDANCE	NON_REF_GENOTYPE_CONCORDANCE
ERR199986.afterbqsr-after-hypervar.vcf	SNP	1	1
ERR199986.afterbqsr-after-hypervar.vcf	INDEL	1	1
TRUTH_SAMPLE	VARIANT_TYPE	GENOTYPE_CONCORDANCE	NON_REF_GENOTYPE_CONCORDANCE
ERR199987.afterbqsr-after-hypervar.vcf	SNP	1	1
ERR199987.afterbqsr-after-hypervar.vcf	INDEL	1	1
TRUTH_SAMPLE	VARIANT_TYPE	GENOTYPE_CONCORDANCE	NON_REF_GENOTYPE_CONCORDANCE
ERR199988.afterbqsr-after-hypervar.vcf	SNP	1	1
ERR199988.afterbqsr-after-hypervar.vcf	INDEL	1	1
TRUTH_SAMPLE	VARIANT_TYPE	GENOTYPE_CONCORDANCE	NON_REF_GENOTYPE_CONCORDANCE
ERR199990.afterbqsr-after-hypervar.vcf	SNP	1	1
ERR199990.afterbqsr-after-hypervar.vcf	INDEL	1	1
TRUTH_SAMPLE	VARIANT_TYPE	GENOTYPE_CONCORDANCE	NON_REF_GENOTYPE_CONCORDANCE
ERR199991.afterbqsr-after-hypervar.vcf	SNP	0.999941	0.999941
ERR199991.afterbqsr-after-hypervar.vcf	INDEL	1	1
TRUTH_SAMPLE	VARIANT_TYPE	GENOTYPE_CONCORDANCE	NON_REF_GENOTYPE_CONCORDANCE
ERR199993.afterbqsr-after-hypervar.vcf	SNP	1	1
ERR199993.afterbqsr-after-hypervar.vcf	INDEL	1	1
TRUTH_SAMPLE	VARIANT_TYPE	GENOTYPE_CONCORDANCE	NON_REF_GENOTYPE_CONCORDANCE
ERR205940.afterbqsr-after-hypervar.vcf	SNP	1	1
ERR205940.afterbqsr-after-hypervar.vcf	INDEL	1	1
TRUTH_SAMPLE	VARIANT_TYPE	GENOTYPE_CONCORDANCE	NON_REF_GENOTYPE_CONCORDANCE
ERR205943.afterbqsr-after-hypervar.vcf	SNP	1	1
ERR205943.afterbqsr-after-hypervar.vcf	INDEL	1	1
TRUTH_SAMPLE	VARIANT_TYPE	GENOTYPE_CONCORDANCE	NON_REF_GENOTYPE_CONCORDANCE
ERR205945.afterbqsr-after-hypervar.vcf	SNP	1	1
ERR205945.afterbqsr-after-hypervar.vcf	INDEL	1	1
TRUTH_SAMPLE	VARIANT_TYPE	GENOTYPE_CONCORDANCE	NON_REF_GENOTYPE_CONCORDANCE
ERR205950.afterbqsr-after-hypervar.vcf	SNP	1	1
ERR205950.afterbqsr-after-hypervar.vcf	INDEL	1	1
TRUTH_SAMPLE	VARIANT_TYPE	GENOTYPE_CONCORDANCE	NON_REF_GENOTYPE_CONCORDANCE
ERR205968.afterbqsr-after-hypervar.vcf	SNP	0.999957	0.999957
ERR205968.afterbqsr-after-hypervar.vcf	INDEL	0.999543	0.999543
TRUTH_SAMPLE	VARIANT_TYPE	GENOTYPE_CONCORDANCE	NON_REF_GENOTYPE_CONCORDANCE
ERR205972.afterbqsr-after-hypervar.vcf	SNP	0.999915	0.999915
ERR205972.afterbqsr-after-hypervar.vcf	INDEL	0.999829	0.999829
TRUTH_SAMPLE	VARIANT_TYPE	GENOTYPE_CONCORDANCE	NON_REF_GENOTYPE_CONCORDANCE
ERR211451.afterbqsr-after-hypervar.vcf	SNP	1	1
ERR211451.afterbqsr-after-hypervar.vcf	INDEL	1	1
TRUTH_SAMPLE	VARIANT_TYPE	GENOTYPE_CONCORDANCE	NON_REF_GENOTYPE_CONCORDANCE
ERR211452.afterbqsr-after-hypervar.vcf	SNP	1	1
ERR211452.afterbqsr-after-hypervar.vcf	INDEL	0.99987	0.99987
TRUTH_SAMPLE	VARIANT_TYPE	GENOTYPE_CONCORDANCE	NON_REF_GENOTYPE_CONCORDANCE
ERR211453.afterbqsr-after-hypervar.vcf	SNP	0.999906	0.999906
ERR211453.afterbqsr-after-hypervar.vcf	INDEL	0.999927	0.999927
TRUTH_SAMPLE	VARIANT_TYPE	GENOTYPE_CONCORDANCE	NON_REF_GENOTYPE_CONCORDANCE
ERR211460.afterbqsr-after-hypervar.vcf	SNP	0.999962	0.999962
ERR211460.afterbqsr-after-hypervar.vcf	INDEL	1	1
TRUTH_SAMPLE	VARIANT_TYPE	GENOTYPE_CONCORDANCE	NON_REF_GENOTYPE_CONCORDANCE
ERR211461.afterbqsr-after-hypervar.vcf	SNP	0.999891	0.999891
ERR211461.afterbqsr-after-hypervar.vcf	INDEL	0.999504	0.999504
TRUTH_SAMPLE	VARIANT_TYPE	GENOTYPE_CONCORDANCE	NON_REF_GENOTYPE_CONCORDANCE
ERR211462.afterbqsr-after-hypervar.vcf	SNP	1	1
ERR211462.afterbqsr-after-hypervar.vcf	INDEL	0.999954	0.999954
TRUTH_SAMPLE	VARIANT_TYPE	GENOTYPE_CONCORDANCE	NON_REF_GENOTYPE_CONCORDANCE
ERR211463.afterbqsr-after-hypervar.vcf	SNP	0.999904	0.999904
ERR211463.afterbqsr-after-hypervar.vcf	INDEL	0.999906	0.999906
TRUTH_SAMPLE	VARIANT_TYPE	GENOTYPE_CONCORDANCE	NON_REF_GENOTYPE_CONCORDANCE
ERR211466.afterbqsr-after-hypervar.vcf	SNP	1	1
ERR211466.afterbqsr-after-hypervar.vcf	INDEL	0.999977	0.999977
TRUTH_SAMPLE	VARIANT_TYPE	GENOTYPE_CONCORDANCE	NON_REF_GENOTYPE_CONCORDANCE
ERR211468.afterbqsr-after-hypervar.vcf	SNP	1	1
ERR211468.afterbqsr-after-hypervar.vcf	INDEL	1	1
TRUTH_SAMPLE	VARIANT_TYPE	GENOTYPE_CONCORDANCE	NON_REF_GENOTYPE_CONCORDANCE
ERR211470.afterbqsr-after-hypervar.vcf	SNP	1	1
ERR211470.afterbqsr-after-hypervar.vcf	INDEL	1	1
TRUTH_SAMPLE	VARIANT_TYPE	GENOTYPE_CONCORDANCE	NON_REF_GENOTYPE_CONCORDANCE
ERR211474.afterbqsr-after-hypervar.vcf	SNP	1	1
ERR211474.afterbqsr-after-hypervar.vcf	INDEL	1	1
TRUTH_SAMPLE	VARIANT_TYPE	GENOTYPE_CONCORDANCE	NON_REF_GENOTYPE_CONCORDANCE
ERR211476.afterbqsr-after-hypervar.vcf	SNP	1	1
ERR211476.afterbqsr-after-hypervar.vcf	INDEL	0.999955	0.999955
TRUTH_SAMPLE	VARIANT_TYPE	GENOTYPE_CONCORDANCE	NON_REF_GENOTYPE_CONCORDANCE
ERR211477.afterbqsr-after-hypervar.vcf	SNP	0.99995	0.99995
ERR211477.afterbqsr-after-hypervar.vcf	INDEL	1	1
TRUTH_SAMPLE	VARIANT_TYPE	GENOTYPE_CONCORDANCE	NON_REF_GENOTYPE_CONCORDANCE
ERR211478.afterbqsr-after-hypervar.vcf	SNP	1	1
ERR211478.afterbqsr-after-hypervar.vcf	INDEL	0.999956	0.999956
TRUTH_SAMPLE	VARIANT_TYPE	GENOTYPE_CONCORDANCE	NON_REF_GENOTYPE_CONCORDANCE
ERR211487.afterbqsr-after-hypervar.vcf	SNP	1	1
ERR211487.afterbqsr-after-hypervar.vcf	INDEL	1	1
TRUTH_SAMPLE	VARIANT_TYPE	GENOTYPE_CONCORDANCE	NON_REF_GENOTYPE_CONCORDANCE
ERR211495.afterbqsr-after-hypervar.vcf	SNP	1	1
ERR211495.afterbqsr-after-hypervar.vcf	INDEL	1	1
TRUTH_SAMPLE	VARIANT_TYPE	GENOTYPE_CONCORDANCE	NON_REF_GENOTYPE_CONCORDANCE
ERR211497.afterbqsr-after-hypervar.vcf	SNP	1	1
ERR211497.afterbqsr-after-hypervar.vcf	INDEL	1	1
TRUTH_SAMPLE	VARIANT_TYPE	GENOTYPE_CONCORDANCE	NON_REF_GENOTYPE_CONCORDANCE
ERR211499.afterbqsr-after-hypervar.vcf	SNP	1	1
ERR211499.afterbqsr-after-hypervar.vcf	INDEL	1	1
TRUTH_SAMPLE	VARIANT_TYPE	GENOTYPE_CONCORDANCE	NON_REF_GENOTYPE_CONCORDANCE
ERR211502.afterbqsr-after-hypervar.vcf	SNP	1	1
ERR211502.afterbqsr-after-hypervar.vcf	INDEL	0.99995	0.99995
TRUTH_SAMPLE	VARIANT_TYPE	GENOTYPE_CONCORDANCE	NON_REF_GENOTYPE_CONCORDANCE
ERR211511.afterbqsr-after-hypervar.vcf	SNP	1	1
ERR211511.afterbqsr-after-hypervar.vcf	INDEL	0.999965	0.999965
TRUTH_SAMPLE	VARIANT_TYPE	GENOTYPE_CONCORDANCE	NON_REF_GENOTYPE_CONCORDANCE
ERR211512.afterbqsr-after-hypervar.vcf	SNP	1	1
ERR211512.afterbqsr-after-hypervar.vcf	INDEL	1	1
TRUTH_SAMPLE	VARIANT_TYPE	GENOTYPE_CONCORDANCE	NON_REF_GENOTYPE_CONCORDANCE
ERR211513.afterbqsr-after-hypervar.vcf	SNP	1	1
ERR211513.afterbqsr-after-hypervar.vcf	INDEL	1	1
TRUTH_SAMPLE	VARIANT_TYPE	GENOTYPE_CONCORDANCE	NON_REF_GENOTYPE_CONCORDANCE
ERR211517.afterbqsr-after-hypervar.vcf	SNP	1	1
ERR211517.afterbqsr-after-hypervar.vcf	INDEL	1	1
TRUTH_SAMPLE	VARIANT_TYPE	GENOTYPE_CONCORDANCE	NON_REF_GENOTYPE_CONCORDANCE
ERR211523.afterbqsr-after-hypervar.vcf	SNP	1	1
ERR211523.afterbqsr-after-hypervar.vcf	INDEL	1	1
TRUTH_SAMPLE	VARIANT_TYPE	GENOTYPE_CONCORDANCE	NON_REF_GENOTYPE_CONCORDANCE
ERR211524.afterbqsr-after-hypervar.vcf	SNP	0.999956	0.999956
ERR211524.afterbqsr-after-hypervar.vcf	INDEL	0.999958	0.999958
TRUTH_SAMPLE	VARIANT_TYPE	GENOTYPE_CONCORDANCE	NON_REF_GENOTYPE_CONCORDANCE
ERR211530.afterbqsr-after-hypervar.vcf	SNP	1	1
ERR211530.afterbqsr-after-hypervar.vcf	INDEL	0.999884	0.999884
TRUTH_SAMPLE	VARIANT_TYPE	GENOTYPE_CONCORDANCE	NON_REF_GENOTYPE_CONCORDANCE
ERR211540.afterbqsr-after-hypervar.vcf	SNP	1	1
ERR211540.afterbqsr-after-hypervar.vcf	INDEL	1	1
TRUTH_SAMPLE	VARIANT_TYPE	GENOTYPE_CONCORDANCE	NON_REF_GENOTYPE_CONCORDANCE
ERR211541.afterbqsr-after-hypervar.vcf	SNP	1	1
ERR211541.afterbqsr-after-hypervar.vcf	INDEL	1	1
TRUTH_SAMPLE	VARIANT_TYPE	GENOTYPE_CONCORDANCE	NON_REF_GENOTYPE_CONCORDANCE
ERR211542.afterbqsr-after-hypervar.vcf	SNP	1	1
ERR211542.afterbqsr-after-hypervar.vcf	INDEL	1	1
TRUTH_SAMPLE	VARIANT_TYPE	GENOTYPE_CONCORDANCE	NON_REF_GENOTYPE_CONCORDANCE
ERR211546.afterbqsr-after-hypervar.vcf	SNP	1	1
ERR211546.afterbqsr-after-hypervar.vcf	INDEL	1	1
TRUTH_SAMPLE	VARIANT_TYPE	GENOTYPE_CONCORDANCE	NON_REF_GENOTYPE_CONCORDANCE
ERR211556.afterbqsr-after-hypervar.vcf	SNP	1	1
ERR211556.afterbqsr-after-hypervar.vcf	INDEL	1	1
TRUTH_SAMPLE	VARIANT_TYPE	GENOTYPE_CONCORDANCE	NON_REF_GENOTYPE_CONCORDANCE
ERR211562.afterbqsr-after-hypervar.vcf	SNP	0.999962	0.999962
ERR211562.afterbqsr-after-hypervar.vcf	INDEL	0.999925	0.999925
TRUTH_SAMPLE	VARIANT_TYPE	GENOTYPE_CONCORDANCE	NON_REF_GENOTYPE_CONCORDANCE
ERR216455.afterbqsr-after-hypervar.vcf	SNP	1	1
ERR216455.afterbqsr-after-hypervar.vcf	INDEL	1	1
TRUTH_SAMPLE	VARIANT_TYPE	GENOTYPE_CONCORDANCE	NON_REF_GENOTYPE_CONCORDANCE
ERR216457.afterbqsr-after-hypervar.vcf	SNP	0.999952	0.999952
ERR216457.afterbqsr-after-hypervar.vcf	INDEL	0.999931	0.999931
TRUTH_SAMPLE	VARIANT_TYPE	GENOTYPE_CONCORDANCE	NON_REF_GENOTYPE_CONCORDANCE
ERR216458.afterbqsr-after-hypervar.vcf	SNP	1	1
ERR216458.afterbqsr-after-hypervar.vcf	INDEL	0.999976	0.999976
TRUTH_SAMPLE	VARIANT_TYPE	GENOTYPE_CONCORDANCE	NON_REF_GENOTYPE_CONCORDANCE
ERR216462.afterbqsr-after-hypervar.vcf	SNP	1	1
ERR216462.afterbqsr-after-hypervar.vcf	INDEL	0.999836	0.999836
TRUTH_SAMPLE	VARIANT_TYPE	GENOTYPE_CONCORDANCE	NON_REF_GENOTYPE_CONCORDANCE
ERR216481.afterbqsr-after-hypervar.vcf	SNP	1	1
ERR216481.afterbqsr-after-hypervar.vcf	INDEL	0.999957	0.999957
TRUTH_SAMPLE	VARIANT_TYPE	GENOTYPE_CONCORDANCE	NON_REF_GENOTYPE_CONCORDANCE
ERR216485.afterbqsr-after-hypervar.vcf	SNP	1	1
ERR216485.afterbqsr-after-hypervar.vcf	INDEL	0.999948	0.999948
TRUTH_SAMPLE	VARIANT_TYPE	GENOTYPE_CONCORDANCE	NON_REF_GENOTYPE_CONCORDANCE
ERR216486.afterbqsr-after-hypervar.vcf	SNP	1	1
ERR216486.afterbqsr-after-hypervar.vcf	INDEL	0.999902	0.999902
TRUTH_SAMPLE	VARIANT_TYPE	GENOTYPE_CONCORDANCE	NON_REF_GENOTYPE_CONCORDANCE
ERR216488.afterbqsr-after-hypervar.vcf	SNP	1	1
ERR216488.afterbqsr-after-hypervar.vcf	INDEL	1	1
TRUTH_SAMPLE	VARIANT_TYPE	GENOTYPE_CONCORDANCE	NON_REF_GENOTYPE_CONCORDANCE
ERR216490.afterbqsr-after-hypervar.vcf	SNP	1	1
ERR216490.afterbqsr-after-hypervar.vcf	INDEL	0.999856	0.999856
TRUTH_SAMPLE	VARIANT_TYPE	GENOTYPE_CONCORDANCE	NON_REF_GENOTYPE_CONCORDANCE
ERR216491.afterbqsr-after-hypervar.vcf	SNP	1	1
ERR216491.afterbqsr-after-hypervar.vcf	INDEL	1	1
TRUTH_SAMPLE	VARIANT_TYPE	GENOTYPE_CONCORDANCE	NON_REF_GENOTYPE_CONCORDANCE
ERR216495.afterbqsr-after-hypervar.vcf	SNP	1	1
ERR216495.afterbqsr-after-hypervar.vcf	INDEL	1	1
TRUTH_SAMPLE	VARIANT_TYPE	GENOTYPE_CONCORDANCE	NON_REF_GENOTYPE_CONCORDANCE
ERR216496.afterbqsr-after-hypervar.vcf	SNP	0.999959	0.999959
ERR216496.afterbqsr-after-hypervar.vcf	INDEL	0.999935	0.999935
TRUTH_SAMPLE	VARIANT_TYPE	GENOTYPE_CONCORDANCE	NON_REF_GENOTYPE_CONCORDANCE
ERR216497.afterbqsr-after-hypervar.vcf	SNP	1	1
ERR216497.afterbqsr-after-hypervar.vcf	INDEL	0.999952	0.999952
TRUTH_SAMPLE	VARIANT_TYPE	GENOTYPE_CONCORDANCE	NON_REF_GENOTYPE_CONCORDANCE
ERR216500.afterbqsr-after-hypervar.vcf	SNP	0.999958	0.999958
ERR216500.afterbqsr-after-hypervar.vcf	INDEL	0.999952	0.999952
TRUTH_SAMPLE	VARIANT_TYPE	GENOTYPE_CONCORDANCE	NON_REF_GENOTYPE_CONCORDANCE
ERR216501.afterbqsr-after-hypervar.vcf	SNP	1	1
ERR216501.afterbqsr-after-hypervar.vcf	INDEL	1	1
TRUTH_SAMPLE	VARIANT_TYPE	GENOTYPE_CONCORDANCE	NON_REF_GENOTYPE_CONCORDANCE
ERR216503.afterbqsr-after-hypervar.vcf	SNP	1	1
ERR216503.afterbqsr-after-hypervar.vcf	INDEL	0.999955	0.999955
TRUTH_SAMPLE	VARIANT_TYPE	GENOTYPE_CONCORDANCE	NON_REF_GENOTYPE_CONCORDANCE
ERR216505.afterbqsr-after-hypervar.vcf	SNP	1	1
ERR216505.afterbqsr-after-hypervar.vcf	INDEL	0.99991	0.99991
TRUTH_SAMPLE	VARIANT_TYPE	GENOTYPE_CONCORDANCE	NON_REF_GENOTYPE_CONCORDANCE
ERR216508.afterbqsr-after-hypervar.vcf	SNP	1	1
ERR216508.afterbqsr-after-hypervar.vcf	INDEL	1	1
TRUTH_SAMPLE	VARIANT_TYPE	GENOTYPE_CONCORDANCE	NON_REF_GENOTYPE_CONCORDANCE
ERR216511.afterbqsr-after-hypervar.vcf	SNP	0.999871	0.999871
ERR216511.afterbqsr-after-hypervar.vcf	INDEL	0.999891	0.999891
TRUTH_SAMPLE	VARIANT_TYPE	GENOTYPE_CONCORDANCE	NON_REF_GENOTYPE_CONCORDANCE
ERR216514.afterbqsr-after-hypervar.vcf	SNP	1	1
ERR216514.afterbqsr-after-hypervar.vcf	INDEL	0.999977	0.999977
TRUTH_SAMPLE	VARIANT_TYPE	GENOTYPE_CONCORDANCE	NON_REF_GENOTYPE_CONCORDANCE
ERR216516.afterbqsr-after-hypervar.vcf	SNP	1	1
ERR216516.afterbqsr-after-hypervar.vcf	INDEL	0.999931	0.999931
TRUTH_SAMPLE	VARIANT_TYPE	GENOTYPE_CONCORDANCE	NON_REF_GENOTYPE_CONCORDANCE
ERR216517.afterbqsr-after-hypervar.vcf	SNP	1	1
ERR216517.afterbqsr-after-hypervar.vcf	INDEL	1	1
TRUTH_SAMPLE	VARIANT_TYPE	GENOTYPE_CONCORDANCE	NON_REF_GENOTYPE_CONCORDANCE
ERR216522.afterbqsr-after-hypervar.vcf	SNP	1	1
ERR216522.afterbqsr-after-hypervar.vcf	INDEL	0.999806	0.999806
TRUTH_SAMPLE	VARIANT_TYPE	GENOTYPE_CONCORDANCE	NON_REF_GENOTYPE_CONCORDANCE
ERR216535.afterbqsr-after-hypervar.vcf	SNP	1	1
ERR216535.afterbqsr-after-hypervar.vcf	INDEL	1	1
TRUTH_SAMPLE	VARIANT_TYPE	GENOTYPE_CONCORDANCE	NON_REF_GENOTYPE_CONCORDANCE
ERR216537.afterbqsr-after-hypervar.vcf	SNP	1	1
ERR216537.afterbqsr-after-hypervar.vcf	INDEL	0.999953	0.999953
TRUTH_SAMPLE	VARIANT_TYPE	GENOTYPE_CONCORDANCE	NON_REF_GENOTYPE_CONCORDANCE
ERR216540.afterbqsr-after-hypervar.vcf	SNP	1	1
ERR216540.afterbqsr-after-hypervar.vcf	INDEL	0.999951	0.999951
TRUTH_SAMPLE	VARIANT_TYPE	GENOTYPE_CONCORDANCE	NON_REF_GENOTYPE_CONCORDANCE
ERR216553.afterbqsr-after-hypervar.vcf	SNP	1	1
ERR216553.afterbqsr-after-hypervar.vcf	INDEL	0.999973	0.999973
TRUTH_SAMPLE	VARIANT_TYPE	GENOTYPE_CONCORDANCE	NON_REF_GENOTYPE_CONCORDANCE
ERR216555.afterbqsr-after-hypervar.vcf	SNP	1	1
ERR216555.afterbqsr-after-hypervar.vcf	INDEL	0.999954	0.999954
TRUTH_SAMPLE	VARIANT_TYPE	GENOTYPE_CONCORDANCE	NON_REF_GENOTYPE_CONCORDANCE
ERR216557.afterbqsr-after-hypervar.vcf	SNP	1	1
ERR216557.afterbqsr-after-hypervar.vcf	INDEL	1	1
TRUTH_SAMPLE	VARIANT_TYPE	GENOTYPE_CONCORDANCE	NON_REF_GENOTYPE_CONCORDANCE
ERR216558.afterbqsr-after-hypervar.vcf	SNP	1	1
ERR216558.afterbqsr-after-hypervar.vcf	INDEL	1	1
TRUTH_SAMPLE	VARIANT_TYPE	GENOTYPE_CONCORDANCE	NON_REF_GENOTYPE_CONCORDANCE
ERR216562.afterbqsr-after-hypervar.vcf	SNP	1	1
ERR216562.afterbqsr-after-hypervar.vcf	INDEL	0.999909	0.999909
TRUTH_SAMPLE	VARIANT_TYPE	GENOTYPE_CONCORDANCE	NON_REF_GENOTYPE_CONCORDANCE
ERR216563.afterbqsr-after-hypervar.vcf	SNP	1	1
ERR216563.afterbqsr-after-hypervar.vcf	INDEL	0.999976	0.999976
TRUTH_SAMPLE	VARIANT_TYPE	GENOTYPE_CONCORDANCE	NON_REF_GENOTYPE_CONCORDANCE
ERR216564.afterbqsr-after-hypervar.vcf	SNP	1	1
ERR216564.afterbqsr-after-hypervar.vcf	INDEL	0.999976	0.999976
TRUTH_SAMPLE	VARIANT_TYPE	GENOTYPE_CONCORDANCE	NON_REF_GENOTYPE_CONCORDANCE
ERR216565.afterbqsr-after-hypervar.vcf	SNP	1	1
ERR216565.afterbqsr-after-hypervar.vcf	INDEL	0.999957	0.999957
TRUTH_SAMPLE	VARIANT_TYPE	GENOTYPE_CONCORDANCE	NON_REF_GENOTYPE_CONCORDANCE
ERR216566.afterbqsr-after-hypervar.vcf	SNP	1	1
ERR216566.afterbqsr-after-hypervar.vcf	INDEL	1	1
TRUTH_SAMPLE	VARIANT_TYPE	GENOTYPE_CONCORDANCE	NON_REF_GENOTYPE_CONCORDANCE
ERR216568.afterbqsr-after-hypervar.vcf	SNP	1	1
ERR216568.afterbqsr-after-hypervar.vcf	INDEL	0.999976	0.999976
TRUTH_SAMPLE	VARIANT_TYPE	GENOTYPE_CONCORDANCE	NON_REF_GENOTYPE_CONCORDANCE
ERR216571.afterbqsr-after-hypervar.vcf	SNP	1	1
ERR216571.afterbqsr-after-hypervar.vcf	INDEL	0.999958	0.999958
TRUTH_SAMPLE	VARIANT_TYPE	GENOTYPE_CONCORDANCE	NON_REF_GENOTYPE_CONCORDANCE
ERR216572.afterbqsr-after-hypervar.vcf	SNP	1	1
ERR216572.afterbqsr-after-hypervar.vcf	INDEL	0.999955	0.999955
TRUTH_SAMPLE	VARIANT_TYPE	GENOTYPE_CONCORDANCE	NON_REF_GENOTYPE_CONCORDANCE
ERR216574.afterbqsr-after-hypervar.vcf	SNP	1	1
ERR216574.afterbqsr-after-hypervar.vcf	INDEL	0.999864	0.999864
TRUTH_SAMPLE	VARIANT_TYPE	GENOTYPE_CONCORDANCE	NON_REF_GENOTYPE_CONCORDANCE
ERR216575.afterbqsr-after-hypervar.vcf	SNP	0.999868	0.999868
ERR216575.afterbqsr-after-hypervar.vcf	INDEL	0.999653	0.999653
TRUTH_SAMPLE	VARIANT_TYPE	GENOTYPE_CONCORDANCE	NON_REF_GENOTYPE_CONCORDANCE
ERR216576.afterbqsr-after-hypervar.vcf	SNP	0.999859	0.999859
ERR216576.afterbqsr-after-hypervar.vcf	INDEL	0.999977	0.999977
TRUTH_SAMPLE	VARIANT_TYPE	GENOTYPE_CONCORDANCE	NON_REF_GENOTYPE_CONCORDANCE
ERR216578.afterbqsr-after-hypervar.vcf	SNP	0.999913	0.999913
ERR216578.afterbqsr-after-hypervar.vcf	INDEL	0.999786	0.999786
TRUTH_SAMPLE	VARIANT_TYPE	GENOTYPE_CONCORDANCE	NON_REF_GENOTYPE_CONCORDANCE
ERR216579.afterbqsr-after-hypervar.vcf	SNP	0.99982	0.99982
ERR216579.afterbqsr-after-hypervar.vcf	INDEL	0.99989	0.99989
TRUTH_SAMPLE	VARIANT_TYPE	GENOTYPE_CONCORDANCE	NON_REF_GENOTYPE_CONCORDANCE
ERR216580.afterbqsr-after-hypervar.vcf	SNP	0.999955	0.999955
ERR216580.afterbqsr-after-hypervar.vcf	INDEL	0.999807	0.999807
TRUTH_SAMPLE	VARIANT_TYPE	GENOTYPE_CONCORDANCE	NON_REF_GENOTYPE_CONCORDANCE
ERR216581.afterbqsr-after-hypervar.vcf	SNP	0.999902	0.999902
ERR216581.afterbqsr-after-hypervar.vcf	INDEL	0.99979	0.99979
TRUTH_SAMPLE	VARIANT_TYPE	GENOTYPE_CONCORDANCE	NON_REF_GENOTYPE_CONCORDANCE
ERR216583.afterbqsr-after-hypervar.vcf	SNP	0.999952	0.999952
ERR216583.afterbqsr-after-hypervar.vcf	INDEL	0.999928	0.999928
TRUTH_SAMPLE	VARIANT_TYPE	GENOTYPE_CONCORDANCE	NON_REF_GENOTYPE_CONCORDANCE
ERR216588.afterbqsr-after-hypervar.vcf	SNP	0.999932	0.999932
ERR216588.afterbqsr-after-hypervar.vcf	INDEL	0.999869	0.999869
TRUTH_SAMPLE	VARIANT_TYPE	GENOTYPE_CONCORDANCE	NON_REF_GENOTYPE_CONCORDANCE
ERR216589.afterbqsr-after-hypervar.vcf	SNP	1	1
ERR216589.afterbqsr-after-hypervar.vcf	INDEL	0.999981	0.999981
TRUTH_SAMPLE	VARIANT_TYPE	GENOTYPE_CONCORDANCE	NON_REF_GENOTYPE_CONCORDANCE
ERR216591.afterbqsr-after-hypervar.vcf	SNP	1	1
ERR216591.afterbqsr-after-hypervar.vcf	INDEL	0.999826	0.999826
TRUTH_SAMPLE	VARIANT_TYPE	GENOTYPE_CONCORDANCE	NON_REF_GENOTYPE_CONCORDANCE
ERR216597.afterbqsr-after-hypervar.vcf	SNP	0.999952	0.999952
ERR216597.afterbqsr-after-hypervar.vcf	INDEL	0.999955	0.999955
TRUTH_SAMPLE	VARIANT_TYPE	GENOTYPE_CONCORDANCE	NON_REF_GENOTYPE_CONCORDANCE
ERR216598.afterbqsr-after-hypervar.vcf	SNP	1	1
ERR216598.afterbqsr-after-hypervar.vcf	INDEL	0.999976	0.999976
TRUTH_SAMPLE	VARIANT_TYPE	GENOTYPE_CONCORDANCE	NON_REF_GENOTYPE_CONCORDANCE
ERR216601.afterbqsr-after-hypervar.vcf	SNP	0.999968	0.999968
ERR216601.afterbqsr-after-hypervar.vcf	INDEL	0.999799	0.999799
TRUTH_SAMPLE	VARIANT_TYPE	GENOTYPE_CONCORDANCE	NON_REF_GENOTYPE_CONCORDANCE
ERR216602.afterbqsr-after-hypervar.vcf	SNP	0.99985	0.99985
ERR216602.afterbqsr-after-hypervar.vcf	INDEL	0.999951	0.999951
TRUTH_SAMPLE	VARIANT_TYPE	GENOTYPE_CONCORDANCE	NON_REF_GENOTYPE_CONCORDANCE
ERR216604.afterbqsr-after-hypervar.vcf	SNP	0.999789	0.999789
ERR216604.afterbqsr-after-hypervar.vcf	INDEL	0.999787	0.999787
TRUTH_SAMPLE	VARIANT_TYPE	GENOTYPE_CONCORDANCE	NON_REF_GENOTYPE_CONCORDANCE
ERR216605.afterbqsr-after-hypervar.vcf	SNP	0.999953	0.999953
ERR216605.afterbqsr-after-hypervar.vcf	INDEL	0.999977	0.999977
TRUTH_SAMPLE	VARIANT_TYPE	GENOTYPE_CONCORDANCE	NON_REF_GENOTYPE_CONCORDANCE
ERR216608.afterbqsr-after-hypervar.vcf	SNP	1	1
ERR216608.afterbqsr-after-hypervar.vcf	INDEL	1	1
TRUTH_SAMPLE	VARIANT_TYPE	GENOTYPE_CONCORDANCE	NON_REF_GENOTYPE_CONCORDANCE
ERR216609.afterbqsr-after-hypervar.vcf	SNP	1	1
ERR216609.afterbqsr-after-hypervar.vcf	INDEL	0.999868	0.999868
TRUTH_SAMPLE	VARIANT_TYPE	GENOTYPE_CONCORDANCE	NON_REF_GENOTYPE_CONCORDANCE
ERR216611.afterbqsr-after-hypervar.vcf	SNP	1	1
ERR216611.afterbqsr-after-hypervar.vcf	INDEL	1	1
TRUTH_SAMPLE	VARIANT_TYPE	GENOTYPE_CONCORDANCE	NON_REF_GENOTYPE_CONCORDANCE
ERR216612.afterbqsr-after-hypervar.vcf	SNP	1	1
ERR216612.afterbqsr-after-hypervar.vcf	INDEL	1	1
TRUTH_SAMPLE	VARIANT_TYPE	GENOTYPE_CONCORDANCE	NON_REF_GENOTYPE_CONCORDANCE
ERR216613.afterbqsr-after-hypervar.vcf	SNP	1	1
ERR216613.afterbqsr-after-hypervar.vcf	INDEL	1	1
TRUTH_SAMPLE	VARIANT_TYPE	GENOTYPE_CONCORDANCE	NON_REF_GENOTYPE_CONCORDANCE
ERR216614.afterbqsr-after-hypervar.vcf	SNP	1	1
ERR216614.afterbqsr-after-hypervar.vcf	INDEL	1	1
TRUTH_SAMPLE	VARIANT_TYPE	GENOTYPE_CONCORDANCE	NON_REF_GENOTYPE_CONCORDANCE
ERR216616.afterbqsr-after-hypervar.vcf	SNP	1	1
ERR216616.afterbqsr-after-hypervar.vcf	INDEL	1	1
TRUTH_SAMPLE	VARIANT_TYPE	GENOTYPE_CONCORDANCE	NON_REF_GENOTYPE_CONCORDANCE
ERR216619.afterbqsr-after-hypervar.vcf	SNP	0.999955	0.999955
ERR216619.afterbqsr-after-hypervar.vcf	INDEL	1	1
TRUTH_SAMPLE	VARIANT_TYPE	GENOTYPE_CONCORDANCE	NON_REF_GENOTYPE_CONCORDANCE
ERR216620.afterbqsr-after-hypervar.vcf	SNP	1	1
ERR216620.afterbqsr-after-hypervar.vcf	INDEL	1	1
TRUTH_SAMPLE	VARIANT_TYPE	GENOTYPE_CONCORDANCE	NON_REF_GENOTYPE_CONCORDANCE
ERR216622.afterbqsr-after-hypervar.vcf	SNP	1	1
ERR216622.afterbqsr-after-hypervar.vcf	INDEL	1	1
TRUTH_SAMPLE	VARIANT_TYPE	GENOTYPE_CONCORDANCE	NON_REF_GENOTYPE_CONCORDANCE
ERR216623.afterbqsr-after-hypervar.vcf	SNP	0.999951	0.999951
ERR216623.afterbqsr-after-hypervar.vcf	INDEL	0.999945	0.999945
TRUTH_SAMPLE	VARIANT_TYPE	GENOTYPE_CONCORDANCE	NON_REF_GENOTYPE_CONCORDANCE
ERR216624.afterbqsr-after-hypervar.vcf	SNP	1	1
ERR216624.afterbqsr-after-hypervar.vcf	INDEL	1	1
TRUTH_SAMPLE	VARIANT_TYPE	GENOTYPE_CONCORDANCE	NON_REF_GENOTYPE_CONCORDANCE
ERR216626.afterbqsr-after-hypervar.vcf	SNP	1	1
ERR216626.afterbqsr-after-hypervar.vcf	INDEL	1	1
TRUTH_SAMPLE	VARIANT_TYPE	GENOTYPE_CONCORDANCE	NON_REF_GENOTYPE_CONCORDANCE
ERR216629.afterbqsr-after-hypervar.vcf	SNP	1	1
ERR216629.afterbqsr-after-hypervar.vcf	INDEL	1	1
TRUTH_SAMPLE	VARIANT_TYPE	GENOTYPE_CONCORDANCE	NON_REF_GENOTYPE_CONCORDANCE
ERR216630.afterbqsr-after-hypervar.vcf	SNP	1	1
ERR216630.afterbqsr-after-hypervar.vcf	INDEL	1	1
TRUTH_SAMPLE	VARIANT_TYPE	GENOTYPE_CONCORDANCE	NON_REF_GENOTYPE_CONCORDANCE
ERR216631.afterbqsr-after-hypervar.vcf	SNP	1	1
ERR216631.afterbqsr-after-hypervar.vcf	INDEL	1	1
TRUTH_SAMPLE	VARIANT_TYPE	GENOTYPE_CONCORDANCE	NON_REF_GENOTYPE_CONCORDANCE
ERR216632.afterbqsr-after-hypervar.vcf	SNP	1	1
ERR216632.afterbqsr-after-hypervar.vcf	INDEL	1	1
TRUTH_SAMPLE	VARIANT_TYPE	GENOTYPE_CONCORDANCE	NON_REF_GENOTYPE_CONCORDANCE
ERR216633.afterbqsr-after-hypervar.vcf	SNP	1	1
ERR216633.afterbqsr-after-hypervar.vcf	INDEL	1	1
TRUTH_SAMPLE	VARIANT_TYPE	GENOTYPE_CONCORDANCE	NON_REF_GENOTYPE_CONCORDANCE
ERR216639.afterbqsr-after-hypervar.vcf	SNP	1	1
ERR216639.afterbqsr-after-hypervar.vcf	INDEL	1	1
TRUTH_SAMPLE	VARIANT_TYPE	GENOTYPE_CONCORDANCE	NON_REF_GENOTYPE_CONCORDANCE
ERR216641.afterbqsr-after-hypervar.vcf	SNP	1	1
ERR216641.afterbqsr-after-hypervar.vcf	INDEL	1	1
TRUTH_SAMPLE	VARIANT_TYPE	GENOTYPE_CONCORDANCE	NON_REF_GENOTYPE_CONCORDANCE
ERR216642.afterbqsr-after-hypervar.vcf	SNP	1	1
ERR216642.afterbqsr-after-hypervar.vcf	INDEL	1	1
TRUTH_SAMPLE	VARIANT_TYPE	GENOTYPE_CONCORDANCE	NON_REF_GENOTYPE_CONCORDANCE
ERR216648.afterbqsr-after-hypervar.vcf	SNP	1	1
ERR216648.afterbqsr-after-hypervar.vcf	INDEL	0.999951	0.999951
TRUTH_SAMPLE	VARIANT_TYPE	GENOTYPE_CONCORDANCE	NON_REF_GENOTYPE_CONCORDANCE
ERR216649.afterbqsr-after-hypervar.vcf	SNP	1	1
ERR216649.afterbqsr-after-hypervar.vcf	INDEL	1	1
TRUTH_SAMPLE	VARIANT_TYPE	GENOTYPE_CONCORDANCE	NON_REF_GENOTYPE_CONCORDANCE
ERR216652.afterbqsr-after-hypervar.vcf	SNP	1	1
ERR216652.afterbqsr-after-hypervar.vcf	INDEL	1	1
TRUTH_SAMPLE	VARIANT_TYPE	GENOTYPE_CONCORDANCE	NON_REF_GENOTYPE_CONCORDANCE
ERR216653.afterbqsr-after-hypervar.vcf	SNP	0.999949	0.999949
ERR216653.afterbqsr-after-hypervar.vcf	INDEL	1	1
TRUTH_SAMPLE	VARIANT_TYPE	GENOTYPE_CONCORDANCE	NON_REF_GENOTYPE_CONCORDANCE
ERR216654.afterbqsr-after-hypervar.vcf	SNP	1	1
ERR216654.afterbqsr-after-hypervar.vcf	INDEL	1	1
TRUTH_SAMPLE	VARIANT_TYPE	GENOTYPE_CONCORDANCE	NON_REF_GENOTYPE_CONCORDANCE
ERR216655.afterbqsr-after-hypervar.vcf	SNP	0.99997	0.99997
ERR216655.afterbqsr-after-hypervar.vcf	INDEL	0.999847	0.999847
TRUTH_SAMPLE	VARIANT_TYPE	GENOTYPE_CONCORDANCE	NON_REF_GENOTYPE_CONCORDANCE
ERR221479.afterbqsr-after-hypervar.vcf	SNP	1	1
ERR221479.afterbqsr-after-hypervar.vcf	INDEL	1	1
TRUTH_SAMPLE	VARIANT_TYPE	GENOTYPE_CONCORDANCE	NON_REF_GENOTYPE_CONCORDANCE
ERR221480.afterbqsr-after-hypervar.vcf	SNP	0.999954	0.999954
ERR221480.afterbqsr-after-hypervar.vcf	INDEL	1	1
TRUTH_SAMPLE	VARIANT_TYPE	GENOTYPE_CONCORDANCE	NON_REF_GENOTYPE_CONCORDANCE
ERR221482.afterbqsr-after-hypervar.vcf	SNP	0.999959	0.999959
ERR221482.afterbqsr-after-hypervar.vcf	INDEL	0.999955	0.999955
TRUTH_SAMPLE	VARIANT_TYPE	GENOTYPE_CONCORDANCE	NON_REF_GENOTYPE_CONCORDANCE
ERR221483.afterbqsr-after-hypervar.vcf	SNP	1	1
ERR221483.afterbqsr-after-hypervar.vcf	INDEL	0.999977	0.999977
TRUTH_SAMPLE	VARIANT_TYPE	GENOTYPE_CONCORDANCE	NON_REF_GENOTYPE_CONCORDANCE
ERR221486.afterbqsr-after-hypervar.vcf	SNP	1	1
ERR221486.afterbqsr-after-hypervar.vcf	INDEL	1	1
TRUTH_SAMPLE	VARIANT_TYPE	GENOTYPE_CONCORDANCE	NON_REF_GENOTYPE_CONCORDANCE
ERR221489.afterbqsr-after-hypervar.vcf	SNP	1	1
ERR221489.afterbqsr-after-hypervar.vcf	INDEL	0.999929	0.999929
TRUTH_SAMPLE	VARIANT_TYPE	GENOTYPE_CONCORDANCE	NON_REF_GENOTYPE_CONCORDANCE
ERR221490.afterbqsr-after-hypervar.vcf	SNP	1	1
ERR221490.afterbqsr-after-hypervar.vcf	INDEL	1	1
TRUTH_SAMPLE	VARIANT_TYPE	GENOTYPE_CONCORDANCE	NON_REF_GENOTYPE_CONCORDANCE
ERR221491.afterbqsr-after-hypervar.vcf	SNP	1	1
ERR221491.afterbqsr-after-hypervar.vcf	INDEL	1	1
TRUTH_SAMPLE	VARIANT_TYPE	GENOTYPE_CONCORDANCE	NON_REF_GENOTYPE_CONCORDANCE
ERR221496.afterbqsr-after-hypervar.vcf	SNP	1	1
ERR221496.afterbqsr-after-hypervar.vcf	INDEL	0.999953	0.999953
TRUTH_SAMPLE	VARIANT_TYPE	GENOTYPE_CONCORDANCE	NON_REF_GENOTYPE_CONCORDANCE
ERR221505.afterbqsr-after-hypervar.vcf	SNP	0.999956	0.999956
ERR221505.afterbqsr-after-hypervar.vcf	INDEL	0.999976	0.999976
TRUTH_SAMPLE	VARIANT_TYPE	GENOTYPE_CONCORDANCE	NON_REF_GENOTYPE_CONCORDANCE
ERR221506.afterbqsr-after-hypervar.vcf	SNP	1	1
ERR221506.afterbqsr-after-hypervar.vcf	INDEL	0.999975	0.999975
TRUTH_SAMPLE	VARIANT_TYPE	GENOTYPE_CONCORDANCE	NON_REF_GENOTYPE_CONCORDANCE
ERR221510.afterbqsr-after-hypervar.vcf	SNP	1	1
ERR221510.afterbqsr-after-hypervar.vcf	INDEL	1	1
TRUTH_SAMPLE	VARIANT_TYPE	GENOTYPE_CONCORDANCE	NON_REF_GENOTYPE_CONCORDANCE
ERR223048.afterbqsr-after-hypervar.vcf	SNP	0.999955	0.999955
ERR223048.afterbqsr-after-hypervar.vcf	INDEL	0.999458	0.999458
TRUTH_SAMPLE	VARIANT_TYPE	GENOTYPE_CONCORDANCE	NON_REF_GENOTYPE_CONCORDANCE
ERR223050.afterbqsr-after-hypervar.vcf	SNP	1	1
ERR223050.afterbqsr-after-hypervar.vcf	INDEL	1	1
TRUTH_SAMPLE	VARIANT_TYPE	GENOTYPE_CONCORDANCE	NON_REF_GENOTYPE_CONCORDANCE
ERR223051.afterbqsr-after-hypervar.vcf	SNP	1	1
ERR223051.afterbqsr-after-hypervar.vcf	INDEL	1	1
TRUTH_SAMPLE	VARIANT_TYPE	GENOTYPE_CONCORDANCE	NON_REF_GENOTYPE_CONCORDANCE
ERR223055.afterbqsr-after-hypervar.vcf	SNP	0.999954	0.999954
ERR223055.afterbqsr-after-hypervar.vcf	INDEL	1	1
TRUTH_SAMPLE	VARIANT_TYPE	GENOTYPE_CONCORDANCE	NON_REF_GENOTYPE_CONCORDANCE
ERR223059.afterbqsr-after-hypervar.vcf	SNP	0.999964	0.999964
ERR223059.afterbqsr-after-hypervar.vcf	INDEL	0.999895	0.999895
TRUTH_SAMPLE	VARIANT_TYPE	GENOTYPE_CONCORDANCE	NON_REF_GENOTYPE_CONCORDANCE
ERR223061.afterbqsr-after-hypervar.vcf	SNP	1	1
ERR223061.afterbqsr-after-hypervar.vcf	INDEL	0.999976	0.999976
TRUTH_SAMPLE	VARIANT_TYPE	GENOTYPE_CONCORDANCE	NON_REF_GENOTYPE_CONCORDANCE
ERR223064.afterbqsr-after-hypervar.vcf	SNP	1	1
ERR223064.afterbqsr-after-hypervar.vcf	INDEL	1	1
TRUTH_SAMPLE	VARIANT_TYPE	GENOTYPE_CONCORDANCE	NON_REF_GENOTYPE_CONCORDANCE
ERR223065.afterbqsr-after-hypervar.vcf	SNP	1	1
ERR223065.afterbqsr-after-hypervar.vcf	INDEL	1	1
TRUTH_SAMPLE	VARIANT_TYPE	GENOTYPE_CONCORDANCE	NON_REF_GENOTYPE_CONCORDANCE
ERR223066.afterbqsr-after-hypervar.vcf	SNP	1	1
ERR223066.afterbqsr-after-hypervar.vcf	INDEL	1	1
TRUTH_SAMPLE	VARIANT_TYPE	GENOTYPE_CONCORDANCE	NON_REF_GENOTYPE_CONCORDANCE
ERR223067.afterbqsr-after-hypervar.vcf	SNP	1	1
ERR223067.afterbqsr-after-hypervar.vcf	INDEL	1	1
TRUTH_SAMPLE	VARIANT_TYPE	GENOTYPE_CONCORDANCE	NON_REF_GENOTYPE_CONCORDANCE
ERR223069.afterbqsr-after-hypervar.vcf	SNP	1	1
ERR223069.afterbqsr-after-hypervar.vcf	INDEL	0.999952	0.999952
TRUTH_SAMPLE	VARIANT_TYPE	GENOTYPE_CONCORDANCE	NON_REF_GENOTYPE_CONCORDANCE
ERR223070.afterbqsr-after-hypervar.vcf	SNP	1	1
ERR223070.afterbqsr-after-hypervar.vcf	INDEL	0.999975	0.999975
TRUTH_SAMPLE	VARIANT_TYPE	GENOTYPE_CONCORDANCE	NON_REF_GENOTYPE_CONCORDANCE
ERR223071.afterbqsr-after-hypervar.vcf	SNP	1	1
ERR223071.afterbqsr-after-hypervar.vcf	INDEL	0.999947	0.999947
TRUTH_SAMPLE	VARIANT_TYPE	GENOTYPE_CONCORDANCE	NON_REF_GENOTYPE_CONCORDANCE
ERR223072.afterbqsr-after-hypervar.vcf	SNP	1	1
ERR223072.afterbqsr-after-hypervar.vcf	INDEL	0.999928	0.999928
TRUTH_SAMPLE	VARIANT_TYPE	GENOTYPE_CONCORDANCE	NON_REF_GENOTYPE_CONCORDANCE
ERR223073.afterbqsr-after-hypervar.vcf	SNP	1	1
ERR223073.afterbqsr-after-hypervar.vcf	INDEL	1	1
TRUTH_SAMPLE	VARIANT_TYPE	GENOTYPE_CONCORDANCE	NON_REF_GENOTYPE_CONCORDANCE
ERR223075.afterbqsr-after-hypervar.vcf	SNP	1	1
ERR223075.afterbqsr-after-hypervar.vcf	INDEL	0.999976	0.999976
TRUTH_SAMPLE	VARIANT_TYPE	GENOTYPE_CONCORDANCE	NON_REF_GENOTYPE_CONCORDANCE
ERR223077.afterbqsr-after-hypervar.vcf	SNP	0.999912	0.999912
ERR223077.afterbqsr-after-hypervar.vcf	INDEL	0.999953	0.999953
TRUTH_SAMPLE	VARIANT_TYPE	GENOTYPE_CONCORDANCE	NON_REF_GENOTYPE_CONCORDANCE
ERR223082.afterbqsr-after-hypervar.vcf	SNP	0.999891	0.999891
ERR223082.afterbqsr-after-hypervar.vcf	INDEL	0.999681	0.999681
TRUTH_SAMPLE	VARIANT_TYPE	GENOTYPE_CONCORDANCE	NON_REF_GENOTYPE_CONCORDANCE
ERR223083.afterbqsr-after-hypervar.vcf	SNP	1	1
[truncated: 937 more rows]

## Sheet: Legend
GENOTYPE_CONCORDANCE	The genotype concordance for all possible states. Genotype Concordance is the number of times the truth and call states match exactly / all truth and call combinations made
NON_REF_GENOTYPE_CONCORDANCE	The non-ref genotype concordance, ie for all var states only. Non Ref Genotype Concordance is the number of times the truth and call states match exactly for *vars only* / all truth and call *var* combinations made
